# Supplementary material for: A 13-Gene Metabolic Prognostic Signature Is Associated With Clinical and Immune Features in Stomach Adenocarcinoma
Source: Front Oncol. 2021 Jun 21;11:612952. doi: 10.3389/fonc.2021.612952 (PMC8256842; doi:10.3389/fonc.2021.612952)
Supplement: Supplementary file 1 [file Table_1.xlsx]

## Sheet: Sheet1
Supplementary table 1:The expression of metabolism related genes in STAD from TCGA.
id	TCGA-HU-A4GH-11A-11R-A36D-31	TCGA-BR-6454-11A-01R-1802-13	TCGA-CG-5730-11A-01R-1602-13	TCGA-HU-A4GN-11A-12R-A251-31	TCGA-HU-A4GY-11A-11R-A36D-31	TCGA-HU-A4GP-11A-21R-A251-31	TCGA-BR-6802-11A-01R-1884-13	TCGA-HU-A4GC-11A-11R-A251-31	TCGA-BR-7717-11A-01R-2055-13	TCGA-BR-7704-11A-01R-2055-13	TCGA-BR-7851-11A-01R-2203-13	TCGA-CG-5728-11A-01R-1602-13	TCGA-HU-A4HB-11A-11R-A251-31	TCGA-FP-7735-11A-01R-2055-13	TCGA-BR-8060-11A-01R-2343-13	TCGA-IN-7806-11A-01R-2055-13	TCGA-BR-6453-11A-01R-1802-13	TCGA-BR-7716-11A-01R-2055-13	TCGA-BR-6457-11A-01R-1802-13	TCGA-BR-7715-11A-01R-2055-13	TCGA-IP-7968-11A-01R-2203-13	TCGA-CG-5733-11A-01R-1602-13	TCGA-CG-5734-11A-01R-1602-13	TCGA-CG-5720-11A-01R-1602-13	TCGA-IN-AB1X-11A-21R-A39E-31	TCGA-CG-5721-11A-01R-1602-13	TCGA-FP-7829-11A-01R-2055-13	TCGA-CG-5722-11A-02R-1602-13	TCGA-BR-7703-11A-01R-2055-13	TCGA-IN-AB1V-11A-11R-A414-31	TCGA-IN-8663-11A-01R-2402-13	TCGA-HU-8238-11A-01R-2343-13	TCGA-BR-6852-01A-11R-1884-13	TCGA-RD-A8MW-01A-11R-A36D-31	TCGA-VQ-AA6J-01A-11R-A414-31	TCGA-VQ-A91D-01A-11R-A414-31	TCGA-BR-8372-01A-11R-2343-13	TCGA-CD-8533-01A-11R-2343-13	TCGA-BR-8361-01A-11R-2343-13	TCGA-BR-4367-01A-01R-1157-13	TCGA-D7-A747-01A-22R-A33Y-31	TCGA-VQ-A91A-01A-11R-A414-31	TCGA-VQ-A8DZ-01A-11R-A36D-31	TCGA-D7-A6F0-01A-11R-A31P-31	TCGA-BR-4369-01A-01R-1157-13	TCGA-D7-8573-01A-11R-2343-13	TCGA-CG-4437-01A-01R-1802-13	TCGA-BR-8589-01A-11R-2402-13	TCGA-VQ-AA69-01A-11R-A414-31
AACS	0.586935	2.35112	1.28216	0.743651	0.65774	0.566767	1.60184	0.52864	1.9974	1.54971	2.22124	2.09573	0.49758	0.65691	1.33508	3.89597	2.01413	3.81444	2.95691	1.84155	3.23864	2.27917	2.02529	2.67229	2.87375	2.89277	1.04614	4.37255	3.89436	3.61098	2.94764	2.18462	0.999662	2.71421	2.64368	2.23557	0.833946	3.76989	1.35739	1.18726	1.23378	3.31496	3.68481	2.69183	1.17027	4.8633	1.62053	7.3616	2.7871
AADAT	3.28724	1.96382	0.364325	2.77415	3.14871	3.62255	1.47084	1.70855	1.66701	2.27881	0.797983	0.921691	2.5961	1.82222	1.37266	0.836233	0.850233	2.19263	0.574513	1.22679	0.632435	1.02605	0.343012	1.1083	1.68941	0.602417	1.82257	1.07429	1.94608	1.22577	1.19689	0.360657	0.731125	1.81388	2.915	0.125688	0.173853	0.184123	3.80155	1.78988	1.81764	2.23001	1.49142	1.58301	6.31814	0.943577	0.456988	4.88746	1.57465
AANAT	0.0604669	0.0307256	0.042507	0.0475733	0.047622	0.0472114	0.0150533	0.0264279	0.108053	0.0749249	0.0732273	0.216309	0.00982969	0.0380621	0.0636067	0.00622006	0.10442	0.0465129	0.07692	0.379054	0.0253195	0.0105011	0.0245739	0.105867	0.0730033	0	0.0272622	0.0562425	0.0443609	0.0968073	0.0391007	0.0199022	0.253323	0.139527	0.17173	0.147323	0.0364072	0.352232	0.0980972	0	0.165949	0.0825977	0.0554674	0.0735776	0.114193	0.108159	0.342576	0.111064	0.0723745
ABAT	1.77276	2.70933	11.1268	4.4373	1.49488	1.1731	1.40745	2.16801	1.44965	2.81671	16.4567	1.44877	1.00079	0.681516	1.91922	3.02104	4.98322	2.69712	10.9289	1.7246	2.91551	1.78429	7.73598	8.0037	2.4975	0.838558	0.912964	2.3891	3.23464	3.61308	3.16662	23.9743	0.512418	3.11275	2.60529	0.817105	0.49096	30.6126	0.949429	0.508468	0.752735	0.393328	2.02456	4.3232	2.1222	8.77709	1.59056	3.3599	0.757015
ACAA1	2.71661	7.09884	21.7115	4.2867	2.4828	2.35065	4.49083	2.10951	7.19555	5.94366	20.8227	5.53982	2.4311	3.78109	3.95	7.65634	9.45595	6.96911	19.2532	6.90822	5.14492	6.30764	18.1207	13.161	6.38487	4.96588	3.67445	6.84091	8.55841	5.64936	6.45905	23.079	8.23378	3.16898	3.60311	6.55569	3.91778	2.31095	5.10931	4.20531	2.25963	5.12457	10.6345	7.96248	3.83166	6.60836	5.0261	5.68542	3.98575
ACAA2	9.59924	9.68032	28.7909	12.2503	9.22907	9.30917	13.773	9.89627	6.80092	7.99292	22.8442	5.84675	9.09763	11.0358	4.9573	4.02856	17.1894	10.8718	16.9606	8.70984	4.02316	4.80625	16.1493	14.0163	6.11518	4.95687	10.4922	7.28536	7.27587	7.7059	5.4307	27.794	10.9224	10.4958	21.1678	21.314	2.72218	5.48684	1.64661	16.6301	12.2268	10.5276	28.9386	33.2105	24.2126	3.07935	15.1188	2.96365	1.52404
ACACA	4.24849	3.31238	2.22802	2.9144	3.66135	4.49173	1.07963	2.90097	2.39709	4.27622	2.6578	2.87697	4.35323	4.12358	2.93017	6.69891	3.01351	3.74574	3.10586	2.33018	5.03145	2.68374	1.90587	3.00995	7.73962	2.88878	6.85717	5.74761	4.09061	14.4499	5.58231	2.04951	5.91755	5.73781	5.17906	4.41974	3.0637	7.37613	6.64024	5.79979	4.66579	5.51981	8.15894	17.2468	21.1058	8.10773	4.58064	5.40574	17.4112
ACACB	12.7944	5.33333	2.83025	9.20467	13.4359	15.9867	0.545469	7.29898	1.93636	9.94657	3.81986	3.41612	10.9772	12.3698	5.7861	1.13915	2.92453	4.30721	3.33503	1.99998	0.920019	2.86814	3.55069	2.84116	2.09107	1.97161	10.8796	4.70436	3.82726	4.64194	0.708422	2.77752	0.815488	1.03682	2.2346	0.894034	0.597325	2.83903	0.202725	0.896926	5.13408	1.04833	0.922881	0.826028	2.27152	1.00634	0.740455	1.9066	0.762387
ACADL	0.422979	0.0818788	0.0849558	0.187192	0.237947	0.141537	0.541549	0.204676	0.548201	0.574031	0.0396376	0.572828	0.213649	0.215538	1.24345	0.142963	0.113045	0.306	0.121707	0.368557	0.320494	0.283336	0.151435	0.152079	0.237098	0.440449	0.374599	0.149877	0.905609	0.213399	0.16932	0.0497215	0.0180821	0.00909338	0.040645	0.0118728	0.0454779	0.0439988	0.00612688	0	0.165836	0.492668	0.121945	0.2022	0.039227	0.0540423	0.0540539	0.0832411	0
ACADM	10.2408	7.46562	19.1708	12.0784	10.0847	11.6586	18.6511	12.1853	15.9612	9.6377	25.8171	6.18022	10.4687	9.06814	8.66794	18.5461	13.3274	11.3122	14.4282	12.8433	11.0057	11.5252	10.7454	10.9065	12.8667	7.87518	12.2974	8.85864	14.2529	10.9927	18.4462	34.2636	7.69673	5.58304	10.2488	0.565753	18.3174	7.73198	12.7421	13.9261	7.7434	5.1174	4.85844	8.62922	10.4147	2.96208	2.74498	6.39732	3.41833
ACADS	8.77371	20.1765	85.989	11.9707	5.86184	6.85468	20.9404	7.50238	15.1094	17.8668	66.7947	22.8451	6.43046	8.88753	12.04	6.09591	40.8914	22.2088	57.4451	16.2677	5.79345	22.3461	61.8853	56.9333	4.07973	17.6156	11.2509	21.5984	29.1409	5.40664	4.50574	104.789	18.7734	13.8273	6.96681	17.9462	18.0611	9.84289	8.14852	5.59349	14.7353	4.91843	15.6888	15.5693	4.77524	13.4401	24.0229	20.3457	5.14766
ACADSB	8.11777	2.87588	7.47103	7.51202	6.79442	7.46589	5.20196	7.64292	6.2422	5.54909	14.2592	4.14266	7.08963	5.28388	7.87522	4.6626	4.54558	4.68467	7.54972	5.65651	2.56194	3.33105	6.56471	7.07963	5.12111	3.75382	6.06269	3.3804	8.69771	7.80563	3.97008	31.2801	3.8455	2.74629	3.59332	3.36773	9.05667	9.85875	5.96973	2.62829	4.36294	2.15809	1.90707	3.37101	3.68328	1.65438	0.921665	4.61574	3.45985
ACADVL	23.0579	50.2074	71.7423	24.4054	23.3059	26.7119	20.4374	19.4064	33.5545	47.6281	65.2047	41.9481	21.8567	35.5013	23.4539	60.7848	54.0287	52.7567	59.7354	46.8871	34.9262	39.826	56.0809	63.4903	63.1387	35.5377	39.134	56.7203	64.3722	44.0038	50.7623	73.7003	54.0768	48.5539	20.8255	47.2164	25.2525	16.0632	21.0941	20.9306	21.1612	31.8345	34.3422	39.8189	34.7559	51.1742	51.4865	37.787	39.0505
ACAT1	11.6228	7.3507	8.45214	14.1357	12.7003	13.0784	13.0238	14.9901	10.5064	8.66073	7.84512	8.27139	13.2539	15.2212	13.1154	4.97405	5.99959	6.79513	10.4832	11.8367	5.42514	7.39675	7.23469	8.34036	5.06365	9.62383	12.907	6.13209	13.8115	6.76707	6.75251	22.5605	5.9327	6.22635	7.20478	5.22247	8.71948	4.94922	16.9714	6.33187	6.49656	5.30454	6.62188	6.12583	8.33573	8.20542	2.74015	17.6673	6.93023
ACAT2	1.69759	4.84176	3.47907	2.09025	1.09168	1.08762	6.31116	1.21166	7.2701	2.47076	3.84537	4.44076	1.24936	1.63196	2.33299	6.96781	3.38225	6.07767	2.91272	4.6187	6.07508	3.50392	4.02677	5.14365	6.0725	6.10924	2.48362	4.86114	6.42116	6.15286	5.86938	2.56507	3.71013	4.53664	3.21153	3.58543	14.114	5.42098	2.9359	3.67907	1.29881	4.64425	7.74221	12.5404	9.30758	5.75088	4.61088	5.40889	13.4771
ACHE	1.86927	4.5208	13.8891	3.64412	1.68183	3.02059	0.848248	2.83491	2.42964	3.24565	9.52063	1.80295	2.11174	1.88413	1.20407	0.478282	7.57979	7.17583	3.13793	2.13475	0.351731	1.38687	15.458	5.84126	0.664191	0.697914	0.674759	2.42095	0.628648	0.394421	0.62733	18.7186	7.32319	2.781	19.5766	0.164581	6.90967	2.62812	0.26631	0.928623	1.24859	35.4015	4.88694	0.897697	3.984	0.202363	4.07987	0.0717109	0.117642
ACMSD	0.190194	0.0563762	4.43446	0.210429	0.168515	0.0989998	0.153885	0.0519543	0.013072	0.0314227	1.62671	0.0340192	0.150728	0.0598607	0.0187566	0.0244559	0.362659	0.0182878	0.151216	0.0402799	0.0265468	0.0165152	1.87441	0.270559	0.0287033	0.0161203	0.0357296	0.0294844	0.0348834	0.0447794	0.0307471	6.41137	0.0426862	0.0763256	0.103057	0.0149482	0.0763441	0.87355	0.0048212	0.0186608	0.284717	0.14614	3.81649	0.107451	1.61634	0.127577	0.113426	0.200873	0.0831792
ACO1	9.28	10.1149	14.5396	10.3427	9.00507	8.59137	8.47842	8.20085	7.05463	10.9854	18.5946	9.59349	10.5555	10.1542	8.87326	3.97208	12.6498	14.1121	22.561	8.98328	4.2153	10.9341	14.864	12.0297	4.13259	11.2609	13.6662	14.586	15.7707	7.76821	3.35495	18.7189	6.74	8.47242	7.02684	4.11072	7.38747	4.93432	10.9389	6.7597	7.54802	9.86001	5.97158	6.5752	12.5786	6.75449	6.16468	10.6307	6.9781
ACO2	33.2649	39.3033	78.8768	27.7512	34.3081	36.5993	11.8863	25.8055	26.8199	38.1256	90.3135	39.9278	32.469	41.3755	33.0278	25.4168	46.1257	39.9958	67.8585	31.5358	21.1727	39.1315	68.5506	69.6664	16.1929	33.2853	46.6287	42.7335	60.0994	25.8957	14.9958	118.735	45.7706	24.2958	28.2559	29.6133	44.7296	22.7159	30.7749	17.6836	22.4757	15.684	25.0793	38.1177	25.2535	27.4543	23.7495	31.1968	27.4289
ACOT12	0.0240812	0.00917745	0.215839	0.0106573	0.0995698	0	0	0.00592032	0.00744794	0.0134276	0.164042	0	0.0308284	0.0056844	0.0712452	0	0.0389868	0.00694648	0.0229753	0	0.0151254	0	0.2936	0.0237161	0.0186903	0	0.00407148	0	0	0.0255136	0.0583951	0.487458	0.024321	0.0163078	0.00809906	0.0127754	0.021749	0.0182091	0.0164817	0	0.148702	0.00462584	0	0.00470935	0.038372	0.0302869	0	0.0298564	0.00997734
ACOX1	8.13313	11.7285	26.0452	14.9017	7.14404	8.09673	7.96542	6.25772	6.45433	9.54971	42.4013	7.59894	8.19714	5.9198	9.19327	17.0708	13.7122	16.7528	23.6782	6.6312	10.1405	9.67457	14.8454	15.8281	21.8475	9.10408	6.93683	16.0846	15.371	17.5378	18.7426	56.2812	10.3628	7.69494	10.7078	13.587	9.29201	7.94948	7.0828	13.1807	7.2029	6.93787	11.9538	14.6493	6.91108	14.9161	9.06294	8.32588	8.35559
ACOX3	4.33068	9.12117	5.59929	3.04755	5.05733	4.39392	2.7258	3.66811	3.88572	5.68	7.08159	7.1809	3.62702	7.62543	4.38704	16.1118	4.98468	9.69369	6.7598	4.45685	9.93845	6.75095	6.01696	8.45469	14.4841	6.77045	5.87055	10.1522	8.11931	15.5451	12.9284	7.67984	8.20668	3.72724	5.48378	2.71963	7.93656	3.00467	4.31509	3.95476	4.82785	3.35992	4.91453	4.39916	1.96292	3.72223	2.98253	4.97718	5.97252
ACP1	7.63622	8.88021	10.8456	9.8801	8.56985	7.84284	18.3933	9.65893	17.1657	9.08782	12.4677	10.4878	7.39474	9.9553	9.55167	6.95504	12.6388	14.149	10.7241	19.1784	8.13528	12.7094	9.66374	12.2542	6.99737	11.7202	8.59683	9.48457	16.0271	6.78114	7.95925	15.2481	15.8699	17.2455	20.8052	18.1909	22.546	25.3789	21.7157	22.8037	11.3016	9.47656	11.1078	26.6714	19.3987	18.4875	19.6862	15.1668	14.3611
ACP2	8.5393	16.127	24.5551	9.62535	8.08235	8.04563	5.14751	6.61583	13.6678	12.7444	26.0222	19.566	5.96565	8.29811	10.2855	5.43078	17.8534	17.7812	24.8927	17.1747	11.6979	16.3108	20.1736	25.113	4.74296	12.3062	7.44589	15.6969	20.312	5.20105	4.20288	50.7251	29.0037	23.1465	17.0528	15.6563	20.6233	24.9468	19.6357	19.74	11.0383	18.5224	23.6776	31.929	16.662	8.86384	23.302	18.9544	14.3165
ACP5	1.5843	20.1341	13.0119	3.80422	2.35343	2.03716	9.09106	3.03886	31.3471	6.31697	7.32787	30.0661	1.02127	1.47122	9.25688	10.7949	10.3478	13.1582	16.602	32.9682	10.4764	22.8258	8.88022	16.8799	9.2933	18.2037	2.42579	18.8652	16.7096	5.02565	9.03777	12.2621	47.3651	46.5792	37.1051	16.7655	28.7685	13.8011	9.06589	32.5846	5.42431	16.428	20.4658	23.326	17.3854	6.54984	49.1896	72.2517	4.26341
ACP6	1.22777	1.21338	0.586355	1.27619	1.24407	1.15169	0.683593	1.12754	0.992325	1.00884	1.1308	1.03378	1.00345	0.888619	0.965249	0.678818	1.57106	1.53022	0.791099	1.50823	1.15288	1.69981	0.779954	0.976536	1.01212	0.728232	1.07827	1.2118	1.18363	0.943672	0.644377	1.38848	0.997302	0.98752	1.9008	2.92825	2.19774	2.53896	2.96495	1.62806	1.25416	2.44639	3.44209	1.82749	1.88582	3.66268	1.31731	1.79576	3.16531
ACPP	0.122818	2.64256	0.510631	0.649141	0.0870553	0.117813	1.16363	0.0345082	2.07077	0.545256	1.6191	1.34444	0.0308042	0.0265064	0.539853	18.4203	1.17258	1.89895	1.07134	1.46077	13.9737	1.37667	0.402161	1.22338	23.5205	0.803037	1.79886	0.861679	3.78989	31.4706	34.0031	1.27164	0.524517	1.18818	0.875699	0.171269	1.22967	0.120288	0.0448316	2.55328	0.204868	2.37544	0.874911	1.40268	0.313126	1.52526	0.20247	5.94589	1.89006
ACSL1	11.8009	8.23445	4.70093	8.65657	7.78098	9.99999	4.65858	8.67604	7.76891	10.986	6.59267	8.71447	9.7752	7.43271	10.3188	11.6905	6.11671	9.74216	5.99135	8.82941	16.689	5.83354	7.99887	6.30444	16.5609	7.10149	10.3007	9.10782	8.42567	17.2995	13.4087	5.59504	11.2058	13.2537	5.06035	15.2538	9.35323	8.50308	4.97852	6.68238	8.33861	17.6888	4.67028	4.28406	5.12881	10.7451	4.19747	11.6235	36.639
ACSL3	9.7244	10.7161	6.00029	9.48319	10.2732	9.43643	12.7359	10.4063	15.5478	10.5432	10.4955	14.9313	11.6927	6.1807	17.9511	13.4168	9.50467	18.8719	9.66753	16.4024	16.543	17.0639	8.96204	11.028	13.7353	21.288	9.64008	14.0127	25.0754	18.0779	17.2996	7.60746	17.8513	23.0109	18.5078	12.817	16.4016	14.5516	15.9177	25.2769	11.0891	14.7425	20.8065	17.4775	15.6367	14.8492	8.23269	14.2545	30.8058
ACSL4	9.87177	7.24812	5.42724	9.88667	10.3506	11.2786	10.7662	11.6927	11.4296	8.52273	5.9164	7.2073	14.8088	7.28092	7.70323	4.83509	9.12881	8.53756	7.11195	11.524	8.30664	8.59313	6.57715	5.37155	10.268	7.39037	9.38763	6.32336	12.1976	10.8458	6.12251	3.95206	9.6087	23.4188	21.88	13.912	14.9583	17.2347	8.89974	22.5921	16.1358	43.0986	7.76939	5.87413	15.0138	12.0118	6.9155	11.7805	24.894
ACSL5	11.0074	37.9282	272.429	54.6568	3.36069	1.97706	27.698	1.58151	21.2366	35.7172	356.972	25.6877	2.91702	1.88253	8.63629	2.58546	144.253	46.6953	272.579	25.492	4.03611	24.7293	241.701	152.116	2.32925	23.3272	2.76252	37.8682	28.4354	3.29147	1.7587	356.085	27.7417	20.9286	44.9433	31.3753	45.7825	17.755	20.2579	48.3593	27.3921	13.3366	12.4628	6.57539	29.6553	104.832	38.0509	80.3418	66.2461
ACSL6	0.207856	0.0658211	0.415062	0.0933212	0.225386	0.194435	0.0989926	0.150094	0.247209	0.23292	0.512561	0.12285	0.150585	0.0910186	0.0998182	0.0474113	0.179474	0.090372	0.417698	0.225079	0.0365804	0.108294	0.756587	0.369853	0.0561131	0.0582138	0.123594	0.0784547	0.0805079	0.150643	0.0603869	2.23388	0.0405654	0.0326401	0.0702445	0.00852331	0.0997578	0.142745	0.019243	0.014187	0.414876	0.0308621	0.023212	0.0282773	0.144003	0.0272786	0.0242529	0.0995962	0.0266262
ACSM1	0.210121	0.445312	0.0756568	0.172373	0.441968	0.0920329	0.665996	0.156234	0.28531	0.259093	0.200157	1.40251	0.0487376	0.633904	0.436673	0.137595	0.22568	0.579507	0.254257	0.992463	0.148072	1.11343	0.312416	0.676326	0.155128	0.344024	0.263411	0.457619	0.541416	0.0868761	0.218724	0.303628	0.855755	0.0231373	0.492957	0.250132	0.393429	0.129174	0.0982125	0.0603395	0.483329	0.0590677	0.169242	0.509134	0.277652	0.139225	0.151289	0.398183	0.0764408
ACSM2A	0.0448969	0	0.0113622	0.0174851	0.0721335	0.0238371	0.0482853	0.0141284	0.0155522	0.00667585	0.00652459	0	0.0131374	0.0118697	0.0191274	0	0.00232598	0.00414432	0	0.0136921	0.00225598	0.00280697	0.00875818	0.00707459	0.0027877	0	0.0170035	0.0100225	0.00508188	0.00913297	0.00348389	0.00354659	0.0241834	0.00810779	0	0	0.0421707	0.0488866	0.00163884	0	0.0645214	0.00137991	0.0682019	0.339965	0.0476937	0.0325248	0.00240976	0.0267188	0.00446441
ACSM3	0.197511	0.696805	0.539516	0.243082	0.142221	0.0866528	0.960935	0.236777	2.40159	1.44045	0.980686	1.6594	0.0798112	0.214908	4.62355	0.707044	1.40574	0.807404	1.56495	2.48682	0.626189	1.56413	0.419691	1.14116	0.70954	1.84241	0.218809	1.32273	3.5149	0.463958	0.671441	0.551649	1.29185	0.98681	1.51201	0.918089	3.50309	0.263612	0.962999	0.502739	0.388595	0.173443	3.36219	14.9823	2.59171	0.726773	1.4791	2.63069	0.275894
ACSM4	0.0831613	0.00905518	0.0250546	0	0.168417	0.0324654	0	0.00584145	0.0367436	0.00441625	0.0539523	0	0.0173815	0.0112173	0.0140592	0.0109987	0.107709	0.0205618	0.0340038	0.0543462	0.00746193	0.0092844	0.0144844	0.0468003	0.013831	0	0.0120517	0.0331506	0.011206	0.0251737	0.0115234	0	0.0479939	0.0375446	0	0	0.0912018	0.0419219	0.411973	0	0.16006	0.397087	0.0490406	0.0325262	0.435399	0.14344	0.0318824	0.186572	0.0147666
ACSM5	0.478944	0.226391	0.0234899	0.364768	0.372817	0.52469	0.191329	0.343202	0.344488	0.447167	0.118027	0.20321	0.184688	0.424177	0.272411	0.0206236	0.197155	0.171357	0.247957	0.611425	0.083951	0.203107	0.25349	0.117007	0.118146	0.2379	0.359059	0.238282	0.311682	0.129022	0.0072025	0.0439928	0.0949928	0.0268189	0.157334	0.0367669	0.120714	0.168445	0.132136	0.170481	0.258443	0.0342333	0.0551735	0.0958411	0.102545	0.0635054	0.134511	0.196401	0.0153827
ACSS1	2.92376	7.62883	9.40079	2.92951	2.74601	3.54385	4.59358	2.94014	5.71572	7.31157	11.2681	10.2745	2.36795	3.57267	7.9238	3.51715	6.86533	8.36065	12.1303	8.6842	1.92467	8.95448	8.19854	10.0405	2.603	8.2238	3.37987	8.28605	13.2766	2.58576	1.89173	17.6079	4.14463	6.0152	9.58047	5.61878	1.34706	17.0687	5.28214	7.3093	6.20407	5.04074	13.0489	15.8097	17.2776	6.02662	2.60789	1.74356	1.16017
ACSS2	5.89364	26.0326	36.8039	9.66159	5.79724	4.41604	13.9581	4.4496	12.2941	14.4513	39.5733	23.5847	3.95362	8.03117	13.1571	9.08634	29.4716	28.4309	37.5491	13.5157	6.2812	23.5954	40.6416	33.0336	7.2951	30.0551	9.60885	31.5495	33.1437	8.74711	5.14154	53.0881	20.0674	7.54197	14.4642	7.14525	20.2254	22.7323	4.76243	16.3358	10.0804	16.3275	27.7258	15.8805	16.7709	12.1898	17.0631	17.4756	6.0588
ACSS3	0.539118	0.177229	0.145376	0.409792	0.340324	0.407277	0.161365	0.353106	0.268568	0.763385	0.191568	0.139124	0.297293	0.265205	0.392054	0.120969	0.207877	0.192316	0.145277	0.251014	0.426506	0.138297	0.193175	0.105378	0.122175	0.0659253	0.591434	0.175126	0.137806	0.184001	0.0498978	0.0619709	0.193965	0.191371	0.173705	0.0654983	0.109647	0.22613	0.05915	0.415492	0.408915	0.266413	0.894425	0.795961	0.261214	0.0910965	0.10078	0.113953	0.0443326
ACY1	0.725603	1.72746	25.0791	2.76718	0.23811	0.339222	3.95401	0.149758	1.63465	1.40526	14.7512	1.55743	0.193317	0.211456	0.530056	0.35247	10.1404	1.64862	11.1705	1.55037	0.995899	1.8832	21.7288	13.3745	0.549263	2.48734	0.257476	2.2372	1.69839	0.406211	0.27805	25.7137	2.24372	0.71988	3.07607	2.94963	4.13424	1.66181	2.26441	1.97756	1.36782	1.45234	8.71578	2.49463	2.30765	1.12215	2.50621	1.42162	0.601265
ACY3	2.8635	9.80004	470.846	18.9137	0.0133708	0.097207	18.6136	0.055651	16.4105	18.5459	218.491	17.7826	0.4471	0.138927	4.83527	0.0314352	96.1045	16.4287	112.821	12.7367	36.8527	20.5739	413.7	126.313	0.0614912	13.5031	0.00765438	20.2127	14.6793	0.163083	0.0658697	253.781	4.2218	0.991297	10.5822	4.77952	4.54881	35.6481	0.216899	1.98553	35.8854	8.63571	16.9689	83.1793	14.5481	13.0163	11.6029	27.9154	2.32592
ACYP1	2.94912	0.731005	1.3484	1.57042	2.69087	2.34005	3.56349	2.56218	2.2049	1.01012	3.01252	1.20938	2.87651	1.35833	1.08768	1.55383	1.72867	1.6138	0.701513	2.51048	2.72078	1.12427	1.58829	1.3853	3.58536	1.36563	1.91339	1.07047	1.34188	2.62834	3.61252	1.38105	4.45562	5.66489	5.78986	5.84548	6.40251	6.93775	4.29578	3.0676	3.85844	3.16261	4.82331	7.17086	2.79323	4.08503	4.04301	3.14442	3.74842
ACYP2	2.32975	1.45495	1.2252	2.65501	2.3811	2.82574	4.27692	3.05184	3.50928	1.70564	1.35417	2.15673	2.67787	2.87425	1.74685	1.38854	1.69299	1.74765	1.33479	3.07793	2.30482	2.26083	1.48527	1.7398	1.12956	1.86309	2.2812	1.38125	1.66633	1.27374	2.65655	1.38437	1.7243	1.86542	0.823425	1.29362	2.7359	2.53415	2.02055	0.9597	2.62235	1.05676	1.20642	1.92909	2.48118	0.876801	1.28466	1.33767	1.68
ADA	2.97677	3.48399	76.4111	4.73986	1.43835	1.02313	8.35729	1.0857	13.4351	2.82681	37.7162	14.0521	1.59641	1.02295	9.63417	1.93917	7.41689	3.02399	21.5983	14.4591	2.13866	7.74915	28.657	31.5316	1.53759	10.9562	2.26089	2.7784	11.2752	1.72286	1.11092	93.9266	9.12866	5.69242	14.5159	0.769993	4.09562	1.24313	4.95746	1.51854	2.05046	2.1406	2.83666	9.80257	4.21445	5.21678	4.96349	6.31103	12.8336
ADCY1	0.303407	0.228773	0.316493	0.102029	0.326315	0.116324	0.104773	0.0941091	0.12781	0.314508	0.243969	0.31161	0.150355	0.0790639	0.212346	0.092625	0.202821	0.175669	0.290511	0.187381	0.42622	0.288956	0.128609	0.421971	0.190752	0.139364	1.00242	0.370211	0.229772	0.374224	0.172991	0.162145	0.250415	0.310288	0.26992	0.0446153	0.0441973	7.67703	0.130003	0.471178	0.197794	0.470438	0.177766	0.174389	0.477108	0.100664	0.100686	0.0952787	0.0441555
ADCY2	1.57556	0.406696	0.123851	0.665343	1.60064	1.88324	0.14098	0.982603	0.181633	0.905038	0.131064	0.162066	1.48337	1.49161	0.397134	0.0831079	0.2108	0.614695	0.1873	0.263531	0.160192	0.153421	0.0828518	0.12724	0.0924628	0.104955	0.992914	0.468207	0.132946	0.240348	0.0276679	0.105208	0.0225949	0.144687	0.0609466	0.0308586	0.11896	1.10298	0.0382799	0.088899	2.10049	0.152133	0.0477915	0.0190318	0.172896	0.054868	0.0754244	0.0624095	0.0145991
ADCY3	5.67123	3.92464	3.17574	2.52166	6.11155	3.71875	0.859814	3.32234	2.88456	6.29835	4.23553	3.04968	2.89787	3.59356	2.90589	3.48081	2.97899	3.39095	4.58352	3.49612	3.75888	2.33847	2.14983	3.39181	5.85317	1.60075	5.97403	3.86985	2.65064	6.15319	2.49249	1.2351	8.97135	4.46502	11.4131	1.40876	7.62923	20.7725	11.0001	8.29284	4.53209	7.72802	6.3905	6.63258	12.2038	11.6249	11.8563	11.9849	8.93392
ADCY4	3.21741	0.867492	0.380808	0.71517	3.99699	1.37424	0.216591	1.36316	1.04925	2.15065	0.979064	0.56374	1.05941	0.938577	0.789998	0.516711	0.954372	1.27534	0.43156	1.35444	0.870661	0.632879	0.662676	0.783175	0.904581	0.356178	2.39054	0.732889	1.65848	0.961572	0.378599	0.437642	1.08315	0.946959	1.16674	5.93729	0.578197	0.625224	0.587548	0.566926	1.49079	2.70762	1.78288	0.547874	0.978461	0.350515	0.873722	0.461315	0.226707
ADCY5	26.8304	8.78936	2.29062	24.6653	33.9942	24.9791	0.31581	17.3002	3.47931	18.7923	1.0784	1.44149	24.2406	38.6327	8.19692	2.38418	2.45914	4.44281	2.82561	2.88509	3.06213	1.16374	1.17463	1.62004	2.50198	0.743782	45.4	6.5012	0.863405	9.60102	1.43795	0.607474	0.375146	3.31799	0.404895	0.0633398	0.516689	6.08388	0.490293	0.784856	11.2674	0.433212	1.05552	4.66067	1.8919	0.16184	0.743179	0.120615	0.0590859
ADCY6	3.79125	5.9448	5.00319	2.48695	3.92078	3.50653	0.81143	2.38975	2.83755	6.07826	8.04699	4.0894	3.02428	4.00095	3.47626	3.00298	4.08326	4.31798	4.89407	3.08127	2.79995	3.37442	3.2273	5.64803	3.80072	2.36487	5.28416	6.35627	5.36002	5.54896	1.87688	4.90622	6.40817	2.79136	4.37424	5.04667	3.62633	8.93237	4.87749	2.66546	3.6064	8.07521	7.24075	8.97643	4.42515	5.6506	3.89699	8.31784	6.98195
ADCY7	0.806436	2.01685	0.862946	0.410465	0.678766	0.592376	0.210101	0.209578	1.90465	2.16753	1.02049	2.59639	0.411583	0.817784	0.871625	2.30768	1.03123	1.69378	1.39566	2.62836	2.01109	1.24181	0.473937	1.68245	2.49833	0.499413	1.54161	2.25029	1.59532	3.52745	1.71658	0.323232	5.55604	1.81347	3.41752	2.24917	1.32886	1.81347	5.54663	1.83472	1.04898	3.60782	2.25493	1.37502	1.93793	0.955499	2.84137	2.31393	0.844844
ADCY8	0.0617078	0.00376274	0	0.00436947	0.0524873	0.0327626	0.00553041	0.00728197	0.00610729	0.0018351	0.0022419	0.00794695	0.0595866	0.0163141	0.0175263	0.00228517	0.0031969	0.0142402	0.00470991	0	0.00620138	0.00771598	0	0	0.00383151	0	0.113512	0	0.0419082	0	0.00478838	0	0.00332385	0.00222872	0.0016603	0.00174596	0.0111463	0.01742	0	0	0.0831378	0.0170693	0.00611342	0.00579247	0.0603077	0.00745054	0	0.0244822	0
ADCY9	11.1311	5.51755	6.12034	10.6569	11.3106	9.68026	0.49969	8.22086	2.03503	11.1239	7.35032	2.28215	10.458	9.74552	5.0482	4.24781	4.57744	3.48624	6.54596	1.9971	2.22341	2.32239	4.35051	4.77049	5.313	1.65572	10.3657	5.17276	2.90355	6.42817	3.12772	9.86201	7.15604	3.35406	3.49139	4.0011	2.03345	3.82388	3.85908	4.3802	8.47824	5.45631	2.79467	4.42362	2.12014	2.42116	5.49904	3.32276	0.371961
ADH1A	0.156389	0.427137	0.604661	0.138422	0.161658	0.106842	1.898	0.09612	0.0161229	0.193783	0.71022	0.041959	0.0810362	0.0369158	0.077114	0.0241309	0.4895	0.120299	0.57196	0.0794895	0	0.0407395	0.262172	0.39788	0.0354024	0.0795308	0.0484755	0.236378	0.0430249	0.093892	0	1.19678	0.0087748	0	0.00876621	0.0138277	0.041196	0.111685	0.00594644	0.0230161	0.117056	0.0200276	0.0161391	0.0407782	0.0415328	0.104901	0.0437183	2.58527	0
ADH1B	53.895	10.1009	7.97156	14.0652	36.709	26.5403	18.1307	38.7037	16.9835	53.7311	14.083	6.34625	23.8797	17.6874	28.3498	3.15492	11.9382	16.6831	9.36003	22.9758	6.20168	2.97162	25.5116	4.30451	10.5061	6.37918	32.3047	8.75389	7.51581	8.06299	1.79381	5.47161	0.938438	0.527426	0.0955724	0.0159529	3.6501	0.793561	0.0308715	0.785982	16.2511	0.0485217	1.0278	0.520439	1.9957	0.149767	1.51312	1.02154	0.110262
ADH1C	5.3238	109.99	128.992	24.303	2.47647	1.39587	393.439	1.36136	79.3288	82.925	119.852	163.713	2.5925	1.24735	35.0681	0.886157	109.054	376.492	240.999	113.784	2.23587	186.218	112.157	240.138	1.04375	121.096	1.56215	220.98	292.876	1.36109	1.58064	249.627	0.532621	0.128569	2.34124	4.53797	7.0587	5.37546	0.0577508	9.00634	1.1013	0.194504	2.07681	1.39848	3.83192	1.08246	22.3544	28.6384	0.0721051
ADH4	1.73348	0.393182	46.0708	10.9049	7.9151	0.360613	11.2353	0.460091	0.11873	3.33567	100.603	0.366924	0.364195	0.152916	0.00709838	0.0222127	23.6247	0.436022	51.2186	1.46341	0.188374	0.309383	55.3745	21.9396	0.0744871	0.0549064	1.23725	0.100425	0.0226313	0.0813441	0.0232723	156.409	0.145391	0.211224	0.649582	0.0296998	0.585069	0.272135	0	0.105932	0.363658	0.0230444	0.297122	0.0328445	2.34485	0.271582	0.0643887	5.90972	0.00497037
ADH5	31.311	15.7137	17.4855	32.6195	32.8208	29.3199	23.0212	33.4435	23.0957	23.8339	13.8556	9.81314	28.6607	31.8652	15.9094	13.8851	16.0138	18.7077	17.719	17.069	13.9783	11.7587	10.3409	12.3226	18.0802	9.06021	38.9132	14.4704	14.5175	27.5076	15.6854	23.244	13.5877	15.1775	15.8402	24.4899	42.1572	15.2368	8.78857	20.1466	24.4364	16.5262	17.3423	22.1488	28.7838	14.2383	10.2936	20.1192	23.6079
ADH6	0.501486	0.688027	16.6749	2.37619	0.0947896	0.0939722	1.46819	0.0624667	0.235755	2.13263	19.0485	0.150694	0.127176	0.0347238	0.0474774	0.0557134	10.6477	0.235312	20.2546	0.759589	0.302384	0.240373	14.1604	6.87485	0.0960083	0.0816089	0.108528	0.158593	0.0977589	0.255032	0.0389141	27.4033	0.288131	0.443753	1.43924	2.60133	0.89678	1.51006	0.00915273	0.244048	2.34223	0.31597	0.40022	0.541353	0.255709	1.04279	1.42208	22.4771	0.0360146
ADH7	0.0284047	6.42291	0.0299518	0.268174	0.0447414	0.0036963	13.9589	0	1.0425	3.61819	0.176294	10.776	0.0103895	0.00446997	4.20742	75.0301	1.33054	5.00904	2.93585	1.63866	36.1993	14.0071	2.1125	0.941791	74.0083	6.3847	3.25607	5.11232	7.46623	86.4548	154.354	0.948941	0.019125	0.436008	0.025475	0	0.0128269	0	0	0	0.138194	0	0	0.096284	0.0704063	0.0238163	0.0635238	0	0
ADI1	9.37331	16.4915	15.3476	13.1216	8.44092	8.13465	29.0298	11.0055	16.8867	10.2406	19.2744	12.4308	7.80354	16.9386	11.8191	8.5921	16.8117	16.8856	20.764	16.0078	9.67377	17.7982	18.5552	13.6565	6.65881	10.4728	8.36503	13.8235	17.4256	8.04114	9.43579	77.6445	10.1491	11.5483	15.0396	8.40663	21.1328	10.7069	10.732	16.9246	9.44226	7.68209	16.1127	12.6006	7.47213	13.425	13.2059	13.1852	13.9773
ADK	5.63775	3.86038	4.06393	5.46451	5.41005	3.76322	9.78443	5.50777	8.07233	4.06091	5.49837	4.29976	4.77326	5.55881	4.80699	16.6894	5.63801	5.58797	4.24135	7.67359	16.3992	4.08812	3.4706	4.25978	18.5428	4.25827	6.36607	3.17212	6.32471	15.9492	25.0652	4.75465	5.25207	6.65106	7.97297	8.78965	28.1006	10.4036	9.47147	12.8457	4.06761	19.5433	7.63788	6.70552	7.42729	11.5123	6.35577	9.64824	8.9298
ADO	7.35072	4.86688	6.49348	5.52956	8.34357	8.61212	5.40812	6.98131	7.55814	5.59167	5.10683	5.82515	7.02729	5.32801	4.96878	4.9425	6.61495	6.48288	6.93573	8.33228	6.14069	7.0381	5.48011	6.64798	4.20332	4.27042	6.79018	7.81069	8.0662	5.26075	4.7848	3.92557	9.9805	10.0694	8.40444	8.16946	11.8634	15.8937	20.446	9.64325	9.18205	6.17801	6.56768	11.0812	8.11029	13.343	11.5727	9.63667	30.3077
ADSL	5.95651	5.1096	4.19281	5.60515	6.17877	5.31569	8.18317	5.45167	9.44721	5.78223	4.46573	4.07101	4.7377	6.24084	3.87696	4.10689	5.93831	6.04692	5.18943	8.03104	3.61328	4.61828	4.10251	5.67065	3.90123	3.89006	6.45417	4.92072	5.5273	4.35557	3.85682	3.87722	7.03604	8.98276	12.1552	7.73553	26.1479	8.20473	9.74606	9.44916	5.36179	5.48818	6.80916	14.6793	14.348	8.79001	8.60259	8.94839	7.18723
ADSS	8.1555	8.33312	6.65293	8.35531	6.79445	9.61102	11.9062	8.77787	13.5751	8.15505	9.11711	7.06829	7.52212	5.7185	7.25276	8.68741	7.74017	12.3601	8.79953	12.8642	7.86016	11.1223	6.41515	8.59313	9.205	7.15187	9.9317	8.65715	14.6661	11.1137	10.4722	8.87332	13.7495	11.5314	11.9272	14.5497	17.8451	12.8516	19.1041	19.6626	10.4182	14.6978	14.6723	12.4892	23.1468	15.7371	14.25	12.7786	18.4847
ADSSL1	0.774535	0.656384	0.617915	1.28315	0.421383	0.286457	1.0732	0.348265	0.677679	0.8827	0.474392	1.18942	0.566599	0.64231	1.43821	1.19354	0.607175	0.940728	0.811889	1.08392	1.81472	0.892023	0.754833	0.978581	1.63733	0.870693	1.0683	0.988213	1.52124	1.69088	1.11703	0.35724	0.397985	0.278361	0.342755	1.91573	0.220902	1.38197	2.1925	0.191983	0.800945	0.301482	2.2002	2.94966	0.728056	0.110231	0.447854	0.0884474	0.232235
AFMID	2.85331	3.41875	4.12406	2.06222	2.73097	1.56088	6.43374	1.86585	7.90076	4.14268	4.61203	4.27142	1.31619	2.91032	3.2261	3.29107	5.12197	5.80026	4.58451	7.49342	5.64359	5.85163	3.21731	4.11663	2.49949	3.30503	4.45176	4.48301	5.62619	2.31368	2.90512	4.44329	6.62734	4.24359	2.96814	5.62035	6.8774	4.92524	6.63392	3.84728	2.44854	3.92678	4.94837	6.8438	6.66445	8.51023	5.77957	9.31342	10.2406
AGK	3.5621	2.80928	1.45979	2.32138	3.62668	3.26903	2.79969	3.2289	3.63666	2.97411	2.02083	3.52376	3.64483	3.47794	2.01597	2.50509	2.48579	3.40477	2.2085	4.07801	2.44485	2.78204	1.43577	2.41251	2.93911	2.53036	4.05202	2.69031	3.79452	3.4954	2.72923	1.29819	2.74187	3.36245	4.43984	2.17151	5.79285	4.52259	5.20101	4.86867	3.4568	4.3119	3.21542	5.35839	4.45963	3.06396	2.45471	3.16902	3.08393
AGL	5.67505	2.66209	1.98307	4.50577	5.17092	7.18653	1.71596	4.74017	2.77121	3.77562	4.00729	2.51069	5.76589	3.62883	3.82559	4.39959	2.78598	4.14466	3.02595	2.91023	2.93882	1.83511	1.64203	2.39848	5.57585	1.98552	9.43865	2.9695	4.963	11.5632	4.64331	3.06283	3.97727	2.90628	5.82745	4.99035	8.55238	4.06125	11.5341	11.0608	4.73217	2.44234	2.92954	5.75892	5.84696	4.81304	1.89379	2.60707	14.3622
AGMAT	0.570888	4.16295	21.0881	1.16167	0.618801	0.151643	4.53623	0.162056	5.84673	3.42173	19.7306	4.434	0.146384	0.0944701	0.633809	0.239746	19.0415	4.5431	14.4422	3.62564	1.44169	3.04486	15.5782	16.2178	0.278643	2.94512	0.0756253	3.71156	4.11917	0.354178	0.479531	21.9033	10.1287	10.1447	19.9841	1.79428	23.4305	24.3046	24.2117	4.57339	3.14531	4.2735	13.4496	16.3897	10.8098	12.9685	12.375	18.1353	2.54088
AGPAT1	14.7582	17.2346	28.2869	18.4247	16.3959	16.699	9.49691	16.4936	18.303	22.1974	19.3559	18.8261	14.6586	21.7439	12.5545	8.59858	21.6442	19.6049	30.38	21.7377	8.58749	22.6745	27.8101	25.1419	5.17052	18.2993	19.1697	21.9476	22.0965	9.71651	4.81097	31.454	14.8697	13.5196	19.8731	13.0218	10.3572	18.3969	7.30704	20.2576	14.7042	18.1151	16.9849	20.1094	21.2564	11.5506	20.9503	8.60115	14.3346
AGPAT2	16.784	50.1986	377.021	41.0252	11.6686	12.734	45.6548	9.63277	31.9105	41.5477	196.595	39.2569	9.28487	14.3408	17.8191	34.3124	138.76	56.9841	177.34	36.3492	44.7483	51.9553	332.01	226.642	21.6582	34.5328	17.577	57.4296	48.799	20.2672	24.7811	273.692	137.857	95.0964	73.3637	116.794	71.4468	94.204	37.2716	66.7984	58.7645	38.6514	145.775	120.781	63.6248	96.7215	162.041	61.1864	24.7033
AGPAT3	5.37432	9.40792	12.1253	5.73339	5.98585	5.6932	2.27639	4.37818	5.15176	6.3711	14.1247	8.49639	4.5804	5.23066	5.19164	9.09857	9.14709	8.80121	14.1025	7.2734	7.12919	9.20428	8.78208	11.2194	8.31616	8.40194	5.52151	12.7177	10.4286	10.3447	7.20663	18.1453	13.592	4.69506	10.2869	7.62609	8.36187	14.2867	11.4824	6.6834	7.36767	7.11302	15.8628	10.3634	6.43002	11.3181	7.19221	11.2012	12.0617
AGPAT4	1.35408	0.537146	0.261857	0.801976	1.34989	1.5459	0.105265	1.11213	0.512725	0.958055	0.265177	0.491599	1.06174	1.84412	0.591729	0.265634	0.410733	0.594366	0.397012	0.521944	1.28575	0.398633	0.153429	0.485827	0.682401	0.250868	1.79292	0.8615	0.840409	0.860417	0.478492	0.112663	0.472234	0.940842	2.60942	0.708562	0.539487	0.287586	0.208243	0.916648	1.29986	2.11439	0.619212	0.514515	1.30474	0.150254	0.580881	0.119271	0.35733
AGPS	5.30063	4.10449	3.73255	4.02914	4.87512	5.46025	4.61704	4.47652	4.09934	3.9782	5.74698	2.76244	4.26365	3.41512	2.73814	2.90818	4.11032	6.96734	4.15468	4.27807	4.24593	3.13946	3.20831	3.2103	3.74902	2.82066	5.45061	3.90185	5.66353	5.95331	4.56515	4.24497	5.77944	5.13783	10.9571	6.1542	3.2407	10.2684	7.09765	15.6285	7.43649	8.77743	6.19001	6.70893	15.4471	9.83758	5.0219	7.99393	12.7486
AGXT	0.0164988	0.0050302	1.00905	0	0.191011	0	0.0147866	0.00324496	0	0.029439	0.413597	0	0	0	0	0.00916478	0.380365	0.0114222	0.201486	0.0201264	0.0580321	0	0.438516	0.149487	0.038416	0.0402737	0.0022316	0.00920768	0.00311249	0.00559366	0.0448093	0.348635	0.0844262	0.303905	0.0110978	1.40045	0.122188	1.02467	0.0120449	0.0233103	0.0518665	0.0177481	1.12511	0.100667	0.841275	0.0265606	0.0354217	0.0981868	0
AGXT2	0.0521231	0.00567553	0.125628	0.0164767	0.140745	0	0	0	0	0.0249118	0.125118	0	0.0136178	0	0.00440595	0	0.0578645	0.00429585	0.312585	0	0	0.0058192	0.140715	0.168665	0.00577925	0	0	0	0.00702359	0.00315563	0.00722255	0.488944	0.0300812	0.0168085	0.00751294	0	0.0638877	0.0863336	0.0101926	0	0.108681	0.00286072	0.504091	0.235901	1.02039	0.0561901	0	0.0677008	0
AHCY	11.5812	25.7878	33.7076	14.361	13.9762	12.0132	47.9009	12.3996	41.4307	25.8643	32.9672	24.7321	11.1588	15.7728	15.2704	60.8229	33.9634	41.3661	38.9917	28.019	30.8386	27.167	34.3622	45.0568	52.6531	25.9755	17.6808	38.4317	33.3849	32.1673	44.12	26.8261	39.856	33.8038	74.5837	39.3508	120.178	137.917	97.4375	67.4209	19.523	51.5805	55.3182	94.4092	121.626	116.617	108.446	88.9159	64.0175
AHCYL1	35.9653	29.3871	37.5298	43.3869	31.7453	43.5663	21.3159	43.7304	28.374	40.0827	50.2018	24.5799	43.5298	39.2217	29.2124	18.2523	29.9809	42.8763	41.8034	26.0999	22.015	23.8655	34.3096	31.5827	21.5286	24.5593	32.7071	32.4811	42.2439	32.6204	21.4649	59.791	26.4981	31.7494	36.4969	30.9726	34.4574	21.6234	25.2496	36.6595	29.1167	22.1623	19.2486	27.5732	19.8977	27.324	18.8512	31.8821	42.9127
AHCYL2	4.82945	16.4085	16.515	6.3198	3.72834	4.40226	7.66726	3.47701	6.97534	7.89404	33.3983	10.6928	3.14524	2.55853	9.18096	4.39763	14.2689	18.2793	19.8307	9.12747	5.32558	11.7737	16.6991	13.8102	5.28861	9.98978	2.81051	17.9423	23.2444	7.43027	5.62713	22.4878	14.8442	3.3262	9.68635	9.0039	11.7424	5.03996	6.30825	9.63425	3.15552	4.03064	2.44081	2.06261	4.22776	22.3359	6.34212	8.74253	3.68721
AK1	3.04534	4.46575	2.72255	3.21307	2.62653	3.23924	4.35107	3.6241	2.42294	3.64635	5.14115	3.65901	3.18426	4.55796	1.81501	1.71615	3.20113	4.49415	1.98962	4.05479	1.91277	3.10427	6.83388	6.49819	1.81124	4.46089	3.19751	3.46376	3.17954	1.43555	1.56256	2.50043	9.09326	4.18438	5.89667	3.45752	2.07277	2.9869	2.68843	1.40952	2.53955	2.60278	2.88767	0.945111	1.06663	5.75072	5.81118	3.1008	1.49032
AK2	6.87252	11.7612	19.7115	7.89533	7.15981	7.53838	23.2961	6.79123	18.0979	10.9085	18.1967	13.6317	6.62124	8.63591	7.59186	12.0045	17.7923	17.7124	17.6975	17.8641	11.057	15.0666	20.9053	18.1467	8.9492	14.6201	7.92477	13.7359	16.428	9.39413	11.234	20.4725	17.6754	16.6074	11.7634	14.6674	35.2879	10.7236	15.4598	24.9673	8.33618	9.52889	16.6271	17.6574	14.6941	21.8742	20.2293	28.0562	21.4403
AK3	20.4146	18.7723	24.2953	23.8124	24.3147	25.2005	26.9809	26.5792	25.211	20.3603	35.2656	17.3087	24.8259	21.3364	24.5319	17.0312	22.6275	21.6049	32.4973	24.7631	22.2516	18.9089	19.7636	22.0251	26.0416	17.3351	26.8378	12.144	31.014	27.0536	26.0795	31.9254	12.3751	15.5377	13.745	13.8274	24.4638	8.81856	26.0185	19.2749	23.2445	15.8046	15.9246	8.24648	15.3966	23.4364	11.1245	18.2355	31.4748
AK5	1.22489	0.123187	0.0627867	0.466795	0.434614	1.39471	0.528879	1.42622	0.242037	0.474304	0.100437	0.054773	1.47475	0.76501	0.22901	0.0275628	0.143222	0.458843	0.0527512	0.175103	0.0560988	0.0963906	0.0648177	0.117281	0.0577675	0.0843527	0.546505	0.557792	0.0340998	0.0720975	0.0412538	0.0503956	0.0658636	0.109448	4.91062	0.0451265	0.101792	0.0385921	0.0174655	0.122684	0.200555	0.0588236	0.0386243	0.0149714	0.0587346	0.111262	0.0370952	0.108977	0.00881075
AK7	0.355998	0.986708	0.328853	0.29687	0.451843	0.206744	1.31182	0.269075	0.535054	0.304045	0.606603	0.719907	0.288404	0.280576	0.344695	0.43309	0.758306	0.936954	0.538947	0.47106	0.480467	0.61161	0.523712	0.863463	0.575443	0.772041	0.161169	0.763508	1.17945	0.516199	0.410945	0.395099	1.64023	0.321443	2.04432	3.9458	0.733386	1.59289	2.24187	0.651232	0.237833	0.352663	0.752986	2.40503	0.843861	0.272343	0.264506	0.398818	0.0633874
AKR1A1	11.0835	43.0267	67.5384	17.7676	10.0305	9.19122	48.3253	9.04967	47.4403	23.252	48.6045	48.328	8.65978	8.26171	16.0622	27.2657	40.0918	46.112	56.3405	44.7784	25.1339	50.4824	64.0364	67.8701	19.6197	44.2622	13.3048	53.7649	52.4684	23.8473	31.2598	74.2957	31.9898	32.8198	24.5317	34.9813	73.4942	15.053	21.9324	32.8929	16.6412	23.7087	25.9294	27.393	30.2538	31.4062	53.0618	59.1827	30.6117
AKR1B1	9.81712	14.2606	6.60449	7.99895	10.092	9.29406	11.8176	9.6106	21.0078	11.4979	4.39259	16.7484	7.20508	9.56544	10.1715	3.46131	8.11212	12.8071	10.9465	21.5103	4.90866	16.9465	5.72968	11.7112	3.93141	12.3523	9.98061	13.4725	13.689	3.84013	4.27373	2.81442	8.08781	17.5179	19.3263	4.14032	8.4234	2.47645	8.11493	24.7356	9.4784	16.3066	8.49983	13.0694	11.5347	11.9647	10.4002	17.5977	2.22193
AKR1B10	15.8694	618.565	499.026	211.918	0.30897	2.29894	491.837	1.48509	344.757	125.736	360.965	508.757	3.35125	0.796598	81.5704	65.6961	310.36	554.942	544.725	240.723	55.9054	562.132	588.981	399.885	73.4364	539.694	3.78857	498.335	915.734	101.756	95.6797	602.738	11.2246	40.3743	70.3973	5.77674	5.53186	0.119083	0.100087	79.823	0.189444	0.233372	16.1802	2.13166	2.25849	51.8148	11.6263	2.092	0.125838
AKR1C1	3.25618	12.1137	12.1605	5.48997	1.77677	1.30434	27.9811	2.59281	8.77582	8.26805	28.4329	26.1901	2.50751	4.21309	8.39474	6.41004	13.3682	22.1968	12.4393	7.94933	4.36659	46.8931	15.9895	8.33935	5.19282	27.1434	3.86809	14.1473	28.161	10.7403	6.47512	12.8215	0.132329	2.3536	18.9639	0.366401	4.8347	0.339206	0.231029	1.00011	0.609617	0.444083	0.99005	0.187615	0.410483	0.298297	0.435807	0.176214	0.423708
AKR1C2	2.26532	11.5043	4.87927	2.62485	2.83175	1.04546	37.1571	0.995127	4.86638	6.10843	3.43321	38.6084	1.26374	1.01765	6.29421	12.9655	5.8623	34.3166	6.83151	7.23318	8.2117	25.1967	12.7818	13.2648	11.0688	25.6524	2.25646	28.4147	12.2864	11.9687	19.0645	7.47997	0.0532065	1.3557	1.95047	0.417673	0.162564	0.748026	0.174273	0.359236	0.606265	0.269863	1.36823	0.125347	0.571296	0.172271	0.256252	0.119746	0.0654816
AKR1C3	3.54677	57.8198	67.7076	12.0082	2.01487	1.3821	162.865	1.31828	48.2024	23.5039	67.0488	83.0332	2.10544	1.96724	23.2113	7.29094	63.7553	123.414	73.3915	46.9504	3.56679	77.2523	68.0774	69.9681	6.8569	84.4481	4.44122	84.9173	75.9469	7.3786	12.1192	122.356	1.17011	10.185	120.846	3.01834	1.05317	18.5242	0.828321	30.5319	8.00044	10.1043	19.3158	0.151609	4.7045	5.24567	6.18085	23.3298	2.47861
AKR1C4	0.084561	0.492187	0.535002	0.224538	0.0272446	0.00600214	1.08511	0.0151194	0.266289	0.188604	1.13112	0.346502	0	0	0.0636815	0	0.96578	0.691861	1.08548	0.363382	0.0386274	0.636816	0.412389	1.07505	0.0178994	0.117281	0.0103978	0.70788	0.137771	0.0130314	0	1.16897	0.351964	0.249883	0.248202	0.0489389	0.666515	8.32399	0	0.443495	1.46725	1.51213	1.04084	0.0360804	0.32665	0.247511	0.0928363	2.24931	0.0254803
ALAD	11.3534	13.7648	9.70819	12.3202	11.3264	11.3083	10.0429	10.0904	12.526	17.5446	14.0988	14.6023	9.2882	17.1937	18.1566	19.1686	8.57801	19.6721	14.6718	13.485	13.4238	18.9546	8.89207	13.4	10.07	13.6406	13.8587	17.7972	23.4346	14.8086	14.2861	20.9751	8.71985	7.72383	10.4929	10.0902	8.08839	9.81813	6.22446	10.141	13.2209	7.05151	8.42002	17.067	9.50735	6.12312	9.51699	9.44025	5.94813
ALAS1	10.9076	42.3475	47.7565	17.0442	10.0618	12.1178	14.3515	9.64238	31.0222	23.2411	40.0656	34.7629	12.232	10.3921	15.9224	28.2268	34.6267	46.2856	49.6197	28.8765	25.4727	34.7683	34.9159	45.8143	15.5311	35.3531	13.953	55.5468	54.398	15.8347	19.0553	52.672	54.3856	17.1726	61.2517	43.3749	38.4931	31.2539	21.5595	23.2255	10.7481	19.3657	39.2011	30.3399	28.4068	45.4518	26.5007	46.1716	31.8414
ALAS2	0.268899	0.105106	0.334439	0.0244109	0	0.430669	0.540693	0	0.631211	0.435716	0.851688	0.133191	0.0756573	0.247386	0.62828	0.0127666	0.0446502	0.636446	0.157877	0.210271	0.355113	0.0754369	0.109281	0.0543225	0.0428109	0.231418	0.802025	0.0192395	0	0.0467519	0.0267512	0.14978	0.0185694	0.0933839	0.0602913	0.0536478	0.0186813	0.125126	0.0314598	0.0162357	0.0928931	0.0476804	0.352922	0.107869	0.124514	0.270555	0.0555104	0.0227957	0.0171401
ALDH18A1	7.9155	24.675	35.5289	11.8025	6.37865	7.59569	22.6198	7.21158	16.2211	21.1984	55.4573	22.7425	7.58533	6.82091	14.8278	10.75	32.279	35.2527	47.7348	19.475	18.6648	25.5378	29.252	31.1743	10.9346	17.0353	7.14463	32.717	34.6302	14.1665	10.9445	47.5286	45.4774	29.7775	28.2878	44.7453	36.8314	42.0688	38.5627	45.2084	14.7912	24.4934	23.1142	59.4003	39.6773	58.242	32.7393	38.0669	47.8531
ALDH1A1	31.8339	104.417	123.543	53.4733	24.258	17.5769	277.192	27.1305	162.125	92.6382	156.812	162.999	18.3724	19.8564	185.369	7.30582	118.126	174.414	180.3	197.411	41.0017	179.435	155.286	165.219	9.46373	221.639	20.6488	153.42	301.281	9.37628	5.37007	448.908	295.067	160.661	96.9661	2.10053	10.4387	67.7205	195.284	107.461	65.4633	124.159	79.4844	6.5325	36.3406	1.46016	53.4639	64.5342	53.2242
ALDH1A2	1.67751	0.470862	0.395884	0.539235	0.749956	0.426374	0.21412	0.441361	0.45813	0.584887	0.522345	0.104391	0.559273	0.547843	0.359475	0.181689	0.280701	0.429254	0.46565	0.231593	0.274397	0.112027	0.339138	0.144536	0.203972	0.0937267	1.92043	0.280952	0.114287	0.312427	0.105937	0.257815	0.0597484	0.10632	0.0183661	0.0144853	0.117135	0.316577	0.0218022	0.0683133	0.130286	0.0668735	0.197243	0.110798	0.398822	0.101305	0.0274783	0.0930945	0.029696
ALDH1A3	2.35795	1.5194	1.70418	1.54329	1.76169	3.01931	0.673957	2.57449	2.28008	3.17065	1.24795	1.66605	2.57899	1.16976	1.67426	6.24456	1.63098	2.1648	2.57313	2.98135	12.6007	2.35075	0.854679	1.69207	4.42982	1.69562	4.25473	1.73561	2.93586	2.36803	4.52483	0.641857	2.57109	2.50885	10.3394	1.0927	1.59086	5.09128	1.11892	7.79135	4.93982	1.95673	1.09436	1.3719	4.09981	1.0208	1.61106	1.03242	0.823805
ALDH1B1	38.2957	17.4404	11.9829	63.0814	17.6031	38.5709	8.97824	47.136	16.1604	39.0716	10.9405	6.78284	59.0273	35.8645	20.7914	3.55876	17.6396	14.2473	15.3657	11.6643	12.1835	8.98596	9.8003	13.0349	5.89613	7.24823	39.0174	19.8456	12.0725	13.012	4.75725	6.871	11.7679	22.4457	8.06677	18.3339	26.7116	12.0668	29.2803	9.3002	157.113	42.4088	14.3819	20.5679	14.6106	16.0645	13.658	12.4392	11.2061
ALDH2	21.8252	38.7512	22.1457	34.9925	23.7465	15.6094	19.909	24.4787	24.5981	26.4619	24.8416	27.1462	17.3678	25.4627	16.1154	15.2013	21.8839	42.5251	31.4871	22.1635	10.0726	38.2274	25.5962	32.5232	12.375	27.3066	14.5073	36.7232	48.7536	19.1133	11.3616	40.2123	18.727	26.0104	11.0792	19.2767	8.13998	5.95359	7.07269	11.2282	16.5365	10.4472	16.6539	10.0946	6.40323	6.84315	17.385	17.414	0.760138
ALDH3A1	0.893782	118.841	3.37387	13.1296	0.0931656	0.140742	48.247	0.107098	60.7642	37.3429	5.26646	116.676	0.67581	0.219843	22.0165	287.938	37.4617	60.1958	90.4617	76.6131	78.1409	118.263	43.3044	83.2299	185.576	143.99	6.82428	106.384	189.706	180.375	195.557	17.5397	15.1408	2.14981	13.2112	5.12415	0.22046	1.24188	0.0788214	11.6905	1.26489	0.496314	0.840208	0.417144	0.722068	281.473	10.6375	43.0837	5.83787
ALDH3A2	9.71413	15.7115	18.0885	11.9199	9.97913	8.53468	28.1726	8.40773	10.0838	13.504	21.711	10.902	8.83151	9.29046	11.4635	52.3548	15.2938	30.489	24.0712	12.0536	20.4956	18.5953	17.7056	15.1929	54.2816	14.9488	12.4904	28.6961	27.7164	57.1502	54.4568	32.7001	14.6952	9.96047	11.8988	12.2065	11.3376	7.41603	18.3325	18.8608	11.8965	8.1697	3.36747	11.8644	9.59307	40.554	7.1824	31.2655	21.8355
ALDH3B1	1.88528	7.55216	9.07113	3.58895	1.51103	1.10616	4.96044	1.35827	3.91472	6.01268	11.9663	5.79099	1.25894	2.41748	2.73562	9.25534	7.96379	9.6006	13.0549	3.7111	3.92482	6.25784	10.5262	9.6968	3.22464	5.21043	1.81714	12.3245	6.91208	4.64701	6.48756	21.2711	21.8439	3.67525	5.1188	6.13371	3.08852	2.27239	1.50766	13.9247	1.79007	6.10494	17.4566	9.18374	6.07421	5.27286	13.3786	7.32334	0.686347
ALDH3B2	0.0409343	0.263471	0	0	0.0268656	0.00710238	0.0509533	0.00447273	0.253207	0.0405776	0.0537038	0.117148	0	0.0171779	0.0322949	87.4077	0.106034	0.823932	0.121503	0.319027	52.6157	0.255922	0.0277263	0.483764	53.2689	0.152657	5.30294	0.621884	0.223087	58.4386	44.2579	0.0269464	0.342985	7.53593	14.7003	0.0386065	0.164311	2.4487	0.0415056	0	0.296176	1.00999	1.05515	5.1909	0.135284	1.43695	0.884934	12.3006	19.0592
ALDH4A1	2.55265	2.94887	0.815917	2.74303	1.95071	1.3858	1.51921	2.15333	2.51158	2.54424	1.14476	4.10923	1.22836	2.85461	4.12534	13.3228	1.8287	2.23663	1.95594	3.24162	7.15479	3.85265	1.95972	2.54537	10.3178	4.49073	2.95095	2.94934	5.21059	13.4717	10.8479	0.874316	4.02823	5.26519	5.1162	3.15136	1.23917	4.49173	1.83808	1.59663	1.63001	1.43733	5.9469	3.86567	1.27533	13.0786	3.66071	5.68351	15.3652
ALDH5A1	2.3595	2.19222	3.65622	1.79378	2.61753	2.69269	2.14806	2.0532	4.97817	3.55197	5.18353	3.9698	2.08646	1.61683	3.92684	3.38021	4.76332	3.65663	4.83259	5.32371	5.30577	4.433	1.93189	3.51444	3.76802	3.03093	2.34674	2.92787	5.08171	5.03808	5.96185	4.8569	7.96843	3.99164	6.07258	12.8132	3.68955	33.3981	22.4262	8.77617	3.36669	1.27891	8.21623	9.3827	9.44035	4.07016	3.88789	8.66385	6.1414
ALDH6A1	10.5308	5.35895	8.80734	13.2006	9.22185	7.47758	4.95489	12.7256	8.07952	7.77687	9.28477	8.5879	7.0414	6.98585	16.7294	5.33253	8.01352	6.85441	11.9322	8.05409	5.35128	8.3142	8.4458	9.0197	5.19875	9.94682	7.29768	7.59064	18.6115	8.82496	5.24722	22.9783	3.50889	3.2597	5.01964	3.91223	6.5548	8.94503	5.48539	2.77487	3.6056	3.42552	2.84044	7.00572	2.99969	2.89657	2.05707	4.86461	4.82217
ALDH7A1	4.19629	3.05402	3.04419	3.72361	3.16655	4.14077	5.34262	4.54324	5.53642	4.61558	3.60447	3.00914	3.32359	5.30096	5.4497	7.83098	5.46802	5.8736	5.35435	4.16839	7.92176	4.47903	3.39519	4.16411	8.18439	2.99474	4.76873	5.08535	7.75363	10.939	8.12815	4.05313	3.18518	3.36989	6.06339	5.95004	0.894114	6.27847	5.23599	3.79256	2.91141	5.21191	4.99358	5.78397	9.61875	10.5285	3.6681	5.75081	8.65688
ALDH9A1	14.509	18.8632	22.8692	17.2002	18.3331	13.9226	18.4666	14.981	18.9896	17.9297	15.5253	12.3155	14.7494	20.7088	12.017	69.0073	19.3217	26.3023	26.4038	19.8519	29.8592	20.4391	16.6158	19.4667	58.9701	13.0152	20.3255	17.9221	24.0191	58.7173	75.4747	29.7863	19.1846	16.2132	23.6416	19.2831	23.4279	18.2739	23.4202	23.2568	11.2161	16.0458	20.8135	26.7422	17.1942	15.1801	13.3273	16.8305	29.9685
ALDOA	111.3	190.574	248.155	156.678	143.898	131.237	80.9945	138.513	183.149	155.008	158.578	180.549	133.194	234.647	87.3701	330.061	159.007	197.455	160.442	129.285	233.391	165.03	179.308	201.092	171.811	192.568	263.892	196.858	199.89	133.967	187.423	170.92	305.121	264.186	91.8304	376.643	319.267	106.174	179.309	126.495	109.486	106.053	244.001	134.874	86.8208	209.526	367.051	171.831	143.137
ALDOB	56.117	23.6559	2655.18	394.272	0.226938	0.398404	97.9051	0.531307	10.1374	212.345	2077.51	19.4821	6.32812	0.34009	25.9089	0.0277885	1260.26	19.6509	2358.53	20.5136	1.02559	15.66	1873.31	1071.09	0.0698886	8.82882	0.105556	6.63345	13.4992	0.0407052	0.069874	4529.64	1.8027	0.330645	12.0897	0.556265	2.92773	1.14995	0.197215	0.353396	19.3839	2.64765	3.96487	0.187836	12.8944	5.05554	0.193324	0.0496186	0.0497442
ALDOC	8.05028	16.8529	35.3222	18.325	7.48591	5.10844	12.7566	7.966	6.4779	11.5854	21.3011	12.0694	5.51409	13.0054	7.19567	13.8964	9.10531	13.7824	16.32	5.5017	8.91967	12.5905	27.1412	14.1639	5.79961	14.7504	14.243	17.2193	6.73549	6.49109	8.01324	43.5114	11.0301	11.8879	8.29824	13.9587	22.4609	5.06638	2.69183	6.55546	2.55014	3.71446	7.04447	13.4083	19.1587	6.1482	13.0475	3.32282	0.632934
ALLC	0.0173646	0.0264709	0	0.0358625	0	0.0406738	0	0.0227683	0	0.0344266	0.00525727	0	0.0169371	0.0109305	0.0136997	0	0.00749674	0	0	0.00882609	0	0	0	0	0	0	0.109606	0.0323029	0	0.00981201	0.0112288	0	0.00779445	0.0470373	0.00778682	0.0122829	0.0261382	0.192578	0.00528208	0	0.23395	0.00444751	0.0191146	0.0181112	0.0799341	0.00582385	0.00776679	0.0191369	0
ALOX12	0.804299	0.411554	0.320265	0.482894	0.757474	0.487454	0.327652	0.376113	0.507952	0.832137	0.577267	0.651905	0.493739	0.669142	0.399365	69.1406	0.196686	0.421834	0.482955	0.57462	30.2684	0.57142	0.288011	0.398822	81.2788	0.10297	10.7799	0.659173	0.360759	60.2959	96.6508	0.305456	0.462012	2.5545	0.764222	1.97332	0.42162	0.737182	6.56981	0.225152	0.404147	0.769262	0.566505	1.06473	1.47579	0.928094	0.754709	1.09714	0.736386
ALOX12B	0.0609374	0.0337796	0	0	0.0523556	0.0173014	0	0.0217911	0.0274138	0.0288303	0.0301897	0.0891788	0.0688929	0.0104613	0.0524468	0.389784	0.0430498	0.0511361	0.0422828	0.101367	0.974266	0.00865868	0.0472788	0.0436462	5.48632	0.236646	0.591947	0.0154582	0.0940569	3.45584	1.11767	0.0109402	0.0671391	0.535218	0.763891	0.0313484	0.020013	0.167557	0.0758305	0.0195672	0.174151	0.0893889	0.841534	0.50268	1.00631	0.0390172	0.00743343	0.0366311	0.0137714
ALOX15	0.0691592	0.092249	0.082042	0.0803429	0.0868081	0.0641228	0.0677931	0.012752	0.470577	0.0514173	0.0549635	0.180914	0.0853745	0.0244877	0.117651	0.0680296	0.162352	0.15461	0.0989746	0.25046	0.0923075	0.13512	0.121209	0.212846	0.0905801	0.105511	0.0760042	0.0844299	0.110083	0.073273	0.209632	0.0725577	0.0232826	0.14831	0.0290748	0	0.140538	92.3879	0.0276115	0.234101	0.145589	0.873491	1.77	1.88333	2.66778	0.065236	0.2204	0.150054	0.0250723
ALOX15B	0.170071	0.903706	0.0614863	0.0473102	0.482197	0	0	0.019114	0.571091	0.122829	0.0308943	1.07948	0.00710932	0.137642	1.43761	26.0562	0.132164	0.106528	0.259618	0.355655	16.89	0.394937	0.154033	0.430696	19.5811	0.57824	1.15675	0.298301	0.490427	28.5788	16.8829	0.0479809	1.76018	4.86138	4.11179	1.30268	1.615	0.112678	1.24604	0.949701	0.0654669	0.765403	0.553611	2.38707	1.42984	0.376461	0.586819	0.795238	0.153008
ALOX5	1.56209	9.1643	3.43577	1.25344	1.412	1.40444	2.8636	1.10168	12.8444	5.41087	3.14931	10.8587	0.98401	1.26263	2.36677	3.80537	5.75278	9.75847	5.42698	15.6089	5.28233	11.6344	2.81348	8.48453	3.98009	3.99603	1.20315	9.04796	9.84526	3.78144	2.88496	1.20358	4.39828	13.6665	10.1226	6.64919	8.24751	3.03448	2.49822	6.17235	8.26417	8.40794	7.99185	7.21436	7.95757	1.23038	6.35699	10.3944	2.94838
AMD1	9.96867	10.5254	9.64159	16.0274	11.9739	10.5321	13.2105	10.8069	14.911	14.5288	7.87368	8.5403	10.303	9.87029	8.77126	10.77	11.5918	11.5634	10.3992	11.6933	11.1252	8.4099	8.60185	11.7939	14.7784	8.87707	7.94595	9.10168	15.8042	16.3685	14.9357	4.59476	17.9479	14.8012	89.4558	12.7495	31.2583	13.719	12.0308	14.7928	10.9383	13.4909	13.646	17.2294	16.379	16.6163	13.1029	18.1093	21.7105
AMDHD1	0.350585	0.0584541	0.127078	0.237579	0.271797	0.397764	0.0736414	0.296281	0.37273	0.150687	0.0398034	0.0705462	0.224407	0.149995	0.129653	0.131858	0.148992	0.151695	0.0731685	0.359175	0.0894571	0.12843	0.0467508	0.0755277	0.114793	0.117001	0.192642	0.152856	0.149844	0.0789308	0.106268	0.183907	0.0811424	0.222578	1.85339	0.0154991	0.232527	0.508102	0.0999781	0.13544	0.479717	0.0673451	0.728118	0.887005	0.517903	0.20393	0.132307	0.253554	0.0998626
AMDHD2	1.7996	1.45387	2.25299	1.3572	1.46907	1.47088	0.626717	1.08039	2.19717	2.51553	2.17019	2.22428	0.89737	1.82011	1.15657	1.22616	1.17413	1.87815	1.78126	2.7698	1.53674	2.19124	2.35433	2.90076	1.35489	1.5013	2.25406	2.14407	1.65615	1.27681	1.06564	4.05976	2.85449	4.64655	5.93914	1.58284	2.95236	8.40931	3.29372	0.892757	1.1124	2.5532	4.58795	3.51933	1.22435	0.979941	4.45872	2.96378	1.40186
AMPD1	0.0353693	5.0952	4.84845	0.255664	0.0557117	0.00920521	1.25475	0.011594	0.838669	1.24028	2.77881	3.11257	0.0043123	0.155847	0.251139	0.076405	5.06194	2.80233	11.3833	3.58651	0.644247	3.23402	2.37892	4.69084	0.141832	1.31304	0	4.8525	5.9162	0.0499642	0.125793	1.57743	0.762058	0.825016	0.023791	0	0.117127	0.213957	0.0860709	1.72818	0.344156	0.0634126	0.0778677	0.14756	0.626209	0.0711742	0.245208	0.155917	0
AMPD2	4.68601	5.84164	4.32957	4.47977	4.72828	3.6739	1.25141	3.40154	4.18853	7.74374	6.30691	3.85334	3.59362	7.97357	4.10873	2.10628	5.97146	6.447	6.03652	5.5539	3.25888	4.20985	3.9727	6.01878	2.62105	2.20429	5.68486	5.2773	6.37078	3.35035	1.48093	4.68885	6.11567	6.5619	8.64668	6.79099	6.45638	10.373	5.80927	6.22558	4.1789	7.83585	6.95941	5.23273	4.66409	9.26267	7.06912	5.21183	6.3365
AMPD3	0.693119	2.6349	1.57138	1.29024	0.680645	0.870951	0.558101	0.668828	2.72787	1.8841	1.73124	2.98471	0.857215	0.605363	1.30727	3.19041	1.57661	1.9319	1.44243	4.10538	2.91411	2.0719	1.463	2.33794	1.99884	0.892218	1.61426	1.8676	2.63557	1.80282	3.39934	1.51424	1.79672	4.57841	3.27231	1.26093	2.26727	2.05493	3.26535	1.60917	2.2227	5.80839	1.51998	1.6774	3.19599	0.594958	1.42414	1.14221	5.22117
AMT	3.37436	1.99659	3.34725	2.73541	2.7668	2.96963	2.89119	2.78536	2.7378	3.74148	2.54915	2.4927	2.03895	3.40235	2.06153	0.445005	4.0236	3.42819	3.38559	3.13837	1.31705	3.19171	2.57619	3.91413	0.79871	2.1163	2.68348	3.35766	3.66364	1.05817	0.500654	3.36378	0.599488	0.681602	1.19997	2.44162	0.687595	4.0005	0.406256	1.2382	2.03551	0.865083	1.50477	5.00661	3.27614	2.01891	1.19905	0.661271	0.892838
AMY1A	0	0	0	0	0	0	0	0	0	0	0	0	0	0	0	0	0	0	0	0	0	0	0	0	0	0	0	0.01639	0	0.0199139	0	0	0.00790958	0	0	0	0.00530485	0	0	0	0	0.0045132	0	0	0	0	0	0	0
AMY1B	0.0126081	0.0192199	0.0132948	0.00557978	0.00744732	0.00492207	0.0282492	0	0.00779896	0.00468682	0.0286289	0	0	0.0059523	0.0149206	0.0175089	0	0.00727386	0.0240581	0	0	0.0295597	0	0.0620845	0	0.0577058	0	0	0	0.0320593	0	0	0.0339563	0.0170764	0.00848076	0	0.011387	0.00635577	0.0172584	0.00742222	0.0707776	0.0145316	0.0260226	0.00986259	0.0133935	0.00634286	0.0253769	0	0
AMY1C	0	0	0	0	0	0	0	0	0	0	0	0	0	0	0	0	0	0	0	0	0	0	0	0	0	0	0	0	0	0	0	0	0	0	0	0	0	0	0	0	0.0607334	0	0	0	0	0	0	0	0
AMY2A	0.00775217	0.0118175	0	0.00686154	0.0183162	0	0	0	0	0.0115269	0.0211233	0	0	0.0219589	0	0	0	0	0	0.0118208	0	0.0121167	0.0094515	0	0.0180503	0	0	0	0.00731223	0.0394238	0	0.0076547	0.0208783	0.00699969	0	0.021934	0.0280056	0.0234474	0.0495202	0.0182544	0.0348145	0.0178697	0.0128002	0.0121282	0.00823508	0.0233997	0.0208042	0.0384453	0.00642377
AMY2B	0.608893	0.155699	0.078704	0.278162	0.549933	0.484614	0.061612	0.592987	0.126357	0.230726	0.287225	0.189715	0.410942	0.231823	0.123195	0.161841	0.200972	0.101986	0.10869	0.404332	0.172717	0.150431	0.0550788	0.100588	0.434474	0.0958913	0.33076	0.071251	0.170449	0.381241	0.240054	0.0892159	0.145474	0.363571	0.340868	0.136157	0.408008	0.170305	0.501879	0.0809399	0.692447	0.19318	0.442695	0.0691408	1.10795	0.0671931	0.0527118	0.133126	0.0244139
ANPEP	62.5517	19.1143	2525.82	457.221	0.770791	0.624994	25.6845	1.50307	2.28702	214.988	2627.89	11.0187	4.23602	0.616057	5.52648	0.399904	1158.37	14.0216	1623.96	15.3795	24.7632	8.64943	1651.68	1472.91	0.851034	4.65449	1.50762	2.41909	3.11136	1.31086	0.158217	4105.48	10.9826	6.68226	166.405	3.94214	3.46743	47.6978	1.27352	6.79282	71.5245	31.8556	16.9554	25.238	48.7645	1.35247	2.99127	2.19212	1.29908
AOC2	0.45409	0.211043	0.163501	0.20096	0.425229	0.367515	0.0620376	0.157926	0.212377	0.267609	0.19113	0.249607	0.234958	0.12026	0.222815	0.0974093	0.150618	0.185299	0.147934	0.236434	0.111303	0.216386	0.324076	0.185426	0.27937	0.0506908	0.183509	0.185429	0.193266	0.253458	0.0859421	0.0929569	0.328112	0.285009	0.331516	0.513137	0.435119	0.26799	0.621576	0.0260797	0.42278	0.306361	0.233163	0.61945	0.494142	0.573894	0.148613	0.247167	0.422165
AOC3	88.1841	33.5255	8.00445	110.222	86.4031	94.1242	2.18613	87.951	17.736	89.5338	6.51657	5.28796	103.326	118.395	40.9598	11.5985	11.8072	24.0735	15.5211	10.1715	15.9624	7.1829	12.3955	6.80965	9.36757	5.13059	123.717	37.1274	6.93317	36.509	4.74463	3.57114	9.27608	9.02727	2.08704	3.53594	2.17365	4.06929	5.66287	7.42106	64.4567	11.0382	3.66247	2.93847	6.89608	1.45293	6.00937	0.870984	0.676452
AOX1	7.94472	0.779145	0.586422	2.3182	5.1558	2.90304	1.53086	2.69541	1.68071	4.48312	1.53941	0.468943	4.29107	4.01577	1.91799	1.42201	0.768306	2.41396	0.828731	0.904544	2.21226	0.231796	0.991227	0.323403	4.32456	0.290897	9.63011	1.33014	0.372195	3.55547	0.349345	0.366092	0.698964	0.753223	0.146069	0.206055	0.306146	7.7269	0.0531669	0.642302	1.04064	1.92089	0.36512	1.43353	2.03395	0.11724	0.37667	0.126956	0.0680277
APIP	2.85891	2.16438	1.58726	3.28203	3.01263	3.10611	4.89221	3.31299	4.05529	2.32637	2.17349	2.67171	3.17036	2.16056	2.61006	1.28383	3.61353	3.48324	2.47774	4.59901	2.40001	3.57652	2.25203	1.59105	1.88297	2.84327	2.64382	2.30787	2.79809	1.79694	2.08046	1.49996	2.07528	3.05189	3.54195	1.95595	7.74611	2.95742	2.73724	7.49482	2.53194	2.27933	9.97144	4.05221	7.24547	1.73368	2.07161	5.35499	3.18001
APRT	13.4569	39.2737	58.9623	16.6203	17.17	11.1759	83.9072	13.2896	66.5618	23.2432	27.5952	56.5151	10.7396	15.3104	20.58	48.7307	62.2858	38.8037	34.3045	67.7059	40.8722	59.9363	51.7175	68.7476	32.6696	67.0314	16.0988	38.1651	42.1901	30.2266	44.4538	25.3828	47.1656	64.0913	43.9082	40.8052	64.0258	26.2214	28.8276	30.2848	19.7538	26.7998	100.979	65.3873	26.241	29.9205	70.574	37.5436	23.2012
ARG1	0.344441	0.136975	0.0631656	0.0994137	0.10615	0.0818491	0.117439	0.0957254	0.333486	0.111339	0.13602	0	0.0766866	0.0494904	0.0886124	0.616972	0.106679	0.0691183	0.0714397	0.262609	0.460905	0.0234071	0.0912923	0.0589945	2.66753	0	0.0810235	0.0417883	0.0282516	1.34548	2.70183	0.0517559	0.0705824	0.0811323	0.09066	0.180082	0.169067	0.445408	0.061498	0.0881601	0.218578	0.109316	0.0618186	0.0527159	0.22272	0.128077	0.0301423	0.123781	0.0310237
ARG2	1.44824	1.09458	4.41454	3.21002	1.27957	0.788679	1.07708	1.22073	0.948531	1.62864	2.40972	0.548556	1.02828	1.48234	0.943348	3.21676	0.890575	0.71616	0.952115	0.742297	5.44253	0.456525	4.68134	3.32	4.80312	0.761249	1.80248	0.628251	0.878175	3.06361	6.00854	20.6693	0.549009	0.868113	2.75055	0.417512	5.27039	5.76074	0.744096	1.08182	1.16142	0.813552	0.522467	1.55652	1.75823	2.11227	1.52687	0.764496	4.78011
ARSA	9.78566	28.5573	33.0092	8.78577	7.80769	8.16549	3.68796	6.51907	22.9708	14.6177	26.4727	32.5883	6.4537	8.1925	7.41152	13.1341	20.5971	28.7605	29.0908	22.39	23.8857	21.4836	26.682	29.7323	10.3916	16.2615	6.69263	29.9806	31.8517	10.3401	11.176	44.2598	13.7248	10.0909	16.7494	20.794	15.3327	7.5892	18.9179	8.36631	10.2881	12.8826	7.59831	20.1458	8.99855	9.13398	16.4976	3.58375	6.75318
ASAH1	22.2437	20.3559	15.899	24.5252	24.3645	21.9482	32.2293	22.579	24.9238	20.6501	16.9623	18.5792	19.7562	28.2116	17.2434	27.91	17.7702	25.6759	18.871	26.2115	27.6644	19.8012	13.9257	15.9909	30.5741	15.528	29.9802	19.6547	22.9158	27.4926	36.472	18.1787	28.5846	26.8523	29.264	31.9957	64.8989	13.2984	24.4537	62.4996	21.2127	20.6056	31.0718	92.7266	52.3276	18.4327	24.2813	39.3955	19.1225
ASAH2	0.615086	0.205512	18.8357	6.72881	0.141843	0.166113	1.18463	0.18229	0.628041	1.8558	19.957	0.827395	0.107866	0.0397786	2.94153	0.011701	4.28606	0.223608	20.3946	0.507498	0.161414	0.375334	10.3602	8.52213	0.130792	0.983386	0.0812011	0.152825	1.36501	0.0874849	0.114419	60.9516	0.20707	0.0228239	0.215369	0.21307	0.234002	0.265468	0.347931	0.121525	0.15609	0.150525	0.083475	1.41708	0.319988	0.093255	0.0141326	0.372594	0.006982
ASL	2.67562	18.3439	22.8137	4.61824	3.10646	2.10346	16.9426	1.94282	13.9583	7.24476	23.6453	15.2568	1.71475	2.57851	5.11198	5.8069	20.0289	19.023	21.5292	10.0417	5.42637	15.9867	24.6878	26.7134	4.63583	12.9697	2.35453	16.1273	20.629	3.92673	5.45856	23.2276	8.23547	12.8239	14.2926	7.5704	15.0605	13.2882	4.95897	9.0223	4.15702	14.1151	41.1527	9.67963	58.8615	14.0768	27.4983	16.5579	4.14424
ASMT	0.0637643	0.0607521	0	0.0634934	0.291898	0.0871254	0	0.0156763	0.0887459	0.0414807	0	0.0769855	0.0174922	0.0225775	0.0188649	0	0.0103233	0.036787	0.106463	0.194461	0.0200251	0.087206	0	0.0941963	0.0804212	0	0.0269521	0.0444822	0.0225546	0.0202672	0.0154624	0.0314813	0.107332	0.100756	0.0696975	0.0394657	0.122376	0.112503	0.0945567	0.0844589	0.196874	0.0183731	0.0263215	0.130933	0.118539	0.064157	0.0427805	0.250346	0.0264189
ASNS	4.16143	7.35573	1.69952	4.72986	5.50139	4.85569	5.15037	6.11574	6.17382	3.86734	1.2479	4.85946	3.77387	4.8024	5.58133	1.87741	7.16926	8.2085	5.41349	6.30522	2.35656	5.0899	2.46434	6.0239	2.96582	3.9806	3.21862	8.70907	6.04055	2.62858	2.65253	1.12185	7.6541	78.2453	30.2621	14.239	24.1313	10.2958	5.2804	8.85032	5.53987	4.08574	5.15888	19.6039	4.38207	0.388798	7.41865	0.786199	1.98963
ASPA	3.19708	0.666683	0.710289	1.09231	2.19131	2.27054	1.59371	2.60269	0.836444	2.35823	1.72357	0.606915	2.245	1.73955	1.80251	0.237348	1.06124	1.24704	0.844096	1.43338	0.880905	1.29248	1.10012	0.806955	0.7608	0.559847	2.59731	0.946823	0.739687	0.986352	0.502218	1.23347	0.094769	0.122551	0.114964	0.0924494	0.104421	0.390245	0.0229365	0.310721	0.491013	0.181538	0.0664017	0.104204	0.25632	0.202313	0.101178	0.311621	0.0249928
ASS1	14.2505	25.3124	56.4544	16.2982	12.7715	15.3451	25.3898	16.661	34.5614	23.1334	61.0712	21.8065	11.3881	16.7942	11.8176	10.5715	55.7081	30.9542	50.877	18.0591	29.6337	17.7721	60.016	36.4876	17.448	27.9233	18.9226	26.465	23.4071	6.39909	13.0552	97.9991	121.843	42.4306	81.7302	66.9196	86.3065	90.976	36.9222	15.4491	14.1364	148.97	35.3269	24.7816	80.5134	1.1989	217.725	102.819	9.61394
ATIC	8.22584	13.0935	10.5145	9.80055	10.2531	8.35578	7.79688	9.1317	13.4296	10.9585	13.6634	11.8912	8.19868	10.3806	7.28321	7.24792	15.8547	15.7411	12.494	12.8001	7.12884	12.5526	9.57687	14.9553	6.50068	9.73794	9.43138	13.9435	14.7337	7.69917	5.84968	8.96573	20.0455	21.7106	41.6845	22.0819	26.6923	28.4527	35.1059	26.8628	12.4737	16.1726	27.0965	7.62133	36.7477	49.7155	28.9865	36.6208	32.5915
B4GALT1	16.9112	39.7748	22.8879	14.5485	12.3245	12.5687	16.4733	8.048	29.9504	27.9045	25.7327	31.549	12.762	12.926	18.9187	29.7453	25.2547	48.5033	31.2208	28.3505	67.3067	35.1743	30.2045	42.5757	46.7604	25.0079	15.8712	48.5882	59.6687	31.4563	39.8945	21.3675	54.5528	44.4591	23.3604	31.7624	30.1265	17.5494	21.194	40.2529	16.1521	47.2822	31.4552	124.619	98.7722	18.8579	42.2297	29.4447	25.2628
B4GALT2	12.4044	13.641	8.43209	12.7228	11.184	13.1449	7.98824	13.2418	10.8097	13.3026	6.87331	11.0517	12.878	18.3897	5.78411	9.14749	10.0639	15.2624	11.3137	10.4031	14.666	10.8281	8.27037	13.338	6.37293	9.34323	19.6877	19.6251	12.6902	9.23427	7.08291	4.51034	17.8595	12.4119	9.36179	16.4696	14.8106	12.8955	21.1764	15.2154	13.4976	13.7723	20.4335	28.0998	10.5914	13.9722	29.5049	12.1035	10.4469
B4GALT6	1.67213	0.490359	1.35091	1.20267	1.24157	1.4896	0.826345	1.64709	0.754732	1.40397	2.03759	0.39283	1.93321	0.651955	1.10263	0.716268	1.45817	0.755111	0.963022	0.655403	0.849963	0.442092	1.77158	0.742824	1.18804	0.465366	1.43841	0.75831	0.596367	1.57475	0.817681	1.69218	0.287531	0.961478	1.82609	0.0509988	0.896595	6.03607	0.673124	1.93281	1.7248	2.4418	2.95786	3.74183	2.02374	3.42902	0.360929	1.72361	23.1484
BAAT	0.00868316	0.145604	0.0457806	0.0192139	0.0256448	0.0169491	0	0	0.0107423	0.0322781	0.149847	0.0139781	0.0158801	0.012298	0.0102758	0.00401945	0.0168693	0.030057	0	0.00662022	0.00545388	0.0135718	0.0158799	0	0.00673934	0	0.00293618	0	0.00409519	0.0110396	0.0252672	0.017148	0.0935426	0.0196008	0.689202	0.0307102	0.121554	0.310782	0.0277337	0.107345	0.302216	0.0433675	11.0219	0.740367	0.262886	6.50005	0.122339	2.50479	0.0503666
BDH1	1.14945	2.01311	7.47664	1.60611	0.514939	1.16595	2.49946	1.69554	2.72223	2.22766	7.0647	3.24336	0.949513	0.737771	2.09773	7.6868	5.66014	2.88728	5.7544	3.15836	5.54456	3.95403	4.40108	5.77141	7.78486	3.3595	1.25339	3.03626	5.11045	6.25195	6.75536	7.31054	3.6153	3.6661	6.36565	2.6436	5.78553	8.22612	7.14224	2.04711	1.53341	2.6273	3.79322	3.80498	1.69267	5.53087	6.62222	5.14269	2.66615
BDH2	7.88524	4.35599	16.5928	6.56742	7.86636	4.34327	11.0507	5.9836	6.28461	8.28431	11.3572	4.3689	4.44476	5.1538	5.01319	3.32193	9.62131	7.30175	10.7307	7.60022	3.79171	6.6348	15.6694	9.35481	4.42884	5.08272	5.72393	5.36424	6.19471	3.97762	4.22711	22.0055	1.29435	2.11671	5.99148	8.17724	5.10256	2.56082	0.960493	7.31754	4.20922	3.12465	5.39324	4.92298	10.2615	2.48123	3.274	3.33606	2.02544
BHMT	0.20906	0.337816	0.0617251	0.0851189	0.0889107	0.221992	1.13356	0.156247	0.574171	0.413439	0.022786	0.511545	0.11623	0.0157916	0.796643	0.00387096	0.2112	0.77191	0.662202	0.312407	0.0210096	0.633917	0.198812	0.477664	0.0421874	0.535833	0.557058	0.431688	0.745399	0.0248075	0.0162225	0.0619293	0.0112609	0.0151014	0.0281246	0.00295757	0.0604201	0.198129	0.00381559	0	0.234719	0.0449781	0.0414232	0.0621436	0.1066	0.0504833	0.0448836	0.0138238	0.00692942
BLVRA	24.1752	13.4751	4.51564	25.7603	25.6865	25.5565	7.56734	28.5969	19.6722	16.808	5.37935	9.15698	25.6468	30.9972	9.53328	28.4332	7.92199	11.1783	7.27719	16.3988	23.6191	9.68647	6.40325	7.63916	27.1667	6.43472	20.2129	11.2507	6.36389	19.6346	33.3713	3.55038	17.9856	15.1166	23.1203	16.9518	17.5285	3.86948	11.3109	13.6133	20.7015	14.2049	6.48393	12.4893	6.45464	10.463	16.4364	8.37482	11.7705
BLVRB	29.1621	86.9706	82.5978	32.5384	29.158	20.8856	146.955	24.0894	84.7713	40.2084	47.412	132.982	22.4708	32.483	41.3922	88.9556	69.7373	99.9462	63.4867	56.8107	66.0844	116.258	82.4437	100.015	81.7493	135.71	33.1212	107.833	85.589	34.6194	126.294	46.8406	51.4794	29.97	20.9354	39.6179	45.333	7.47509	34.9265	31.0574	20.0218	28.6272	39.0904	71.6847	16.7191	36.9439	103.032	52.9848	4.76708
BPNT1	4.79268	9.46038	23.1156	8.27912	4.75731	4.61664	10.9395	4.02518	12.8875	8.13488	24.4827	8.18696	3.35041	4.31105	4.17829	5.64918	17.8936	10.7164	15.7289	8.60536	5.42087	8.74687	16.4925	13.6573	4.70292	6.31675	4.57099	8.63873	11.8635	4.80735	6.53759	31.7268	12.0803	5.06152	8.25973	7.71966	21.1133	14.9058	8.69114	10.5844	5.96463	7.88811	14.0438	14.7669	9.73058	8.49353	19.109	7.70399	7.42975
BST1	3.72778	1.06127	11.9851	4.27843	1.63905	2.97226	2.46698	2.06843	1.94244	4.19942	8.14844	0.96969	1.57118	2.13984	1.43739	0.338262	5.33332	1.70342	8.98802	1.75422	0.775303	0.740858	9.48115	6.95351	0.555662	0.497161	2.05358	0.881762	0.693931	0.401752	0.134097	27.5556	2.25395	2.0686	2.35802	0.614681	1.7302	1.45357	0.504641	2.60433	2.98238	1.60099	8.12405	0.718387	1.41616	0.342782	1.85506	1.34675	0.417321
CA1	0.086806	0	124.898	1.49824	0.00427287	0.0169441	1.08593	0.0533528	0.0850179	0.951922	67.0499	0.372639	0.0105836	0.0375662	0.0599244	0.0133942	76.0817	0.0250401	7.2605	0.2537	0.0318049	0.0847989	26.4586	5.96292	0.0224578	0.309013	0.0562601	0	0.00682331	0.0367878	0.0491162	27.5215	0.116894	0.0555192	0.0437923	0.0102337	0.525927	0.0255262	0.10232	0.072394	0.19492	0.0166749	0.137359	0.215028	2.09017	0.058227	0	0.0418538	0
CA12	1.62367	2.64077	0.759522	0.436303	0.836658	0.856149	0.57702	0.730092	1.35407	2.33201	1.73971	2.15061	2.19597	1.27091	1.43575	32.3271	1.39935	1.90364	2.29582	2.85933	40.3431	1.92772	1.59201	1.64859	36.9125	3.03271	10.7739	2.285	7.50201	34.0247	25.0073	0.812554	1.40615	12.3789	17.622	15.7972	3.42892	0.519294	6.69608	2.16514	0.605391	21.3805	2.08463	0.596493	0.974616	7.43754	5.24019	18.7686	1.34544
CA13	0.662751	1.36737	5.65816	1.92945	0.339591	0.251458	2.9818	0.209396	1.88679	1.77106	8.70061	1.36254	0.420571	0.273933	1.12134	1.75942	4.19193	1.85189	3.39266	1.85478	2.53776	1.3687	4.52692	3.52302	3.19168	1.49434	0.165605	1.52998	1.78002	2.26501	3.8984	11.1146	3.24012	3.14351	4.69251	1.12775	3.14187	0.831884	0.340048	5.99176	1.26108	1.48273	7.86018	5.97344	6.96403	4.83655	0.521437	12.2803	0.273489
CA14	1.98459	0.836797	0.178101	2.14392	1.44661	3.9023	0.567652	2.06866	0.693348	1.38129	0.184788	0.45728	2.02465	3.54112	0.749553	0.103062	0.333107	1.01872	0.30764	0.245841	0.0964425	0.365992	0.140404	0.355364	0.286016	0.140553	0.376429	1.31751	0.210008	0.3156	0.0819146	0.318394	0.124061	0.124778	0.103283	0.173778	0.256551	0.367666	0.175151	0.257615	0.163773	0.112082	0.25987	0.339314	0.346613	0.363057	0.355408	0.177679	0.305364
CA2	9.30083	469.301	34.8595	129.201	1.01525	12.1429	957.279	10.2846	270.144	162.89	102.688	469.768	8.70004	1.20407	239.877	6.14687	149.393	882.358	328.856	256.74	28.0513	843.356	236.84	295.094	8.68723	409.575	0.937419	555.808	670.789	8.23572	13.539	194.162	33.4767	22.0589	21.0295	101.729	18.0207	0.929331	23.325	130.991	1.89861	2.28987	19.2939	21.1923	20.4231	1.77818	16.1256	10.8039	1.54486
CA3	1.05097	0.776785	0.846275	0.242423	2.11444	0.815606	1.21306	0.645167	1.1032	1.1602	5.01005	0.697247	0.773482	1.50353	0.437193	0.277156	0.98171	0.418918	0.328159	1.49573	0.136024	0.746671	3.02865	0.501836	0.38066	0.194351	1.60676	0.142189	0.24633	0.280734	0.654895	1.0755	0.634718	0.402589	0.514133	0.414505	0.419944	0.263294	0.0697509	0.749933	0.672222	0.0783069	1.57758	2.566	3.85003	0.794686	0.0769215	1.21089	0.0633367
CA4	0.831586	0.90681	0.652861	0.499652	1.31943	0.431278	2.10803	0.453657	0.720902	1.38543	1.1688	1.66114	0.741545	0.819575	1.24271	0.0730549	1.38366	1.79297	1.98059	1.78636	0.0457505	0.502832	1.62812	0.573882	0.296802	2.03732	0.632181	5.3862	1.20808	0.0463035	0.0235508	0.68927	0.0653911	0.822118	9.93788	0.0257616	0.0822317	1.022	0.0609313	0	0.313489	0.0466401	19.3386	4.55827	3.79793	0.0183221	0.0733039	0.110377	0.0150895
CA5A	0.10324	0.00562077	0.003888	0.00326355	0.143743	0.00863659	0.00413066	0.00543889	0.00456153	0.00137064	0.00167447	0.00593557	0.0134864	0.00522215	0.00872689	0	0.00477552	0.0021272	0	0.00562233	0.00694771	0.00288153	0.00899082	0.00726251	0.00286175	0	0.0012468	0	0.00347791	0.00468778	0.0107293	0.0163836	0.0620646	0.031628	0.00868054	0.00652028	0.0382958	0.144979	0.00504713	0.0195353	0.115912	0.00566624	0.0197864	0.22353	0.14884	0.0593579	0.00247377	0.0761905	0.004583
CA5B	2.06543	0.695004	0.455254	1.00884	2.19112	1.54658	0.777738	0.935747	0.841771	1.54071	0.610163	0.550446	1.09783	1.13652	1.33658	0.653916	0.57707	1.03417	0.438272	0.803164	1.42529	0.674808	0.400047	0.350358	0.997222	0.50586	1.92474	0.708379	0.825875	0.878244	0.797342	0.238733	0.686031	0.768746	0.732986	0.565581	0.648835	1.78117	1.51921	1.0207	1.53949	1.24467	0.494734	0.382304	0.860394	0.425708	0.396254	0.542415	6.67429
CA6	0.0386909	0	0	0.00978452	0.124064	0.0129468	0	0.010871	0.013676	0	0.00502028	0	0.0242604	0	0.00654107	0	0.0071588	0	0	0.0252847	0.0763769	0.00863917	0.0067389	0.0108869	0.0128698	0.0337304	0	0	0	0	0.0536129	0.00545778	0.0223293	0.104806	0.0037179	0.0117292	0.129791	0.00557264	0.0252199	0.0325384	0.124113	0	0.00912649	0.012971	0.029358	0.0333679	0	0.12792	13.919
CA7	0.837617	0.0481841	22.231	0.398669	0.140027	0.0246791	0.159345	0.0233125	0	1.73897	3.77522	0.0508827	0.0115612	0.0223835	0.00935141	0	6.38636	0.0547063	4.34255	0.0722962	0.00992654	0.0123509	11.2624	5.15184	0	0	0.0160323	0.0440999	0.0149072	0.00669767	0.0153295	15.3635	0.191538	0.0499452	0.159458	0.0167685	0.342564	0.0956028	0.0432666	0	0.141951	0.0242869	0.0521906	0.0618133	0.436504	0.0636057	0.0318097	0.09144	0.0130959
CA8	0.312947	1.26053	0.708278	0.18241	0.369703	0.284074	5.55812	0.227685	3.18541	1.54353	0.397476	1.94959	0.338744	0.35074	2.0896	0.0447547	1.20938	5.46629	1.31567	3.91455	0.361163	3.39216	0.589382	1.77906	0.0691152	2.6861	0.423288	4.24557	4.00783	0.112138	0.0197431	0.384382	1.60344	0.22284	14.9525	1.231	2.02673	10.3145	0.378456	0.161762	0.268517	1.17102	2.75589	3.80736	7.55698	0.133118	0.856915	3.5288	0.381603
CA9	2.95153	46.2024	15.6265	5.45882	1.15533	1.12129	71.6189	0.649817	51.4691	11.3517	23.1189	85.0422	1.05057	1.33935	67.0114	0.114196	21.1564	32.643	38.9867	60.9531	1.36134	67.6015	47.0172	49.8925	0.102573	86.0534	1.1202	40.9833	172.677	0.238966	0.0170919	7.92549	4.08134	3.69128	1.23269	5.62139	4.55952	1.42126	2.0422	5.74682	1.74098	1.05609	1.05471	0.220544	0.383735	3.21792	89.27	7.6319	1.32874
CAD	4.15273	4.97757	3.72125	2.8669	4.10713	4.14128	0.829846	2.73854	2.92429	6.02673	5.09044	4.53918	2.72986	3.38821	2.77456	5.20163	5.11377	4.9327	4.05369	4.21972	4.04691	4.06593	2.22799	4.87262	7.21907	2.57473	4.50629	5.49897	4.24664	10.1448	3.20276	2.03904	12.911	7.51663	15.0818	12.1835	10.3333	20.5254	14.8093	15.0752	5.75103	13.1272	8.14776	21.7729	18.466	22.2679	9.28319	14.7608	26.5344
CANT1	5.31168	28.3555	31.5705	7.6354	4.95394	4.86185	31.8259	4.48708	23.7735	21.4698	28.714	27.5058	3.62517	6.53939	13.3241	28.7536	36.428	51.7726	47.5085	23.9178	24.5746	31.024	27.3406	45.9397	19.5772	23.722	8.0893	37.9181	39.1998	17.3201	20.8346	29.3694	36.4495	13.027	33.9132	40.1829	53.0614	16.3812	29.4205	39.5646	11.8674	44.5062	38.6677	33.5422	9.15679	50.5976	36.0209	37.6152	41.3287
CAT	30.1746	23.8035	77.311	28.0775	36.6441	38.9229	58.1918	30.3089	43.2255	50.9203	84.8196	25.0517	36.5483	32.9074	28.639	13.5772	62.7386	50.1099	87.3311	37.9808	23.4699	37.6878	40.9214	42.281	9.87419	23.4469	38.3876	42.6272	38.1776	18.3582	18.0369	69.7478	16.6168	16.1314	17.0027	26.425	47.1951	29.1147	31.981	37.5247	30.1171	11.2211	47.693	37.8508	27.3003	36.9951	23.6246	42.5054	28.5556
CBR1	15.4703	27.1994	170.526	37.7832	15.2607	11.9617	92.334	12.9219	17.2963	24.499	161.175	45.4382	10.6141	11.8626	16.3534	34.027	61.5649	48.922	147.679	19.8352	27.5588	54.2365	162.856	107.928	27.3143	38.0051	12.213	51.8157	29.9948	31.8852	44.5861	345.39	20.0723	14.6194	8.34988	10.1316	18.3058	7.42929	13.0544	16.7578	15.7778	7.18941	23.1891	14.6196	6.13086	7.08186	19.719	14.1769	7.7135
CBR3	6.21773	2.14895	1.16794	4.75698	5.11499	2.95801	2.65088	3.72562	3.56581	3.05994	1.7148	1.17518	2.91876	2.29366	2.24916	18.8889	1.43455	1.80083	1.20085	1.84247	12.6647	1.14102	0.920733	1.41311	11.5956	1.84343	6.79269	1.65071	0.724205	14.5193	18.8011	1.44168	6.5254	1.75018	4.013	3.32084	12.7316	1.2436	0.539839	1.09661	4.12634	1.79883	3.50185	1.64423	0.815604	0.455904	1.18223	1.35244	2.07551
CBS	0.0607105	0.00330529	0.0228633	0.0441399	0.028176	0.0490945	0.0145742	0.0469089	0.13412	0.02418	0.0118161	0.104712	0.0158613	0.0470868	0.0821094	0.00200736	0.0224659	0.0650467	0.140669	0.0363683	0.0844355	0.0271117	0.0475834	0.0854143	0.0033657	0.0396951	0.0454571	0.0605026	0.128847	0.0110266	0.00420624	0.0256916	0.00875928	0.125297	0.320859	0.0322077	0.0313319	0.0612087	0.0316582	0.0280811	0.0292122	0.0299882	0.205857	0.59363	0.0161231	0.133077	0.014547	0.0107529	0.00179669
CD38	1.66561	4.08348	1.79255	0.881512	0.606026	1.03401	0.45687	0.829529	8.02728	0.866506	1.27304	7.12477	0.708146	1.18356	0.652804	0.518646	2.01548	2.51624	3.62466	7.47864	0.795412	5.45833	1.15144	2.36753	0.54975	2.23984	0.465963	2.78505	5.31052	0.645839	0.34144	0.659139	9.30122	7.88985	3.3611	0.491916	2.28553	0.339751	1.69038	2.9062	1.23866	0.4354	0.607811	1.90904	2.72018	0.611174	1.38246	4.66236	0.761241
CDA	5.33235	2.00307	96.5703	14.9571	3.08653	1.12137	2.60174	1.63775	7.65537	3.64635	21.1354	1.67252	1.98952	2.09183	2.73028	146.531	9.1029	3.29671	5.27697	3.70437	148.403	2.60304	88.6515	13.3018	132.65	0.27972	14.2079	1.53484	1.3403	69.2578	151.135	120.016	15.2665	38.0214	3.5765	3.7178	2.52526	2.52631	0.766862	8.09507	13.8263	16.8703	170.151	8.3424	18.1135	15.2808	3.83383	1.4902	0.974879
CDIPT	21.8514	24.3859	18.0208	24.3387	24.3767	22.6722	14.3269	22.4676	22.6043	30.0996	12.6727	25.0037	18.1798	33.2964	18.8996	18.1653	18.1454	24.0285	23.4739	24.2915	13.5803	28.7105	17.2484	21.4068	10.2418	20.8745	32.6592	25.1158	24.9356	14.684	11.1599	25.3257	22.9837	34.8737	15.4602	18.4239	14.3238	27.0543	15.9348	22.7107	25.05	25.9433	24.2582	17.9204	16.8947	14.2477	25.8057	19.6633	14.4988
CDO1	4.86645	1.23983	0.425264	3.16507	3.35095	1.98903	1.38554	2.65722	1.82111	5.25714	1.06228	0.497739	4.17953	1.89128	2.38634	0.230247	0.887979	0.713523	0.756725	1.13768	2.7442	0.241636	1.84388	0.397182	0.787753	0.410188	5.63676	1.31293	0.183865	1.07676	0.299909	0.305307	0.706009	0.345943	0.117553	0.118863	0.267108	0.298178	0.116544	0.601454	1.28292	0.439001	1.182	0.0788692	0.456981	0.175838	0.234501	0.122226	0.0167094
CDS1	1.00597	12.7861	19.7964	6.54225	0.311716	0.347656	13.0803	0.311376	5.09645	6.35107	28.804	8.50589	0.45602	0.370596	3.9774	17.0541	18.3903	18.1493	21.543	5.97989	12.4879	10.7744	16.809	14.3054	20.185	10.5671	2.57411	13.7041	14.7591	16.424	21.5372	35.5057	4.65468	5.18492	12.4484	12.813	13.938	7.59509	4.70143	8.8656	3.57719	5.59069	11.7171	10.7511	14.5335	9.23563	6.1739	9.41625	7.8795
CDS2	10.3316	5.01853	2.93003	9.49829	8.87883	9.51949	2.21202	7.8545	4.10033	8.41514	3.60703	4.26995	9.1417	11.4034	6.18721	2.62749	3.53318	3.603	4.56087	4.26911	3.01656	3.51933	1.99858	3.51633	3.11205	3.15206	15.4854	6.10004	3.88246	5.8617	2.24883	3.38875	3.98336	3.33336	3.70734	2.51944	3.87274	16.4584	3.51454	7.03834	7.78123	4.17696	3.96298	3.84687	10.0263	6.0036	2.93002	4.29278	4.96386
CEL	0.235989	0.117126	7.96296	0.12144	0.188019	0.12855	1.06979	0.1781	0.685744	4.03941	10.3831	0.123686	0.0802947	0.0829103	0.129894	0.975535	3.47584	1.71608	1.45563	1.17996	1.06859	33.231	13.8707	1.02693	1.13729	0.050237	0.155886	0.0612563	1.0871	1.20012	0.841081	8.12324	0.0739034	0.227948	0.328548	0.186337	2.71622	19.4988	0.0701152	0.0775388	201.487	0.210846	0.321694	1.11619	9.42126	0.149091	0.162011	0.281244	1.09599
CERK	13.8257	13.8493	15.5402	20.1757	11.9858	12.6467	5.92842	13.4115	15.744	20.9809	16.6441	10.3512	13.3705	17.159	14.0131	12.4026	10.6282	9.91883	18.1827	16.9428	7.31768	11.0889	9.12205	12.319	11.2857	7.19158	9.95272	12.3554	9.60654	11.8902	5.91333	19.5686	7.98077	12.707	16.1143	14.8928	3.77292	40.0179	5.95217	9.18796	14.3651	6.96238	8.58285	16.4254	18.4695	1.53199	2.71479	2.79779	1.25923
CES1	14.6986	5.90335	4.73323	11.3338	41.8365	40.003	9.5634	7.30607	2.52248	25.9974	1.04655	0.274198	29.6922	16.0969	11.1399	37.109	2.43319	7.01747	3.46048	3.9112	5.19191	1.20586	4.51375	5.38769	12.7418	0.351579	9.29681	16.3138	1.86182	31.8464	26.6387	0.910203	1.10637	1.7732	0.485249	0.347277	0.886815	4.55587	0.685754	1.0676	11.193	2.22493	9.13223	5.63138	24.7092	0.105852	0.806668	0.190477	18.3902
CES2	15.5508	53.4694	402.381	52.1537	7.22219	7.69959	22.1259	7.41743	13.5626	47.1241	327.874	25.4281	7.44159	9.6544	5.90514	81.1706	172.038	33.0996	295.03	14.3946	36.4199	26.9918	277.323	176.832	64.6524	26.4934	14.033	36.6693	24.3545	49.5505	62.3545	693.018	78.0933	19.3923	15.1114	24.6488	56.1938	17.211	51.454	45.1908	6.59172	5.17563	80.6073	8.72648	13.6497	43.3625	19.2739	9.54621	4.11887
CHAT	0.216232	0.172305	0	0.117444	0.243836	0.395215	0	0.246471	0.0364785	0.226527	0.00892718	0	0.204916	0.162406	0.168657	0	0.0254599	0.00567041	0.0281321	0.00749363	0.0185203	0	0	0.0483986	0	0	0.0232648	0.191984	0.00463548	0	0	0.00485258	0.0330887	0.0310614	0	0	0	0.257644	0	0	0.165526	0	0	0	0.125292	0.0197785	0	0	0.0203612
CHDH	0.335693	2.0961	2.49185	0.740298	0.392093	0.373163	2.39666	0.248055	1.65885	3.03157	4.71305	2.25929	0.26777	0.320545	2.45092	0.14398	3.86391	5.36145	5.4827	2.53915	1.55814	2.96732	1.74117	4.28104	0.266433	1.97335	0.32579	5.39277	5.18614	0.327932	0.0809432	5.42529	9.51089	1.13537	5.42437	5.0992	0.741684	8.70214	10.3308	4.52178	1.5672	3.51933	6.90354	6.15836	4.09794	6.70942	4.19396	10.5187	9.90409
CHIA	0.00635303	0.450337	0.0267963	0	0.0037526	0	0.234867	0.00312376	50.3209	0.0495941	0.040392	10.2577	0	0.0719827	71.7695	0	0.0617122	0	0.406105	12.2254	0	2.37819	0.158786	0.150161	0	16.6418	0.0365203	0	19.4426	0	0	0.00313658	0	0.0229455	0.00213667	0	0.00860663	0.00640517	0	0	0.106992	0.00976301	0.00786746	0.0124241	0.00337439	0	0.0468858	0.0210044	0.00263219
CHKA	4.13666	6.19608	5.82665	3.98724	3.67637	4.43286	3.00162	4.77333	5.43219	7.5645	9.32756	8.22316	2.42089	3.55827	6.69187	0.850272	5.58873	8.55209	6.12642	6.09363	4.55287	5.00048	6.98679	6.85469	0.948459	7.01739	2.5589	5.39026	10.8573	1.32206	0.64788	9.9718	4.52281	10.825	8.97295	5.81455	4.71289	13.7324	9.55167	11.9571	2.30088	5.55801	18.6299	35.7906	15.7632	9.64165	6.92056	13.3316	14.6232
CHKB	0.891291	0.772157	0.369773	0.413845	0.909091	0.84421	0.60019	0.416692	1.03035	0.662643	1.13247	1.28583	0.673387	0.524251	0.438046	0.414835	0.548803	0.595691	0.353155	2.228	0.299794	0.609003	0.528489	0.786642	0.861872	0.59444	0.602773	0.597984	0.96475	0.714166	0.642489	0.663671	1.02314	1.56998	1.81823	1.66743	0.791776	0.716921	0.528904	0.30392	1.0499	0.95055	1.31084	4.12229	1.32968	0.401836	0.594714	0.97421	0.750669
CHPT1	7.17056	11.2634	18.9674	8.6373	4.73635	6.44819	23.6818	7.76	10.7173	10.0754	15.9059	11.6772	6.02893	5.54179	9.68931	5.38388	15.0733	15.1392	17.835	12.0961	8.65669	12.7053	12.6953	12.5597	3.22965	11.65	5.80734	11.2011	13.5388	4.13556	4.90146	27.5569	8.30623	13.2567	18.9485	7.55614	21.542	6.24111	5.93304	14.6603	7.31876	6.15178	11.3482	9.215	13.3445	17.4228	9.33231	15.8724	3.49483
CHST11	3.24552	5.23428	2.02661	4.32101	2.62391	2.91803	1.42694	2.81495	5.99749	5.45099	1.70035	6.99777	3.70389	3.32551	3.92931	0.478404	2.7769	3.77097	4.6101	6.73561	1.49471	4.64059	1.93703	3.7945	0.744081	2.87683	1.2446	4.33211	6.03288	1.1987	0.400102	0.774323	7.66659	12.1497	5.9425	3.36823	3.37947	1.07625	2.57083	5.75047	3.04333	5.8931	3.13414	3.64153	3.37306	1.1972	4.8476	4.60459	7.01828
CHST12	1.89036	2.0383	1.21868	1.4247	1.82725	2.05666	0.553429	1.58648	2.39614	1.78624	1.32373	2.82887	1.49354	1.53445	1.46909	0.950151	1.40479	1.86672	2.1166	2.67402	1.07856	3.08855	0.98568	1.66242	1.03212	1.43226	1.65876	2.10588	2.03326	1.16499	0.518073	0.829795	2.45229	1.91508	1.15751	0.903894	1.33191	5.06609	2.25489	0.862793	1.41423	2.15984	2.61338	4.36059	1.5637	0.809771	1.15331	1.93463	0.889707
CHST13	0.32898	0.51404	1.5437	0.0509572	0.126309	0.237596	0.276413	0.121319	0.172972	0.531971	1.12798	0.529589	0.0421155	0	0.116796	0.0380713	0.78826	0.692753	1.23979	0.990742	0.103316	0.591327	0.441204	0.923376	0.01915	0.200761	0.12793	0.895039	0.403403	0.00697097	0.015955	1.7704	0.431932	5.28001	2.41756	0.162893	1.15134	13.1843	0.0150107	0.387333	0.554035	0.802575	10.3752	140.844	14.573	0.107577	0.18761	0.29911	0.0954122
CKB	290.375	142.73	25.3449	378.058	242.776	476.225	80.101	384.761	192.708	230.269	10.4949	279.367	392.197	538.545	311.263	42.8971	57.6414	119.521	47.5995	212.649	32.7421	206.624	53.1245	87.1712	13.619	334.518	449.489	134.508	288.425	57.6547	21.913	5.63399	10.2891	62.8432	2.37692	4.71055	6.83103	89.1396	30.6976	13.9613	108.574	4.46885	144.59	346.816	137.012	2.21315	18.8777	4.25585	4.0702
CKM	0.648216	0.203045	0.11236	0.188628	0.524503	0.339721	5.37178	0.838292	1.99934	0.105627	0.475845	16.3528	0.565133	0.352137	22.656	0.0164417	0.793551	0.809414	0.864131	1.47587	0	0.888255	0.682048	0.891994	0.0895941	13.818	0.330289	2.05657	1.54951	0.127947	0.0516781	0.0263041	0.203277	0.0481065	0.119457	0.0251241	0.296729	0.241719	0.0810323	0.167275	0.239268	0.115989	0.344554	0.507063	1.85827	0.107212	0.21447	0.205506	0.0662226
CKMT1A	0.449596	4.9996	10.5297	1.06816	0.12859	0.0702071	5.12157	0.0651559	3.93447	1.44259	8.23159	4.00732	0.107324	0.0625594	1.30494	4.97294	7.01832	5.51527	5.66212	3.79585	3.2579	4.97822	12.2036	8.13781	4.98813	9.35736	0.192037	3.6052	5.11576	5.46737	3.02971	8.90222	3.99584	0.0982839	6.46539	4.57951	5.15047	2.92011	5.8217	2.52413	1.65779	3.70185	20.3289	1.64741	1.01553	1.319	1.68919	0.226879	0.0784324
CKMT1B	0.402822	6.0502	10.9813	2.21432	0.0751385	0.0926994	6.33685	0.104245	5.08314	1.4722	8.9504	6.32078	0.0403244	0.0840766	1.90683	4.91096	8.12245	6.22334	6.49708	4.49365	3.36107	5.44781	16.8016	10.2394	4.99575	10.868	0.246617	3.8809	7.41926	2.52656	4.66403	10.9279	3.81995	0.088059	6.83952	2.76538	5.77501	4.57856	6.91861	2.74579	2.57076	5.38888	3.27314	0.666697	1.3333	1.47189	3.68122	0.126171	0.0773
CKMT2	5.83489	2.88569	0.601095	5.79285	9.75199	5.16881	3.62683	5.40482	4.89665	3.36248	0.439605	5.29816	4.99622	8.95203	7.6179	0.238981	1.07264	1.42718	0.923546	5.23997	0.499911	3.25293	1.46213	2.8176	0.463303	5.0868	6.48832	1.42559	7.5328	0.811348	0.542494	1.49216	0.159319	0.121395	0.401525	0.216827	0.165137	0.363268	0.206117	0.0949751	1.09888	0.280986	0.110996	0.260818	0.428459	0.146094	0.33194	0.12446	0.0980376
CMAS	8.71297	12.493	27.5088	15.7982	9.68157	9.67779	14.5394	10.7336	10.3552	9.31282	32.5689	9.48374	9.20072	8.54351	8.05903	30.6054	21.4459	16.4135	20.9108	10.7621	22.1744	10.9745	24.3127	19.7468	37.5416	9.78882	11.9773	11.8003	15.1647	33.3221	46.0544	61.5414	11.0457	21.1592	26.106	11.5423	17.8257	23.9423	18.4372	10.9366	11.6897	22.5775	14.5371	15.0572	18.9994	13.447	11.7794	15.9823	12.5246
CMPK1	23.1613	41.4225	54.4641	36.5151	24.2327	25.4687	89.4323	30.5006	44.9718	31.2434	77.3887	37.5006	26.4888	25.0422	23.5275	37.5985	54.8699	68.346	59.7597	48.1637	41.4911	48.059	55.8049	47.9273	45.2663	43.517	29.6036	41.6659	60.4788	55.2276	53.5674	76.1959	83.8053	65.2555	73.5868	44.1081	57.0679	24.2699	59.1747	104.811	39.3735	48.9427	37.1373	25.1871	52.0911	39.1095	35.8808	84.1815	41.3949
CMPK2	1.72035	7.82588	3.26746	2.58829	1.40608	1.46338	2.66677	1.52361	8.88136	3.72009	8.86272	4.9552	1.68633	0.791191	1.57448	0.21215	4.60693	6.51542	4.20288	7.43692	1.00107	5.39387	5.2374	5.82046	0.475162	6.96072	0.934468	4.35193	7.90068	0.23771	0.5507	9.79044	12.9096	3.58231	7.84954	9.7956	7.43818	15.993	10.6649	11.6939	3.93211	1.4559	1.97938	1.65341	1.93288	0.753632	6.14967	5.84612	0.855899
CNDP1	0.0799541	0.00312522	0.68312	0.0308478	0.0823449	0.00480205	0.169956	0.00403212	0.0126813	0.188998	0.560479	0.0462035	0.00599889	0	0.0218352	0	1.1152	0.033117	0.985802	0.0656478	0.00772602	0.0128173	0.714858	0.3715	0.009547	0.0187662	0.00277294	0	0.0193376	0.00695057	0.00397708	1.22674	0.0662566	0.0314689	0.176511	0.00725071	1.85711	0.0103347	0.0112251	0.0506887	0.0736552	0.0031505	0.0355433	0.0192442	0.0413785	0.0433174	0.0165054	0.0677805	0.0101928
COMT	10.284	13.1038	20.4398	10.5188	9.55594	9.26567	20.7256	11.464	18.7424	15.4389	12.0263	16.8058	7.81727	11.7292	12.4584	29.1423	17.5234	18.5131	15.1917	16.6963	21.8632	29.6643	17.6143	22.4931	13.8686	12.8938	11.1555	14.2573	16.3151	17.6971	21.1041	17.3113	19.7792	11.4569	21.3068	17.2673	20.0545	11.4963	7.81845	16.5298	14.8183	11.6755	32.011	54.6791	19.6197	26.2429	36.9515	23.6769	17.7827
COX10	5.12101	3.71235	8.41295	4.18368	5.79219	6.32353	4.97828	5.73844	5.49182	4.30733	8.85174	5.61532	5.32068	3.88487	4.27623	4.99012	7.05315	5.40037	7.65623	6.32336	6.4563	4.44434	5.59885	6.87067	3.92781	5.3642	4.8185	4.29727	7.7225	6.04681	3.86039	7.59409	12.3991	4.71607	4.52731	5.42367	14.005	6.4117	8.19931	5.82728	6.09325	7.05707	2.83004	7.42394	9.35742	15.0983	6.08105	8.72624	13.5568
COX15	7.14722	6.03029	9.41972	7.2895	7.23662	6.55952	5.29584	6.21101	8.19713	7.14953	11.1628	7.59853	5.80822	4.58654	6.04867	6.92021	7.59623	8.89707	9.72604	7.20291	7.15522	7.19049	8.04396	8.60343	8.22379	6.12646	6.68224	7.52925	10.6258	9.88848	7.96786	11.2486	11.4081	7.20727	13.3374	11.0082	33.6495	15.6157	18.8339	11.7702	7.40352	7.68139	9.76849	13.557	13.6919	12.5572	9.02316	13.4863	12.1514
CP	0.998251	0.713224	0.493351	0.128518	2.85889	0.599913	0.221405	0.707995	1.14017	1.11549	0.882873	1.05184	0.778938	0.828304	0.577547	0.119491	0.613806	1.18906	0.623393	2.23867	7.1972	0.788016	0.531087	0.734854	0.605738	0.646106	1.54661	0.286994	0.422293	0.858069	0.0938932	0.199131	0.40735	9.97499	1.60339	1.03563	0.373379	1.35412	0.263167	0.489122	0.412082	1.36051	1.45182	0.481146	1.70527	0.864391	0.809103	1.24682	0.0467907
CPS1	1.23553	0.637841	40.8882	3.87429	0.414413	0.414689	2.11803	0.286781	0.148146	7.64602	77.9651	0.154217	0.567857	0.275352	0.566851	0.266074	32.915	0.414514	42.5115	0.859284	0.992827	0.132119	29.174	16.9852	0.741347	0.0214933	0.577377	0.562156	0.0531544	1.21319	0.573931	65.2633	0.153667	0.0763238	0.814962	4.79626	3.26236	0.163343	3.01479	2.80486	0.474516	1.22322	0.407083	0.26008	3.77286	1.73926	0.1966	0.0745248	0.302356
CPT1A	16.6792	20.0313	40.5069	14.4257	16.3627	27.8917	9.49082	14.0439	11.4152	22.5896	57.1873	14.8357	13.7524	12.2251	12.6753	8.74998	29.0336	27.1583	41.9448	13.4581	9.66533	13.0453	22.6498	27.8156	15.4537	12.5146	25.602	31.5886	20.4892	13.4057	10.8696	39.2018	22.6082	18.9274	90.3458	26.2546	4.32159	20.2913	44.2285	12.1145	18.3539	15.9311	34.0015	11.1082	12.1542	26.9385	24.4407	35.8195	20.3954
CPT1B	0.258259	0.125764	0.0983401	0.0857207	0.152548	0.226849	0.032147	0.109348	0.213002	0.210674	0.358371	0.45039	0.12595	0.0914437	0.195263	0.172682	0.213703	0.140718	0.0752886	0.503195	0.0720944	0.134554	0.0787179	0.261409	0.559576	0.0656681	0.271691	0.130117	0.243603	0.440835	0.264421	0.102713	0.647247	0.887422	0.786553	0.890564	0.447058	0.509909	0.28805	0.0633476	0.209413	0.374831	0.607072	2.19418	0.727783	0.364512	0.0577568	0.326126	0.58554
CPT1C	1.03126	0.466647	0.084666	0.501917	1.07007	0.963872	0.101194	0.969717	0.36629	0.828263	0.287152	0.266587	0.559835	0.734435	0.362262	0.511054	0.172238	0.243193	0.15321	0.263997	0.828971	0.207856	0.14684	0.153208	0.839348	0.0995287	0.75343	0.385085	0.217741	0.380682	0.540302	0.13379	0.618327	0.532414	0.509705	0.596347	0.41697	0.531244	0.183179	0.505169	0.873302	1.18955	0.298298	1.60358	0.525093	0.18682	0.616133	0.165914	0.068613
CPT2	5.86208	10.6378	16.4046	6.22632	7.04788	5.26271	7.15363	4.87982	9.40914	7.74514	25.2662	9.62478	3.69966	4.07671	8.3145	8.47916	12.8091	13.5628	18.6979	10.1592	10.5758	11.2452	12.2107	14.8356	10.0801	10.5076	5.52979	12.9171	19.3795	8.27615	13.1262	26.2976	9.81062	5.04698	7.61267	9.99455	17.3444	11.3319	15.1563	6.69813	6.33385	5.83395	10.0186	12.0139	10.8322	5.88948	6.36821	11.0852	10.9233
CRLS1	6.51564	8.00702	12.7645	5.94168	7.34772	5.74405	19.9151	6.61491	11.2369	8.38864	16.4424	6.85435	5.22742	5.04482	8.58944	3.29514	11.7215	9.80694	11.1205	11.1971	4.82904	10.2054	12.7777	10.7937	3.80235	8.27675	4.25638	6.66699	10.3586	4.41016	4.25229	18.338	9.12454	12.949	10.3965	11.2275	14.3874	13.3454	4.69822	16.6879	9.06265	9.08235	12.8034	17.1273	14.8065	20.3565	7.548	19.6306	14.6081
CS	24.3756	22.5488	33.3954	20.7289	24.949	25.6787	9.72217	24.3844	26.0247	24.2361	32.9841	24.0041	24.2423	24.0854	20.5864	43.1978	34.0771	28.1176	31.7333	22.6847	28.614	24.2799	29.3154	31.6248	45.0513	27.7351	26.6285	23.8056	36.6238	41.7066	34.3039	27.6026	43.0252	25.8238	37.1966	26.1541	61.5321	40.4736	54.2158	36.3598	24.3638	30.4696	33.5295	31.0268	42.5716	51.6807	38.1757	44.9228	55.2539
CSAD	5.00397	1.05251	0.537195	2.14779	4.70384	3.77354	0.390495	2.85101	1.65027	2.48932	2.01221	1.27332	3.0942	2.48422	1.21767	1.75316	1.17205	0.82759	0.63954	1.92673	1.97884	0.780552	0.870386	1.41935	4.12049	0.542014	3.86921	0.916535	1.37522	3.52258	2.57477	0.896869	1.48037	2.02762	2.29052	5.11375	2.09773	2.58165	1.81066	0.307797	4.37258	3.29123	3.63314	2.81842	4.08023	1.52089	1.24126	2.75366	2.96059
CTH	1.01788	1.38443	6.17003	5.64842	0.784856	0.613904	1.81631	0.95303	2.58639	3.43488	4.48972	1.82501	0.570725	0.610034	5.52521	1.63079	5.54966	1.94105	4.2451	2.45364	1.2021	2.14351	7.38662	4.47802	2.49779	1.87838	0.799683	1.42866	4.16818	0.914407	1.01688	7.11385	1.28862	2.76275	4.14085	2.30228	5.09196	0.891045	6.86371	7.15472	0.561143	0.7025	2.70221	2.80828	1.81942	1.25106	1.92198	1.73304	0.0959627
CTPS2	3.73582	2.62562	3.14243	3.43661	3.7761	3.39431	2.69239	3.22736	3.2243	3.55966	3.7133	2.22673	3.21538	3.51729	2.77144	1.5575	2.84986	3.90999	3.75533	2.77293	1.57661	2.80477	2.64689	2.74557	1.82385	2.28957	3.82858	2.89858	4.12076	2.65038	1.6318	5.69543	3.7002	3.74692	5.61851	4.43507	4.75352	12.0802	5.7461	6.33202	5.44454	5.98928	3.04015	5.88851	8.85332	9.60528	3.1066	4.57768	7.15386
CYB5R1	7.03013	8.84438	3.9821	8.90863	7.70691	7.27444	16.1833	8.57748	15.2404	11.1018	3.64661	17.249	6.36395	11.206	17.8028	10.8727	5.25498	10.3356	7.92904	16.2342	13.3618	17.7587	6.29297	9.29787	10.7099	21.69	9.67233	11.4584	18.7318	8.80506	10.425	3.83215	5.34929	6.35659	5.44733	6.03571	6.24897	7.79924	5.94737	9.81945	6.30117	5.38922	12.8863	15.5907	7.47848	3.54986	9.15709	5.46512	1.90031
CYB5R3	70.2031	45.8733	64.985	66.7382	77.2429	61.818	23.7054	60.9221	44.966	84.7835	43.4861	46.4359	59.9138	89.0731	47.322	49.5639	44.0541	55.7237	46.6285	44.2784	55.9509	49.7528	53.072	49.8496	30.7587	35.9056	107.125	48.6251	44.7424	39.0376	30.0154	40.611	68.4831	54.2049	32.5627	62.5314	40.1774	47.0264	17.4284	44.8357	83.3082	51.0293	54.5929	87.9785	37.3235	40.4074	55.5903	33.5384	30.9615
CYP1A1	0.162771	0.0130595	0.252938	0.0303306	0.0910849	0.0434775	0.326309	0.10952	0	0.0222921	0.284009	0	0.0407353	0.190089	0.0101382	0.0594844	1.70873	0	7.96911	6.59035	0.00538085	0	0.0365568	0.016874	1.74871	7.65896	0.0695245	0.0119526	0	0.442932	4.21297	3.3879	0.00576812	0.023206	0.0144062	0.00605978	0.0232116	0.021593	0.00781779	0	0.0961833	0.00329128	0.141454	0.217795	0.49143	0.0258589	0.00574765	0.0212428	0.00709887
CYP1A2	0.118658	0	0.0113747	0	0.216638	0.00421118	0	0.0212159	0	0	0.00489882	0	0.0157823	0	0.00638282	0.00499337	0.0069856	0	0.0102917	0.0246729	0.0203261	0	0	0.0106236	0.121398	0	0.0145905	0	0	0.045715	0.533622	0.0106515	0.14526	0.0584403	0.0072559	0	0.189977	0.0271891	0.00492194	0.00635024	0.109	0.00828854	0.0267171	0	0.074484	0.0814015	0	0.0267482	0.00893865
CYP1B1	23.6998	4.29274	0.763627	20.2711	7.52047	27.6314	2.97107	23.3183	7.90583	17.7164	3.18433	2.5915	17.4357	7.04335	10.8313	0.765582	5.27593	4.29088	5.16792	14.4263	2.38186	1.15102	2.02536	2.14924	13.0357	10.9065	5.71164	6.30807	1.47694	3.91095	3.33656	1.53162	9.22148	6.26717	5.12626	5.37862	3.36304	5.08868	1.53605	3.76772	9.36123	1.4475	1.17757	0.752127	3.45403	0.344628	3.2205	1.03132	0.671044
CYP26A1	0	0.007547	0	0.0219098	0.0116972	0	0.0665548	0	0.00612475	0.0036807	0.0224831	0.0318787	0.0253515	0.00467452	0.00585879	0	0.00641209	0.045699	0	0.0377455	0.0124382	0.0541663	0.0301799	0.00975136	0.0115274	0	0.0066963	0.0138146	0.00466979	0.00419619	0	0.0048885	0.0200002	0.044702	0.516165	0.0210115	0.0134138	0.0998275	0.0271071	0.0116578	0.166751	0.00760805	0.0449599	0.456978	0.436509	0.0398499	0.0132861	0	0.0369215
CYP26B1	2.8195	0.313076	0.674433	0.249297	0.994745	0.467313	0.0854573	0.155801	0.301262	0.909587	0.663536	0.207812	0.367011	0.166213	0.256932	1.53196	0.315395	0.65336	0.436672	0.442902	2.32929	0.201772	0.468594	0.294723	1.64181	0.420752	1.0536	0.360221	0.16051	1.69845	1.50828	0.168028	1.02327	2.24912	0.238792	3.34332	0.135139	0.559062	1.67068	2.11405	0.447986	10.1942	1.27408	1.00523	0.314785	0.256823	0.401556	0.0873011	0.296603
CYP26C1	0.0370875	0	0.0284419	0	0.0278814	0.0131624	0	0	0.00834224	0.0200532	0.00918697	0.0434205	0.00246643	0.0127339	0.01596	0.00312143	0.0131004	0.0194514	0.0064335	0.0411291	0	0.0316189	0.00411066	0	0.00261682	0.0308628	0.00456036	0.00940812	0.00954075	0	0	0.00998759	0.0227011	0.00913297	0.020411	0.00953957	0.0213154	0.0713844	0	0.00396963	0.0681372	0.00777193	0.0890732	0.0395611	0.0393978	0.0067847	0.0180964	0.0501621	0.0195569
CYP2A13	0.0761487	0	0	0	0.199908	0	0	0.0249614	0.0104674	0	0.00768487	0	0.012379	0.00798888	0	0.00783319	0.0547922	0	0	0	0.0106286	0	0.0103157	0	0	0	0	0	0	0.0071714	0	0.00835458	0.182298	0.0305588	0.00569123	0.0239394	0.0611323	0.0085304	0.0231634	0	0.0569965	0.00650119	0	0.383875	0.0808923	0.0595915	0	0.0279736	0
CYP2A6	0.254121	0.0387386	0.0267963	0.241795	0.240166	0.3125	0.0142344	0.131198	0.0235787	0.0661255	0.0346217	0	0.116186	0.0599856	0.00751828	0.0294083	0.0164566	0.0146608	0.0363676	0.00968736	0.071826	0.0297895	0.0619653	0.0500536	0.123271	0.0193848	0.0988196	0	0.00599249	0.0592322	0	0.0439121	0.0598854	0.172091	0.02564	0.112345	0.154919	0.121698	0.0173926	0.0149598	0.271045	0.112275	0.104899	1.01877	0.0539903	0.0447451	0.0340988	0.0105022	0.068437
CYP2A7	0.0512669	0.00868358	0.060066	0.0655445	0.100941	0.115637	0	0.00560173	0	0.0169401	0.0620859	0	0.0333365	0.0161355	0.0134823	0.0369158	0.0663997	0.039436	0.0434778	0.00868599	0.0572457	0.00890339	0.062505	0.0560996	0.0707382	0	0.0231143	0	0	0.0289688	0.0221011	0.0449977	0.0613658	0.025717	0.00766322	0.0282051	0.257233	0.0574308	0.00519824	0	0.1407	0.0437691	0.0141084	0.0267355	0.0242047	0.0229256	0	0.0282498	0.00472021
CYP2B6	0.254178	0.124991	7.9888	0.359236	0.116235	0.0320092	0.275565	0.0322525	0.0101436	0.356608	21.2803	0.0131992	0.0239922	0.0038709	0.058219	0.00379546	2.22479	0.127719	0.711869	0.125026	0.0617995	0.0448544	10.9263	1.34044	0.00954567	0.0125091	0	0.0915175	0.011601	0.0034748	0.0159061	3.9388	0.160098	4.15331	0.521188	0.533578	0.747926	24.1219	0.0336705	8.09458	0.67201	0	17.7489	53.4081	15.0771	0.156746	3.87822	0.711596	0.0305742
CYP2C18	1.19875	34.5072	64.8064	6.65163	0.0287544	0.0665151	30.2809	0.00598398	10.6522	8.70871	40.1362	25.1944	0.28489	0.0517097	7.95725	10.8277	42.3929	48.5444	30.8625	7.68277	7.43762	20.9716	47.8149	25.6011	10.3572	31.8425	0.621404	38.8667	26.0411	11.2951	11.781	64.6517	4.31013	0.824158	1.09694	4.93697	0.57705	11.8405	2.21563	14.0207	0.300603	0.659257	3.39101	0.0713998	1.27343	6.39802	20.2739	3.89289	0.0504231
CYP2C19	0.0523244	0.143575	0.485535	0.0602068	0.00618138	0	0.12896	0	0.051786	0.0855828	2.0103	0.101078	0.0114831	0	0.0619215	0.0242211	0.630254	0.102636	1.50763	0.0718077	0.0262919	0.0327133	1.12278	0.968784	0.0365499	0.0319311	0.00353866	0.0730033	0.039484	0.0886989	0.0507531	1.44666	0.0211382	0.0850418	0.0105587	0.0333105	0.00472569	0.485335	0.0190996	0.0800871	0.0117493	0.0120614	0.0388785	0.0368374	0.522489	0.0737052	0.140421	0.0259492	0.00433582
CYP2C8	0.0972895	0.0261723	0.313801	0.060785	0.0743689	0.0223417	0.615483	0.0562788	0.276121	0.234013	0.0987614	0.958122	0.0711706	0	1.4832	0.0158949	0.296487	0.145274	0.469568	0.733029	0.0143782	0.661926	0.132571	0.236718	0.0488595	0.646098	0.0348333	0.111785	1.7436	0.0388053	0	0.0508586	0.0462392	0.485737	0.0654414	0.0526253	0.0982047	0.392352	0.0156675	0.0336901	0.179909	0.105536	0.207889	0.0984878	0.565386	0.0633397	0.383959	0.0567632	0
CYP2C9	0.814192	1.06386	25.0816	2.42791	0.114506	0.00756792	1.4442	0.0285954	0.413699	1.11696	11.8497	1.01422	0.205627	0	0.464558	0.296129	7.29378	1.06247	19.8362	0.827675	0.316577	1.21956	13.3419	5.71794	1.01936	0.606291	0.00983271	0.933115	1.81483	0.837977	1.85213	38.7908	0.332835	0.188166	0.264052	0.973577	0.227605	0.957686	0.154791	0.119826	0.174118	0.167573	0.692191	0.254001	3.1353	1.10203	0.331654	0.480693	0.0160637
CYP2D6	0.463753	0.247892	37.4444	15.7313	0.284602	0.258635	0.0944607	0.177682	0.260785	1.86273	7.02389	0.271471	0.396527	0.113734	0.178186	0.390313	2.75359	0.222378	9.05596	0.321431	0.257237	0.254168	9.32561	15.7539	0.771292	0.0551311	0.138487	0.235284	0.198834	0.546215	0.257044	38.7093	0.340633	0.788533	0.858852	0.323775	1.18581	0.261104	0.296791	0.0992748	0.797912	0.365591	0.919878	1.02235	0.473448	0.460549	0.202038	0.258862	1.19777
CYP2E1	0.168225	0.221476	0.0161262	0.323516	0.133694	0.109854	0.102796	0.133849	0.69625	0.13644	0.0513946	0.315122	0.0962126	0.0750877	0.52123	3.89643	0.116864	0.0758777	0.157582	0.335804	2.16512	0.152982	0.0652596	0.753068	3.94073	0.284648	0.366131	0.140826	0.705399	1.14328	2.91932	0.0845653	0.0885543	0.0469498	0.129615	0.142793	0.167127	0.209695	0.0851315	1.2172	0.164834	0.125735	0.0164136	0.516803	0.326543	0.15849	0.525336	0.0758436	0.0608285
CYP2F1	0.0491437	0.0599323	0.0518205	0.0478474	0.214808	0.00383704	0.011011	0.00483276	0	0.0328829	0.00446359	0.0474667	0.0107851	0.00464017	0.0348945	0.796204	0.0127299	0.0510336	0.00937735	0.0149873	0.0987747	0.0307247	0	0.00967971	0.343281	0.014995	0.0166177	0.109705	0.0185419	0.612307	0.295541	0.00485258	0.112501	0.0798723	0.0925576	0.0451903	0.133153	0.0445923	0.0179386	0.0752188	0.0441403	0.0226564	0.0324579	0.065352	0.0887486	0.192841	0.0197828	0.0649914	0.0203612
CYP2J2	0.506857	1.47031	24.3674	3.17958	0.139521	0.207477	3.10924	0.285514	2.84913	4.48171	28.8018	1.23578	0.140394	0.116159	0.757058	9.74036	13.072	4.24714	21.1554	2.34114	5.67478	2.55356	18.8869	10.2548	8.4751	2.13214	0.695551	2.25196	3.29559	7.16982	12.1525	52.0844	1.79581	0.226608	3.84628	0.375929	1.18664	0.466365	0.255967	1.9583	2.39781	2.21574	3.10794	2.479	5.23794	4.71854	1.88188	1.45613	0.913404
CYP2S1	6.7527	184.151	222.436	63.1494	0.659235	1.47898	63.2036	0.936425	51.1502	49.7852	161.144	173.812	1.17597	0.589737	35.5335	8.40824	84.1705	226.788	121.164	43.7243	15.1712	197.991	220.623	223.348	14.3284	153.337	1.48187	179.171	206.18	18.7543	8.10421	279.572	129.436	43.8363	71.3077	207.712	4.93816	16.3106	61.0338	262.522	21.0833	24.22	60.4832	30.4841	61.6017	88.6451	22.8002	27.5898	3.55927
CYP2U1	4.18044	1.57479	0.951875	2.98235	3.64692	3.38839	1.47637	3.3586	2.43659	3.52791	2.40271	1.2589	2.96456	1.9303	2.46218	0.737407	1.56618	1.90771	1.85145	2.81553	1.26739	1.51279	0.821024	1.30263	1.10714	0.920585	4.81212	1.98685	1.85549	2.17466	0.894326	1.41807	0.861315	0.873926	1.96772	0.382434	1.71776	0.76654	0.839191	2.748	4.08109	1.92692	0.773159	2.65084	1.53071	0.194281	0.715755	0.28728	0.924024
CYP3A4	2.10328	1.00687	127.539	33.8122	0.0442714	0.0841217	13.2035	0.0138197	0.0115904	9.79325	173.357	0.377044	0.239874	0	0.0277178	0.398987	50.7937	0.399972	149.031	0.385718	0.135343	0.410015	101.905	50.9867	0.279951	0.200106	0.025344	0.078428	0.0839521	0.281899	0.372583	404.206	0.12616	0.13535	0.822391	0.0198809	2.67381	0.170021	0.218013	0.336431	0.273484	0.0431922	0.162429	0.0622935	0.16919	0.0518454	0.00628564	0.0464624	0.00776333
CYP3A43	0.0502171	0	0	0	0.105466	0.0784171	0	0.010974	0.0138057	0.0207415	0.040543	0	0.00816345	0	0.0264123	0	0.0578133	0.00643807	0.0319406	0.00850812	0.0350459	0.0174421	0.0136056	0.0109902	0.0303142	0.0340501	0.0188675	0	0.00526303	0.0141878	0	0.0495857	0.0300546	0.125952	0.00375315	0.00394679	0.0806289	0.0843821	0	0	0.212993	0.0171491	0.0368521	0.0174587	0.56309	0.106667	0	0.166028	0.00924711
CYP3A5	3.15869	13.3925	9.39524	3.63551	0.485489	0.387431	7.70907	0.376188	10.8389	9.88268	25.5387	12.1966	0.602859	0.109391	13.4725	2.33744	12.9272	12.475	35.2626	7.13976	5.72537	12.6724	18.0909	11.0051	6.61164	11.7524	0.430197	23.496	8.36511	4.0298	8.42608	55.4531	3.79727	35.362	30.666	11.0756	6.67097	5.60449	5.83282	3.63661	4.31946	3.39284	13.3908	1.62445	9.38136	3.62463	3.1297	2.64514	0.364085
CYP3A7	0.0807861	0.0588987	0.400006	0.19897	0.082989	0.0905007	0.173137	0.0241788	0.0477991	0.1149	0.449826	0	0.0539589	0.043114	0.0581935	0.00975549	0.53226	0.0526864	0.328411	0.0321355	0.0352986	0.0384298	0.17986	0.0761021	0.0272614	0	0.0451333	0.0686081	0.0496966	0.0446565	0.0136278	1.55726	0.0189195	0.111003	0.146483	0.047206	0.637627	0.853445	0.121802	0.347379	0.149855	0.124148	0.0637961	0.409391	0.291037	0.0883518	0.0424179	0.0348384	0.0436583
CYP4A11	0.0151297	0.017298	0	0.0133915	0.00893678	0.00590648	0	0	0.00935875	0.0421814	0.0961932	0	0.00553394	0.0249997	0.0313332	0.00700356	0.0832813	0.0261859	0.22374	0.0519083	0.00950294	0.00591195	0.0783964	0.0372507	0.0234855	0.0923293	0.0127901	0.042218	0.0321099	0.0320593	0	0.0971064	0.0152803	0.0102458	0.0101769	0	0.167389	0.0381346	0	0.00445333	0.0594532	0.00290631	0	0.0118351	0.0602707	0.00380571	0.304522	0.0125054	0
CYP4A22	0.019064	0	0.0643277	0.00337476	0.0135129	0	0	0	0.00471697	0.00850405	0.0103892	0	0.00557839	0	0.00902427	0.0105897	0.00493825	0	0.036377	0	0.0287378	0	0.0278916	0	0.0591853	0	0.00515714	0	0.00719286	0.0193901	0.00739661	0.00376487	0.0256718	0.0137708	0.0179527	0	0.0723145	0.0153764	0.00347941	0.00448911	0.0856154	0.00585932	0.015739	0	0.00810064	0.0191814	0.102323	0	0.00315945
CYP4F2	1.65306	0.74956	58.2481	4.20705	0.0829824	0	1.15415	0.0368409	0.0231735	6.43739	72.6555	0.241231	0.15073	0.0044216	0.0055418	0.0260126	23.2659	0.237746	54.0606	0.32847	0.11177	0.204942	71.5103	27.1548	0.0399802	0.11431	0.022169	0.078403	0.00883425	0.0357223	0.036338	92.9702	0.163956	0.397463	0.220494	0.00662487	0.270679	2.06794	0.21367	0.727784	16.1199	0.0215892	0.591517	0.4872	1.13421	0.607812	0.157091	0.0928951	0.0349239
CYP4F3	0.647801	3.22283	5.24229	1.53345	0.0563582	0.0372481	1.1589	0.160495	1.14	0.821361	7.01951	1.8593	0.0881653	0.0237076	0.519993	12.197	3.19997	4.44999	2.16557	0.804017	7.18827	1.79741	3.95514	2.81403	9.35216	1.30242	0.22924	2.62737	1.45654	10.6579	8.31464	13.9088	0.530839	2.46211	1.81727	0.0959069	0.179147	24.9931	0.213091	1.14406	3.56889	0.625086	6.5546	1.27274	2.70194	7.67748	0.495264	2.62739	2.62572
DAO	0.0606278	0	0	0.0167695	0.174581	0	0	0	0	0	0.0137667	0	0.0110878	0	0.00448425	0	0.0245387	0	0.00723044	0.011556	0.00476003	0	0.0277192	0	0	0	0.00512526	0	0.0071484	0	0.0441054	0.209529	0.112258	0.0376358	0.00764645	0.00536063	0.174535	0.282705	0.00691581	0	0.136138	0.00291155	0.147032	0.0148206	0.309947	0.0876892	0.00508452	0.0563758	0.00313992
DBH	0.186316	0.121724	0.0673591	0.122505	0.125775	0.349132	0	0.120403	0.190984	0.249334	0.130545	0.308499	0.0739894	0.201052	0.107095	0.00492834	0.08963	0.049138	0.101577	0.137992	0	0.141446	0.0584119	0.146793	0.0413162	0.0324856	0.0828025	0.237667	0.170721	0.0902392	0	0.0210255	0.594978	0.187457	0.322263	0.0564816	0.153848	1.18611	0.204029	0.0501403	0.21516	0.122709	0.0527382	0.14158	0.786033	0.064273	0.228575	0.149599	5.19188
DCK	4.50026	7.74995	5.19252	6.18672	5.66115	5.88111	17.4795	7.7301	23.2795	6.26444	5.10208	8.29409	5.37675	7.10777	4.67818	4.44918	6.72034	10.9113	5.29847	14.8298	4.5535	7.44015	3.31873	6.36739	4.51909	6.03795	6.61735	5.95435	7.87043	6.0481	6.4747	3.80887	14.4656	25.3893	13.9301	10.5109	28.9822	20.4335	8.00963	14.3333	8.47731	7.38172	10.7696	14.1525	7.36706	7.66131	6.88289	20.9162	21.7323
DCT	0.206767	0.0475772	0.0246826	0.191645	0.205091	0.196469	0.00874103	0.143868	0.0265452	0.100065	0.00354341	0.00628023	0.134134	0.0939316	0.0807943	0.0126413	0.0277905	0.173306	0.0297768	0.0237952	0.0122519	0.0060977	0.0190258	0.0115263	0.0196815	0	0.178092	0.0489876	0.00367987	0.0545599	0.0189205	0.00192611	0.0131337	0.00704517	0.00393625	0.00137978	0.0458047	0.0963654	0.00356014	0	0.0832216	0.00149882	0.00483124	0.0152587	0.0124329	0.0451408	0.0104697	0.0193475	0.0210129
DCTD	9.87841	14.5929	7.88734	8.93889	12.2065	10.7523	18.0528	10.3614	15.7292	13.1041	8.29754	14.761	8.85676	11.3153	11.6049	14.408	12.206	18.383	14.4348	18.9922	12.9585	17.6296	8.92806	14.2062	11.2715	11.7872	10.1718	16.6195	21.4466	13.9175	14.1647	7.90146	19.8992	12.4843	14.8941	20.6832	17.2492	12.4504	12.5515	28.5642	10.781	14.4924	10.8716	14.9831	23.9458	12.7925	10.7773	21.5651	29.9531
DDC	0.769462	4.64186	50.8494	4.99582	0.149654	0.0769293	10.0078	0.064595	2.05478	7.9322	43.7312	1.69185	0.130425	0.0531607	0.471954	0.0347498	25.4738	11.6339	43.3492	2.69717	0.294694	2.85268	43.2685	29.896	0.0546228	2.07583	0.00951916	6.12714	1.52682	0.0198837	0.0364076	71.61	0.480174	0.351623	26.6109	0.623929	19.577	32.1427	0.18839	11.026	5.99464	0.0504713	14.5838	34.5179	26.1417	12.4958	9.31758	7.14334	0.0233271
DDO	1.36084	0.905611	1.70447	2.97149	1.59131	1.51557	1.08342	2.01755	0.70931	2.17754	1.55599	0.355844	1.80908	1.31752	0.940102	0.223834	0.724692	1.21949	2.18807	0.537198	0.295037	0.539847	0.943268	1.00685	0.117951	0.358318	1.65845	1.33002	0.58642	0.322023	0.455624	2.56468	0.325574	0.935593	1.21738	1.73461	0.274507	1.00289	2.71693	0.398521	0.822097	0.249465	0.21101	0.848363	0.198129	0.0556027	0.250266	2.82056	1.01316
DEGS1	24.5422	15.3217	11.4497	29.086	28.4609	30.0061	24.0533	31.9129	25.6431	21.6998	17.6787	15.7278	28.9267	33.8893	18.9216	20.1864	17.564	23.7478	19.2456	29.7778	13.7209	17.6573	11.7762	15.3029	22.7987	12.0315	32.8274	16.2922	26.935	26.4595	24.7529	23.731	25.1627	17.86	11.6758	14.9059	21.2301	24.8675	14.9539	31.8435	28.7038	34.3932	11.6499	21.024	23.7902	26.3415	12.6388	40.4159	16.2112
DEGS2	0.372288	17.6735	18.4819	1.58051	0.0973021	0.13119	18.1812	0.0647974	8.3229	6.68443	15.2163	11.7528	0.0674828	0.115098	4.95156	28.6622	18.7324	24.2113	20.6262	8.5152	9.27472	21.3033	18.1197	23.2575	14.6647	10.7463	1.09623	18.3957	19.7644	8.7236	11.4212	25.3974	20.2616	1.21074	7.37071	15.8376	20.3109	7.01859	0.80875	7.01705	2.84079	0.29112	2.04541	2.43027	0.923952	28.0306	20.1632	9.74338	7.33013
DGAT1	10.6105	13.6174	295	25.8415	6.25686	7.14982	9.73602	6.07352	10.6194	30.1135	163.376	14.231	6.12564	9.08353	6.81572	12.3953	95.5558	16.7224	162.345	13.0401	10.6935	14.6246	217.855	125.984	6.60695	9.93322	7.65031	16.876	14.4934	6.60233	6.8405	336.93	34.3607	13.6842	17.8295	22.0826	40.149	21.6608	16.1476	15.7341	19.1548	18.6811	104.101	58.5791	34.7224	25.5804	32.1167	17.8463	9.40913
DGAT2	0.943681	3.52973	2.73206	0.808904	0.419984	0.887948	2.79832	0.245273	1.92044	2.71504	1.58914	1.16257	0.731183	0.223196	1.11457	5.26094	1.89	5.01477	2.87328	2.31597	2.79645	3.6889	4.72018	2.39401	5.72363	2.27173	1.03724	5.21978	3.54998	3.65061	5.21763	2.53447	2.09539	1.82685	4.59859	1.69051	1.35828	7.08221	2.8111	4.06953	1.80973	2.51711	5.61345	14.5279	4.3638	3.9815	1.80074	6.66768	0.967056
DGKA	2.02087	4.2444	6.83178	2.22982	1.8871	1.31582	0.519594	1.58503	4.58143	2.90316	9.21546	4.2572	1.50889	1.72315	1.29037	19.4974	4.7292	1.88303	5.52721	6.96469	10.4584	2.10726	6.39234	5.55506	21.4243	1.37125	2.76652	1.65595	2.34095	16.5841	16.4192	8.50241	3.38856	1.95347	3.13915	5.53751	2.51073	0.858258	0.715058	3.03902	4.16262	3.06905	5.68066	1.29913	2.82919	0.928978	1.53075	1.39295	7.48846
DGKB	1.14565	0.181971	0.0784662	1.57524	0.335151	1.76237	0.0243144	1.45745	0.515915	2.54142	0.0323856	0.00499123	1.00933	0.234204	2.75376	0.017223	0.110433	0.0608181	0.00887445	0.0118196	0.052581	0.00726924	0.0056703	0	0.0842257	0.0141908	4.79764	0.125451	0.00584917	0.141911	0.0661635	0.00153078	0.0292265	0.040594	0	0.220413	0.0952089	0.461083	0.079224	0.0273788	0.142724	0.0238238	0.0191982	0.0145523	0.0230558	0.0717516	0.0187218	0.0538177	0.00128462
DGKD	3.20444	16.9273	4.17291	4.35439	3.05266	3.03104	4.02849	2.47004	8.6757	8.58017	7.0588	18.0595	3.44353	6.8077	12.3602	0.816953	5.72618	11.9575	8.84426	10.2455	1.54358	17.9607	6.89211	12.9882	1.31951	12.4977	2.79548	15.9211	23.7787	1.80857	0.432345	4.49494	5.18099	4.4108	6.22225	3.76214	3.09402	3.67861	2.41717	3.72496	5.3797	5.83039	4.42084	2.35234	4.23428	3.67568	2.68334	2.65609	5.20086
DGKE	3.03074	1.15503	0.286659	1.76176	1.74568	4.74004	0.404057	3.17098	1.25869	2.02312	0.479162	0.62394	2.41202	1.26944	1.55282	0.504608	0.695475	1.03574	0.552117	0.980917	0.535917	0.546908	0.360977	0.495697	0.789662	0.529724	1.38252	0.859971	0.74896	1.38365	0.584812	0.269762	1.45162	1.89445	2.14815	1.33939	0.523864	1.65942	2.3101	1.50845	1.42334	1.10439	1.35662	1.31803	0.962144	1.68584	1.3002	1.33929	1.89024
DGKG	5.73775	1.29127	0.828185	2.30973	2.8817	4.67247	0.186185	4.58541	0.762732	2.65554	1.04204	0.26754	5.06016	1.97671	1.72728	0.699833	0.70304	0.884583	0.508934	0.376044	0.707137	0.150831	0.576831	0.366949	0.668877	0.216746	9.91082	0.729288	0.120101	1.85964	0.369209	1.0733	0.16063	0.319489	0.881701	0.0417141	0.163415	1.29588	0.21404	0.582288	1.51983	0.134909	0.476909	0.205492	0.0996642	0.0593356	0.0953169	1.2629	0.0366502
DGKH	4.60358	1.42891	0.497758	2.87231	3.26716	4.88026	0.124232	4.31344	0.829632	2.76359	0.958896	0.463175	5.20663	2.28939	1.44268	0.792884	0.780242	0.673485	0.444649	0.444445	1.4194	0.395842	0.267664	0.453083	2.05227	0.25606	2.46221	0.802867	0.586609	2.24183	1.06691	0.325538	1.46808	2.17173	3.81931	2.15128	1.43463	6.90009	1.51317	2.14106	2.37062	2.8464	2.87028	0.604876	2.15306	1.59976	1.72628	1.63747	2.41959
DGKI	0.191147	0.0591431	0.0159651	0.118096	0.228049	0.181753	0	0.14889	0.0444855	0.0893471	0.0283627	0.0335127	0.182749	0.138489	0.0627108	0.00788458	0.0159327	0.021837	0.0361127	0.0303013	0.0106984	0.0177484	0.0103833	0.0223662	0.0132199	0.00577466	0.247024	0.0396074	0.0330252	0.0120307	0	0.0112125	0.118506	0.14098	0.0795634	0.0555558	0.0982825	0.0553343	0.0457672	0.0657331	1.13891	0.174502	0.05078	0.0384913	0.201044	0.0533177	0.0507896	0.0688285	0.0164666
DGKQ	2.47497	10.0054	11.1883	2.42121	2.5461	2.15893	1.13427	1.41781	2.83846	5.48933	14.1572	5.1375	1.51382	2.18593	2.16866	4.6786	6.7753	7.12905	10.592	6.61792	3.68177	4.3635	10.6876	9.90721	3.70627	3.72169	2.8871	5.76616	4.50427	5.02105	2.71652	15.9727	10.126	3.88137	9.08856	12.2714	3.93044	5.0204	13.8512	2.59329	4.69326	9.2924	12.5922	6.59083	3.37134	4.53659	8.87053	5.48614	6.79777
DGKZ	6.87054	10.0639	12.4932	6.28523	7.73627	7.98746	2.55189	5.68469	7.61388	8.98184	12.9254	9.17836	7.34098	8.07776	4.66664	5.35178	8.62649	8.89859	12.1288	8.60248	5.0239	7.29557	9.8384	13.522	5.51352	5.22743	6.8309	10.0026	8.93805	6.87082	3.84479	12.7588	14.777	8.69027	14.1038	11.7054	12.2711	18.3783	8.75553	7.99927	6.08589	9.16854	20.9614	8.45271	6.44218	13.5938	12.6051	11.6012	15.9867
DGUOK	11.781	20.5644	22.4142	15.4399	12.6871	10.2959	39.3336	15.5532	33.1278	14.1568	15.1826	24.6138	11.3553	18.0748	10.3636	11.0661	24.8982	22.0295	17.5015	28.1875	13.3003	28.3556	27.2845	23.4637	10.1012	20.6733	13.165	17.4669	21.1184	8.8026	11.8882	19.9906	27.1125	46.4944	29.8748	24.6923	29.8652	29.6178	22.6922	28.9796	22.1395	18.6872	36.2834	33.9752	37.2332	18.6197	34.3708	21.9325	17.1195
DHDH	0.8575	0.663968	55.9747	3.39736	0.562786	0.0318819	3.44611	0.0803105	1.19556	3.00545	15.07	0.438222	0.19914	0.668287	0.322152	0.71827	12.1286	0.376922	11.5316	0.415096	0.188081	0.787147	25.7551	12.0107	0.760616	0.37378	0.635151	0.949515	0.475031	0.496074	1.21462	40.5484	1.24636	1.86807	2.56353	2.49361	0.50401	2.84062	0.285682	2.16343	0.27507	0.167335	0.921446	2.19333	3.1376	0.684747	1.86291	1.30503	0.778233
DHODH	1.5328	0.87502	0.461797	0.952137	1.36374	1.30135	0.885974	1.07249	1.21773	1.31028	0.905607	1.18412	0.99066	1.03176	0.784951	0.680998	1.04356	1.24367	0.803209	1.4296	0.80118	1.0035	0.578007	1.14316	1.05766	0.843283	0.878468	1.35255	1.17109	1.36225	0.907322	0.558389	1.28826	1.63356	2.33376	1.28423	2.09669	1.44893	2.69472	0.660799	1.04067	1.23984	2.70468	2.43796	1.30534	2.33582	1.23805	1.87317	1.38641
DHRS3	16.5795	32.1078	30.7644	18.2479	9.99639	5.87271	50.6229	14.2596	22.4657	22.1123	20.5038	32.2989	10.2069	9.49973	20.1079	30.9365	28.1645	47.1514	32.0708	24.2686	45.2522	43.7073	37.5737	27.8547	24.7655	36.4366	20.9666	38.988	30.9023	17.8974	25.9016	31.9333	23.5922	45.7813	20.1951	13.8186	34.5916	9.00518	8.40297	41.2488	10.643	6.50554	18.5131	28.8916	8.01073	6.6463	26.5584	13.884	6.47365
DHRS4	4.48749	6.82135	15.5352	7.01162	4.31346	4.81454	8.32394	4.83983	7.5654	7.18038	12.6798	5.07628	4.59492	2.18184	5.41633	6.84937	11.4423	8.26395	12.8625	7.31966	4.25795	8.25115	15.8843	14.1825	3.30951	5.10304	6.87267	5.8602	8.41749	4.64216	6.73652	17.0246	5.64749	2.97985	3.9073	7.86107	5.28663	4.49214	8.67953	2.0217	3.26806	4.27699	6.36089	3.26065	1.22058	3.44254	6.3812	5.65603	2.32209
DHRS4L2	3.12869	4.58222	9.76782	4.66371	2.55618	3.10946	5.66044	2.93871	5.19459	3.85649	6.74573	3.91627	2.60959	2.32465	3.24578	5.84183	6.58957	5.00004	6.81809	5.43063	4.37838	4.81704	14.9586	5.94365	3.45408	5.76356	4.55217	3.72059	5.53269	4.67417	7.03378	10.8676	4.04775	2.62963	4.53549	6.76333	3.89258	3.56709	6.84694	1.2669	2.88894	3.20384	5.50397	3.18848	1.10579	2.70077	3.86075	3.27723	1.44408
DHRS9	0.156945	3.01455	0.802645	0.673733	0.0927042	0.392127	3.20877	0.223791	1.79601	0.533825	1.49677	9.70174	0.0631459	0.12596	0.236808	9.65158	2.84072	10.7703	1.88669	1.62735	3.88887	1.33079	2.66453	2.44214	9.23938	2.39441	3.41508	1.80651	1.00296	3.42871	9.65152	2.21222	0.781973	0.198396	0.482976	0.907549	0.559895	0.0632933	0.136061	0.66984	0.22026	6.33112	9.23199	0.319201	0.508502	1.63439	0.758139	0.25296	0.0390154
DLAT	7.60503	5.46001	8.68406	6.31616	7.4587	8.7106	6.75577	7.26908	9.49136	6.3379	9.06792	6.57968	8.00746	5.26259	6.64631	10.8389	8.63489	9.69222	9.36828	7.77432	10.0584	6.48366	7.3709	7.30675	10.4033	7.93633	7.27301	7.37684	10.6151	13.0441	11.2732	8.57101	9.9006	9.43537	9.64712	10.6188	28.2772	16.4864	18.1686	14.2396	6.3739	6.71407	15.1999	12.8676	15.0996	12.512	5.00221	21.1411	19.7535
DLD	12.2146	10.2392	11.2139	14.1832	13.882	17.1617	10.7629	17.2544	11.8615	10.0927	15.9162	9.07385	17.3142	16.6403	9.75275	8.75823	12.1878	12.6872	12.112	13.4006	7.42956	9.14864	11.6693	10.3094	10.3358	10.3871	14.6153	8.76307	19.2216	12.6452	10.5415	14.1338	15.8276	9.79045	10.5769	15.7519	21.9078	17.6674	18.6975	12.2726	10.6742	11.3568	8.6125	11.4553	21.5796	21.2718	7.83915	14.8766	12.5443
DMGDH	0.879344	0.260413	0.129932	0.850201	0.605427	0.614419	0.138041	0.539775	0.315274	0.766191	0.101743	0.0180326	0.737507	0.491822	0.397693	0.1063	0.145084	0.255272	0.176342	0.17508	0.109056	0.0919198	0.122916	0.049644	0.17171	0.0939943	1.18181	0.156289	0.1717	0.360792	0.0760581	0.0829575	0.0527958	0.139075	0.0772324	0.116873	0.462852	0.101644	0.0204447	0.0263776	0.547086	0.148474	0.113289	0.0350503	0.223118	0.0732603	0.0450929	0.0648121	0.016244
DNMT1	3.22179	5.03042	3.14546	1.82931	3.73867	3.29421	0.928832	2.41795	6.18961	4.73028	4.8471	6.3301	2.89415	2.03511	2.57559	3.66134	3.85181	6.48863	4.46817	5.70517	3.52457	4.54972	2.49416	5.4406	4.49401	3.97346	2.80663	5.4821	5.72089	5.74922	2.94876	1.94882	11.901	7.98807	12.3471	12.1989	8.81343	91.788	11.4053	7.22577	3.84825	11.3344	7.94985	10.7589	8.3895	19.0932	11.9273	17.7755	41.4409
DNMT3A	3.11165	1.89215	1.03262	2.40095	2.99052	3.33078	0.798115	2.30762	1.86419	2.96228	1.30638	2.88487	3.25323	2.7924	2.09904	1.54012	1.33492	1.68642	1.27766	2.21559	1.26399	1.94388	0.752182	1.49245	1.79753	1.49028	3.26254	2.59937	1.99635	2.43715	1.53641	0.956085	1.89399	3.49709	4.67269	0.33076	1.16414	12.6018	1.03105	0.737904	3.10599	3.39167	3.91202	8.57574	9.58617	2.69112	1.87741	3.19113	7.6065
DNMT3B	0.473505	0.406932	0.314992	0.278466	0.300338	0.275417	0.149525	0.246884	0.546476	0.472529	0.479141	0.439954	0.192953	0.177034	0.255732	0.282442	0.366317	0.722356	0.375961	0.581492	0.303396	0.476837	0.116235	0.619681	0.288578	0.290897	0.20847	0.505454	0.869287	0.336692	0.197277	0.338896	1.50634	1.97703	3.21921	0.123633	0.401816	14.7511	0.611902	1.12247	0.528053	2.06333	4.38144	27.3099	4.9625	2.73702	0.703591	2.23268	3.21003
DNMT3L	0.0870628	0	0.0166918	0.00700548	0.0748017	0.0185392	0	0.0155667	0	0	0	0	0.0347397	0	0	0	0	0	0.0302053	0	0	0	0	0	0.00614298	0	0	0	0.00746563	0	0	0.00781529	0.0639489	0.0357327	0	0	0.157262	0.702218	0.0288909	0	0.0710898	0	0.0196031	0.0371479	0.0756706	0.0796354	0	0	0
DPYD	7.0017	3.4534	3.66986	4.79451	6.60426	7.16602	2.73231	5.67497	3.71514	5.9933	5.7372	2.93362	7.40733	5.65798	4.27539	4.07833	3.47239	4.82202	4.52315	3.31159	4.1281	2.17375	2.51696	3.53098	3.54133	2.26461	5.83019	4.33957	4.11426	7.18107	3.97828	8.6838	8.1093	5.64574	3.50383	11.8469	6.80623	2.97931	5.07656	8.78944	4.43049	4.48853	0.701353	1.93108	2.23184	0.880028	7.70055	11.6085	1.53658
DPYS	0.0077075	0.00587472	0	0.027288	0.0227633	0.0120357	0	0.0341078	0.0190705	0.0286512	0.0105008	0.0124075	0	0.0181936	0	0	0.0199651	0.00444662	0.0147071	0.0117527	0.0580929	0.0120469	0	0	0.00598209	0.0117588	0.0156376	0	0.00363505	0	0	0	0.0363265	0.0974311	0.0207377	0.00817785	0.0626494	0.0116561	0.00351678	0	0.112495	0.0118445	0.0063632	0.21102	0.0122814	0.0155099	0.00517108	0.0445944	0.00319338
DTYMK	2.91751	7.16542	7.65941	2.44417	2.87219	2.79352	16.6784	3.1111	14.4597	4.03017	7.24087	7.34446	2.05082	3.64463	2.33727	4.71849	7.75953	10.6601	5.75032	11.0944	4.87154	7.0747	5.24042	10.5353	4.00229	8.79219	2.79724	6.90147	9.65444	3.39889	5.06586	4.8488	14.7126	18.9714	20.4725	10.3482	24.5604	6.96023	9.08285	10.4959	4.38093	10.8858	22.342	28.4149	15.1073	13.0707	7.12881	17.5749	15.2267
DUT	7.96153	6.97799	5.05063	8.33357	7.73061	8.66767	17.5243	9.75908	16.3597	6.46696	5.33977	10.3021	7.82215	7.21103	5.09953	6.26223	6.50958	10.1105	4.33287	14.5644	6.70104	9.28286	4.72154	8.43243	6.36886	7.71062	7.56459	5.85571	7.90635	6.60892	10.395	3.10819	12.9376	9.41985	12.8468	9.29155	21.9657	17.6648	12.8058	10.1942	9.79299	8.05914	10.4545	13.5804	6.93871	18.8014	14.5575	24.8858	28.1711
EARS2	2.25198	2.52481	1.88455	1.39778	2.48142	2.34574	1.76053	1.55803	3.16722	3.12326	1.74688	3.14158	2.36872	2.00268	1.95395	2.5865	3.44551	4.33467	3.94433	3.46132	2.64829	2.44022	1.53091	3.414	2.38959	2.35053	2.66741	3.41784	4.72793	3.47797	2.42097	1.16888	5.08996	7.62347	2.89657	3.74531	6.51909	3.95583	7.08611	3.09585	2.80226	3.52189	6.49555	12.7028	6.01203	6.38674	5.58184	7.29267	6.27276
ECHS1	40.1917	63.1832	157.434	49.4672	39.6229	31.6225	67.7277	36.5356	76.6385	47.8422	102.308	73.416	33.522	62.4611	35.9123	56.1304	88.8253	59.6669	108.049	66.1284	48.6713	79.4458	139.995	117.717	39.4644	69.4944	41.2613	63.2233	71.9079	39.7424	55.3748	155.044	101.457	102.816	52.1722	109.522	144.975	46.3195	100.475	45.8102	35.5726	28.0087	63.3511	101.779	41.5355	102.998	112.403	77.5871	55.2085
EHHADH	1.30857	3.36445	5.36755	2.10865	1.32399	1.06326	2.70749	0.797349	2.58712	2.68588	10.4552	3.14468	0.794668	0.641427	3.10829	2.47223	5.49401	4.35266	8.84686	2.93576	2.22192	3.62577	4.25573	5.19809	2.01183	2.62684	1.54765	2.92641	8.8144	3.4176	2.97581	10.2009	3.31349	2.83799	5.72976	5.91244	3.28823	2.17465	4.47664	7.53386	1.46215	3.69716	4.14561	13.4589	4.73229	3.67901	4.70896	3.56048	1.33078
ENOPH1	8.37768	10.0241	9.22475	7.59526	7.93136	8.04451	22.6616	10.5822	16.5488	9.10776	8.92912	10.7376	8.36099	7.31337	7.97958	11.8931	11.7822	15.4765	11.6047	15.0459	14.0838	10.6867	7.86656	10.9484	12.074	12.4598	9.01705	11.5973	14.6394	15.458	16.4777	5.93342	21.6236	26.0001	26.2357	24.7523	34.3011	26.6652	10.0521	19.4108	11.1925	18.463	29.9275	32.3805	25.3093	17.129	23.0971	31.674	30.6403
ENPP1	1.15843	0.76262	1.31319	1.52309	0.798476	0.861538	0.600191	0.73271	0.772531	0.808492	2.1704	0.771062	0.903232	0.916239	0.835557	0.500927	0.744439	0.962055	0.913969	0.876445	0.989456	0.557329	0.566675	0.831624	0.96519	0.568361	1.53568	0.618776	1.08767	2.45692	0.320056	2.55573	1.3545	1.28145	3.76837	1.90736	0.544748	5.27448	0.501855	0.845913	1.05164	2.77391	0.881687	1.36273	3.019	0.27131	0.528453	0.803534	0.0529206
ENPP2	5.72451	9.13987	7.4843	3.41789	5.3213	4.58739	5.76637	3.68344	9.73033	8.24533	8.95897	7.4905	4.49799	3.9888	4.77164	1.55876	10.0792	9.83966	15.5545	16.2176	2.28259	6.94128	5.79836	7.05899	2.93768	9.88106	3.32429	7.32791	6.27209	1.8904	0.801713	12.186	5.22353	3.79076	5.64642	0.992975	4.46312	16.8383	3.57975	5.04077	8.83298	2.32193	2.22223	5.42214	7.76748	1.25184	1.78683	4.97377	1.72675
ENPP3	0.658988	0.202069	8.16287	5.6283	0.38925	0.381458	0.814624	1.27374	0.365461	1.15444	9.7349	0.158516	0.52086	0.868962	0.246507	0.024544	6.72504	0.244716	7.45797	0.381151	0.352061	0.207184	7.1294	3.78954	0.0881838	0.184896	0.189537	0.0634086	0.189335	0.0995117	0.0220413	69.7112	0.0765	0.0376164	0.16304	0.0160736	0.20523	0.828586	0.0138245	0.0401316	0.399699	0.0582011	0.106309	0.035551	4.80372	0.236258	0.0355733	0.344342	0.49899
ENPP6	0.175199	0.853692	1.2932	0.354448	0.247629	0.254043	0.343477	0.390729	0.553476	0.96993	0.318258	0.715159	0.0434843	0.540582	0.392453	0.0724108	0.538921	0.577578	1.15813	0.410268	0.133623	0.782393	0.347107	0.85039	0.111697	0.486849	1.03675	0.646018	0.646272	0.29169	0.0728306	0.219335	0.0294906	0.0847465	0.0315662	0.0265558	0.0593369	0.0725474	0.02284	0.0920873	0.0702509	0.0288469	0.235043	0.0538406	0.392167	0.0692522	0.06297	0.0362027	0.0259245
ENPP7	1.68736	0.1896	29.7361	10.3628	0.0391818	0	0.668811	0.016308	0.0205159	3.68025	13.379	0.360394	0.178937	0	0.0245313	0	10.6533	0.129159	55.2339	0.113792	0	0.0971998	47.3216	29.6017	0	0.126501	0	0	0.0703903	0.00351397	0	220.504	0.0558284	0.00748685	0.044619	0.0351908	0.636537	0.234073	0.7264	0	0.074475	0.00955669	0.338853	0.525377	4.63312	0.0291997	0.0500673	0.246726	0.00687084
ENTPD1	5.83017	3.44126	1.65074	5.43176	5.35868	5.53023	1.60009	4.20082	5.56678	4.81072	2.25191	3.14361	4.81986	6.86204	3.28384	1.2915	2.41034	4.05139	3.25854	5.28329	2.61403	3.19256	1.40196	2.19936	1.81862	1.91128	8.93974	2.76115	3.63259	3.72841	0.962735	0.840622	6.44648	5.0821	7.79918	2.42301	5.57618	5.02682	3.24469	8.53288	7.7439	9.65007	3.0612	2.93679	6.5791	2.43675	2.55672	3.80345	6.65408
ENTPD2	3.03996	5.86085	17.9369	4.21906	3.55827	3.26362	2.0033	2.04977	3.3737	8.64571	12.557	4.92969	1.65152	2.40074	2.64525	1.99181	10.538	9.92969	7.60275	2.24956	4.75242	7.21455	13.4491	11.304	3.09241	3.05212	1.9274	9.04409	3.82677	1.82353	2.02721	24.5822	8.06687	31.9647	0.251843	48.4374	3.35118	23.5896	32.0097	7.38204	0.890911	0.468024	18.2418	9.57316	6.02531	25.0036	8.96054	7.40869	20.9163
ENTPD3	2.55357	5.11917	0.184428	1.53647	2.82555	3.35937	6.37783	3.82694	0.865511	2.70469	0.43289	2.73109	2.33503	1.17252	1.54201	6.94657	2.2936	10.5243	3.84634	1.54018	12.9959	2.63805	1.4767	3.43639	7.8666	4.53621	0.884178	14.7757	1.03523	6.5524	5.93773	0.673541	0.129538	0.481671	0.352941	1.27738	0.493635	0.110211	0.135667	0.0257407	0.392737	0.467005	0.888039	5.52394	0.255471	0.114386	0.187751	0.0939672	0.0978284
ENTPD4	4.58238	6.43297	3.9139	3.44016	3.627	4.06572	3.01947	3.37766	5.06606	4.9554	6.73875	6.29701	4.02565	3.4004	4.09673	3.84322	5.36577	7.87334	7.15011	8.39124	3.95097	6.48838	3.75336	6.03499	4.52007	4.20733	3.45823	8.17189	9.63684	5.16391	3.45076	5.90482	6.70921	4.18461	5.61823	4.77362	3.74166	2.31209	4.07335	7.438	5.63122	9.17377	5.06426	14.5011	7.16457	7.51947	3.24768	8.32231	10.777
ENTPD5	1.70967	11.9377	16.835	6.0969	1.32639	1.14007	5.98732	0.704016	2.58687	6.81385	30.5354	7.60851	0.878379	0.779028	4.18238	3.79692	11.0679	10.9332	21.0264	3.59917	3.6222	12.3152	11.0288	8.10598	6.07685	7.31022	1.27512	14.5968	5.89697	5.33976	5.6625	34.3919	2.45879	1.67684	4.35398	3.17475	3.91656	4.03625	1.74387	4.69681	3.52704	2.35828	5.52302	6.46399	4.58108	1.66457	2.8229	1.05926	3.08244
ENTPD6	3.62661	13.2759	15.751	4.42989	3.34458	3.89263	7.66771	2.98783	9.41405	9.88764	18.0327	11.4094	2.21655	5.41676	5.32143	5.03246	13.5297	14.2141	19.5693	11.6707	6.12753	13.1241	18.178	18.7368	4.41614	9.14421	4.54665	17.1257	16.6793	4.68455	2.85596	24.5816	20.8884	13.6346	47.0886	19.9674	16.8559	31.4064	16.7164	13.2552	9.26605	16.2463	29.9135	18.3026	11.0383	26.2457	21.1293	21.451	12.6638
ENTPD8	0.373547	2.69694	21.4016	2.82414	0.0674198	0.0364573	7.91622	0.066326	1.53401	2.63447	13.986	3.67482	0.136631	0.0293921	1.9156	0	10.4221	4.59749	14.8497	3.82107	2.77639	3.13012	19.1028	11.6496	0.0362406	3.73598	0.0175435	9.80099	3.24454	0.0439741	0	35.0562	6.67204	1.84572	2.0171	0.763327	4.08593	2.97106	4.63035	0.360396	0.396095	6.89257	12.52	4.05029	2.27619	0.0417609	0.842358	0.0857653	0.765244
EPHX1	46.7222	47.8643	69.063	77.9211	61.6342	40.245	35.8718	48.6982	46.3924	88.9691	34.2146	45.5396	37.0242	67.8624	45.9469	106.781	43.721	54.6953	64.8385	43.8341	64.028	56.32	87.3486	46.5453	58.5834	42.1563	62.0609	52.1889	39.616	77.2679	58.2251	96.226	42.5105	30.904	29.1545	49.0007	14.6663	21.1691	25.4033	27.2285	25.8463	14.8577	43.0631	34.8364	25.2152	13.482	40.9742	18.0774	60.5338
EPHX2	6.14465	4.0918	30.8497	9.61673	5.68521	6.06894	6.13199	4.60636	6.9995	11.3157	31.9774	3.29368	5.80166	9.45745	3.95116	13.5001	17.2248	6.88121	35.7836	5.72309	7.61146	5.08484	33.9769	20.3638	7.06174	3.48281	6.20667	5.92954	7.13013	9.22853	9.6868	72.8315	5.55912	0.778176	9.07617	3.06902	4.82764	1.45923	3.31099	4.0007	5.47326	1.49881	6.83272	6.51518	3.26371	5.35507	1.85823	6.01415	5.3016
EPRS	10.4615	16.8243	9.73035	9.57743	9.67016	11.6968	7.68217	11.0524	13.4634	12.9402	11.672	13.7943	10.8287	10.0257	10.7765	12.7746	16.9308	20.3602	17.7161	16.6149	10.6999	14.1783	9.37433	13.6131	16.17	13.2544	10.8052	20.5511	21.6965	20.5532	13.2976	11.4789	23.1763	16.508	30.8152	30.4324	35.5648	28.6507	27.5932	43.7695	12.87	26.6044	16.1281	30.4657	30.03	26.6449	30.0821	23.5599	33.7268
ETNK1	3.33396	13.7218	8.67524	6.49808	3.32532	3.59608	23.4523	3.42698	9.15805	5.46218	15.6384	9.26499	4.22998	1.9963	5.88843	2.85377	6.95869	27.6535	7.32829	9.35674	4.19488	13.0921	7.72222	10.1404	3.9832	7.72825	2.24015	14.0249	21.2983	5.23599	4.39426	13.5761	6.30375	13.7639	18.1871	14.3682	13.2935	16.2905	13.5238	13.0767	6.01809	10.7935	7.07397	11.5096	7.70156	9.02243	5.30277	18.3514	17.6119
ETNK2	0.990339	0.762368	0.485713	1.5085	1.71799	0.899114	0.331732	0.838001	0.810007	2.16971	0.289872	0.360161	0.794266	2.59711	0.595726	26.5768	0.383521	0.759266	0.652925	1.01845	2.02108	0.401119	0.216615	0.375872	8.69764	0.331292	1.97367	0.817101	0.384827	8.44697	8.48902	0.194928	0.261403	2.21919	1.59344	0.0744735	0.769624	19.4021	0.153126	0.538453	1.47759	0.32865	2.79509	12.9509	8.8846	0.15228	0.256061	0.130535	0.406229
FADS2	2.53812	1.43211	1.28893	2.38471	1.9154	1.9515	0.421578	2.33981	4.40294	3.66288	1.05933	1.71425	1.75617	3.65397	2.81257	0.780796	1.00935	1.03317	6.4473	2.01244	2.47426	1.07207	5.5805	2.00549	0.600715	3.18004	6.87055	1.98099	1.26879	1.07451	0.204511	1.72878	2.496	4.08106	2.16504	13.112	2.314	9.65324	7.80464	2.1619	2.31626	5.63432	8.76624	25.9379	10.3979	1.45008	18.0547	0.970628	0.934383
FAH	1.35408	1.27979	1.8452	1.39949	1.30925	1.02471	1.4376	1.28242	1.59013	1.56737	1.76912	0.979226	1.07589	2.11842	1.21539	1.48119	2.2772	1.21626	2.32938	1.67086	1.48902	1.42289	3.10115	2.26088	1.09622	1.60181	1.57509	1.3428	1.12004	1.47258	1.62055	2.35321	0.796692	2.11799	2.11589	1.45145	2.0282	2.29352	2.63865	1.43238	0.963617	1.21811	4.29277	2.5682	1.77701	0.123665	1.14328	0.389141	0.29691
FBP1	9.34156	84.2995	338.075	56.5822	1.56313	1.96978	68.7401	2.46359	51.8037	66.8606	271.254	79.6629	2.34887	1.73242	31.5155	1.21683	166.986	108.652	324.05	57.1524	6.0835	131.739	323.589	223.734	0.479248	72.8065	1.13944	147.761	91.9833	0.986919	1.04386	662.524	20.4906	33.5879	54.4931	31.9593	30.728	12.7622	15.9788	37.5965	24.5415	11.0006	16.1965	24.9859	23.6889	16.242	28.2536	38.8031	2.149
FBP2	0.0789236	6.6	4.44646	0.349281	0.106557	0	29.9859	0.0554378	13.2371	13.613	2.4475	17.6419	0.0907269	0.07452	15.7311	0.0104383	9.7109	11.084	11.2303	12.7395	0.0283268	20.1779	5.11363	11.3926	0.0175016	19.747	0.00762506	13.8115	27.6828	0.0191127	0	2.15981	0.0910965	0.183247	0.470205	0.103678	0.101829	0.227347	0.318957	1.08852	0.253172	0.0866327	1.01461	0.529179	1.20969	0.21554	1.9365	0.186383	0.0280283
FECH	4.59204	3.85612	3.01768	4.16346	5.49868	4.58189	3.62613	4.4705	5.18044	4.65148	2.83234	3.70671	3.58062	4.27682	3.69034	4.18433	3.50204	4.22437	3.57773	4.91052	3.88424	4.11826	2.30202	3.41449	3.75299	2.55941	5.49257	4.50682	5.90764	5.21649	3.91811	3.34876	6.27671	3.37705	4.31903	5.53773	10.9803	4.19859	6.21973	4.34926	4.36531	3.04312	7.34599	6.9732	3.57471	0.857209	3.88861	3.64329	3.94962
FHIT	0.938706	1.68666	1.16384	1.30256	1.16647	0.984272	1.42438	0.960361	1.96452	1.19064	1.2875	1.45451	1.10228	1.22349	1.34138	0.728807	1.28586	1.58254	1.28016	1.79438	0.822382	2.41856	1.74145	1.83296	0.92593	1.09782	0.689725	1.17004	2.04645	0.891937	0.834422	1.26615	0.426214	0.532492	0.520419	1.5423	4.25608	0.455477	0.873906	1.12114	0.935467	0.575775	0.754883	0.628491	1.43974	0.928156	0.627978	1.4042	0.360905
FLAD1	3.54386	7.52307	6.70942	3.59037	4.59744	3.59879	7.62034	3.60022	9.28482	5.71857	6.12834	7.87368	3.01025	4.31402	4.21986	5.16203	7.77632	8.35553	8.25019	10.7239	5.86367	8.31434	7.39161	8.9056	4.85036	5.4178	4.11249	7.11015	8.98191	4.51801	4.86497	6.43106	10.5402	12.535	11.2194	8.5561	12.9117	16.5323	14.3491	7.19835	4.74334	11.5925	15.868	11.3665	10.0727	8.08541	14.983	9.47745	7.25047
FMO1	0.416654	0.118313	0.0258441	0.177162	0.815537	0.322126	0.100676	0.341446	0.505352	0.443393	0.174377	0.289333	0.245033	0.23913	0.41573	0.446248	0.211624	0.070699	0.218246	0.330123	0.779969	0.249001	0.204191	0.0724124	0.440686	0.224351	0.643674	0.102586	0.157974	0.758235	0.372445	0.149239	2.4148	1.39051	0.89024	0.378513	0.785808	0.601282	0.301941	0.971499	2.11882	3.07278	0.546328	0.655046	9.94136	0.35346	0.750921	0.546965	0.0913916
FMO2	4.06812	0.69385	0.129313	1.8703	4.2877	2.15436	0.951118	3.8846	2.85631	5.04434	0.595478	1.01744	2.63438	0.167006	3.45512	23.7396	0.482603	0.982332	0.508505	2.05336	18.5721	0.412841	0.715947	0.329805	35.7951	0.453341	12.1166	0.638329	1.16786	30.9848	43.2751	0.286427	5.421	0.532354	0.962896	0.125112	2.29394	1.7904	2.5395	9.6988	6.0793	0.873422	0.414712	1.4334	2.7257	0.355928	0.968331	0.319681	0.046901
FMO3	0.412134	1.14642	1.79209	0.439998	0.491897	0.189091	2.45609	0.183843	4.05791	1.44359	0.725506	2.3255	0.35122	0.176517	0.910087	0.271416	2.14615	1.73547	2.27006	4.06866	1.01943	2.51026	0.90653	1.55659	0.441887	1.16678	0.816055	0.746923	2.62904	0.587001	0.222545	0.704825	0.514934	0.37213	3.1123	0.0961725	1.26632	2.66873	1.01197	8.56418	1.89857	0.669258	0.659458	1.67842	4.351	0.692545	0.72405	1.36962	0.119705
FMO4	1.4965	3.38628	4.96827	1.60397	1.21543	0.684631	1.92536	0.724326	2.32868	2.10784	5.90946	2.29613	0.658554	0.717539	2.50428	0.822619	3.17991	2.82616	5.27606	2.77218	1.9313	3.1248	4.78942	2.97064	0.762228	2.2831	1.43904	2.52834	3.36902	1.29814	0.952585	8.61212	0.708468	1.05038	2.48114	1.04201	0.876406	3.45958	0.794847	1.7	1.87707	1.23521	2.32619	0.896261	10.5009	0.364665	0.619671	1.14996	0.542526
FMO5	0.958622	8.09732	12.3426	5.68269	0.519777	0.422216	10.6291	0.394001	3.42708	4.02402	21.7673	4.11515	0.345238	0.241369	6.49545	0.466504	9.84672	10.3236	13.7846	3.54942	0.293335	5.87423	9.95243	9.04387	0.309056	3.60001	0.39231	6.26898	7.09697	0.287505	0.257492	32.5183	0.489876	0.173114	8.53137	0.43119	1.34307	2.8053	0.365621	6.85009	1.16459	1.21252	3.20831	0.878701	7.16492	0.205271	0.742101	0.824854	0.24849
FPGT	2.5872	2.33419	1.57378	1.74162	2.15404	2.0008	5.03177	1.86231	3.10928	2.02817	2.43301	1.9946	2.09605	1.34274	1.90786	2.19971	2.37981	3.35888	2.15606	2.97893	1.50784	2.20622	1.78531	1.77492	2.22932	2.26624	1.9211	1.99392	3.5261	3.26694	3.10018	2.17929	3.10001	2.38057	4.30924	3.38374	9.18125	2.64038	2.69826	10.8168	3.01935	2.93187	2.14468	3.9678	3.61214	2.40126	2.07351	3.13057	2.51138
FTCD	0.191086	0.0338715	0.224924	0.161266	0.173243	0.21512	0.0896108	0.139842	0.0274883	0.132154	0.0605436	0	0.110528	0.0923101	0.0210357	0.0205707	0.120867	0.0358926	0.288305	0.0271047	0.0334942	0	0.13545	0.0700237	0.0103471	0.0271188	0.0991764	0.0744012	0.0167667	0.0112997	0.00862082	0.399307	0.0239366	0.188588	0.0179349	0	0.0722427	4.63266	0.0162211	0	0.239485	0.0443891	0.0550318	2.45766	3.24311	0.0223561	0.0178887	0.0367307	0.0110471
FTH1	173.164	357.991	1090.23	354.93	211.076	219.7	620.734	276.591	831.436	530.204	416.726	683.063	258.006	368.635	250.806	1394.96	905.664	451.736	386.339	872.536	384.797	693.889	791.487	731.45	476.791	710.847	479.344	416.962	406.158	85.1165	889.602	597.241	377.921	645.678	372.938	380.111	411.411	204.831	148.637	342.97	204.858	452.434	681.054	305.663	358.855	167.747	1058.28	311.071	190.032
FTMT	0.0334781	0	0	0	0	0	0	0	0	0	0	0	0	0	0	0	0	0	0	0	0	0.0261632	0	0	0	0	0	0	0	0	0	0	0	0	0	0	0	0	0	0	0	0	0.0138195	0.026188	0.0533454	0.0505264	0	0	0
G6PC	0.0312486	0.0884666	4.78255	1.39478	0.174031	0.00697094	0.0700144	0	0.0110454	3.42509	1.44344	0.0143725	0.0163281	0	0.0528287	0	0.936647	0.0206034	11.3376	0.00680701	0.0168233	0.0139548	0.397313	1.15186	0.00346475	0.0136211	0	0.0124566	0.0126322	0.00756739	0.00866005	41.6772	0.0661251	0.0362769	0	0.009473	0.173365	0.148524	0	0	0.150359	0.00343009	0.0147419	0.00698401	0.0616482	0.0538989	0	0.0811752	0.00369912
G6PC2	0.0235418	0.0215325	0	0.00833485	0.066747	0.0220572	0	0	0.0873733	0.322045	0.0299353	0	0.010333	0	0.105867	0	0.0365889	0	0.0269528	0.0215385	0.0118293	0.0515143	0.0229618	0.00927394	0.00365434	0.0430993	0	0.0394148	0.00888231	0.00399074	0	0.0278949	0.0317016	0.0212567	0.0126682	0.00666091	0.0297666	0.004747	0.00429666	0	0.0740073	0.00361778	0.0310972	0	0.00500166	0.0189494	0	0.0233501	0
G6PD	6.7082	21.8008	11.3027	7.41925	6.11113	5.77657	3.90197	5.42646	19.6211	12.9416	10.5644	26.7448	6.12612	9.6301	6.74147	43.0877	12.6343	23.1337	10.9154	15.5037	27.5379	19.519	13.9584	21.0189	28.8004	19.5849	12.537	18.6744	26.3952	35.0192	26.9659	10.7917	19.2259	47.7652	45.6855	13.7637	15.75	24.5453	14.5783	16.366	8.21298	15.6949	32.0141	24.8346	9.89898	39.4553	31.9489	27.7856	30.7158
GAA	18.2008	21.9599	18.1631	14.2533	19.3778	19.5472	4.23914	13.0549	10.0052	31.0328	14.2867	16.3725	16.688	15.283	15.95	8.42255	11.7497	29.5948	23.7795	16.7269	12.5647	17.1054	9.17822	20.0495	6.39429	10.4662	20.7428	30.6335	20.9337	8.47771	4.98238	11.677	31.6378	25.2645	39.951	39.7211	15.2139	18.1948	9.48435	15.6838	13.0336	11.3231	24.1015	38.1943	8.84579	10.7041	20.2831	25.8326	25.8365
GAD1	0.0874748	0.00272139	0.00752975	0.0047403	0.0738136	0.00975694	0	0.00702221	0.0441708	0.0212357	0.0162145	0.0114952	0.0326484	0.0101136	0.00845054	0.0594988	0.00693644	0.00205984	0.0102193	0.0299436	0.125584	0.00837083	0	0.0105488	0.191208	0	0.0120732	0.00498144	0.00673556	0.0484196	0.0519477	0.00881377	0.360595	0.0274026	3.10168	1.6176	0.604616	2.89056	0.936733	0.0105093	0.148319	0.39505	0.461311	0.113113	0.694085	5.95977	0.541369	2.08348	12.7752
GAD2	0.011974	0	0	0	0.0311202	0.00186981	0.085851	0	0.0177761	0.00712177	0	0.0154205	0	0	0.00566808	0	0.00310168	0.0165793	0	0	0.00300834	0	0	0.0141509	0	0	0	0.0334123	0.00451778	0	0.00464576	0.00236468	0.00967456	0.012974	0	0	0.0216287	0.106236	0	0	0.112926	0.0423223	0.00593133	0.0936657	0.0152639	0.0120477	0	0.00395883	0
GAL3ST1	1.61913	4.66139	10.7891	2.495	0.904535	1.14614	4.85159	1.09826	3.07703	3.8651	14.2986	4.23943	1.10596	0.897935	3.50902	0.0406355	5.62164	5.9423	7.6215	3.15308	0.165412	6.14384	8.32433	7.31971	0.0605624	3.76482	0.514521	3.68792	5.17515	0.0909391	0.0189218	31.099	0.761805	8.1289	1.79439	2.06981	1.74862	9.11106	0.0979102	1.18284	1.90546	0.562093	6.89303	29.848	4.19637	3.1846	3.12148	6.65921	0.0282884
GALC	3.42563	4.29532	13.144	5.87904	3.49678	2.94398	5.92678	3.80547	4.90208	5.02475	19.6064	5.05993	3.15256	2.02334	4.75554	0.93607	10.4456	6.28343	11.0246	6.57791	2.21799	5.607	9.65154	8.59878	1.60296	4.73619	2.69872	4.18692	7.37549	1.84005	0.748614	27.7779	6.54934	4.72435	16.2558	2.76318	3.9311	6.46844	4.57208	16.0493	4.6666	8.55413	11.3767	0.824647	22.4296	6.6939	7.55593	6.63226	8.20145
GALE	1.49429	42.5025	19.6337	7.67053	0.939452	1.08585	44.6021	1.01481	24.8469	12.281	18.1412	38.0236	1.06336	1.33409	9.91426	16.2552	24.5036	56.2108	28.9651	24.0715	14.6407	40.5549	34.02	42.0801	13.7853	43.2248	2.29381	57.1785	57.6461	8.08205	17.1778	25.7045	14.5687	15.9739	27.8526	17.9479	17.9487	11.0195	13.8895	11.4401	2.40857	10.2313	38.0849	7.1957	17.414	10.4054	22.7359	17.5911	9.46759
GALK1	1.77622	3.14217	16.2288	2.55419	2.28474	1.63321	3.8429	1.59157	6.10747	3.64004	6.50402	4.17841	1.55254	2.84004	2.55373	6.47406	6.63129	3.40014	8.24502	6.07656	3.48438	4.29562	11.7276	8.68129	3.3576	3.66491	2.74324	4.58714	4.26296	3.77885	4.13689	13.2924	6.8398	6.84721	4.13547	2.96642	28.3562	9.76985	6.08885	2.9242	3.6456	11.1218	7.32371	12.6244	2.50862	5.64312	13.8837	6.13334	3.34013
GALK2	1.43209	2.45115	2.94603	1.44568	1.58333	1.28747	1.54963	1.20081	1.76444	2.05388	3.54728	1.42159	1.18197	1.14927	1.27858	1.06175	2.94037	2.78858	2.85194	1.89771	0.876179	1.82306	2.17954	2.50905	0.971995	2.02687	1.32658	2.40422	2.64451	1.29331	1.05366	2.40568	1.78114	1.29661	2.90695	2.03703	2.8603	2.80693	1.815	3.85988	1.0836	3.79504	3.51791	0.835981	1.94262	2.55747	1.91638	2.52887	1.85855
GALT	4.42043	3.22169	10.7377	4.68977	4.55948	3.94407	3.38869	3.92348	4.64672	5.29949	8.59395	3.90196	3.72461	5.20463	2.98305	2.03077	5.29281	3.18202	6.00759	5.77825	2.91068	4.29474	9.84667	6.56957	2.40212	2.71999	3.58334	3.74516	3.96802	2.32612	2.20213	15.0495	4.6218	2.81867	3.20694	4.49181	7.48711	3.86764	3.98516	1.54484	4.04085	3.00917	5.06898	11.1936	4.55393	1.89798	4.06781	4.77409	0.807841
GAMT	9.387	5.0959	2.02951	9.87013	11.0994	7.39509	8.94624	10.2024	16.1559	8.00188	0.950736	12.964	7.46591	14.7535	12.2875	5.93175	3.56425	7.57789	4.12358	14.4939	8.57884	13.6692	4.12709	7.13303	3.47901	11.6166	9.59675	8.17372	10.3433	4.23573	7.15635	0.883553	1.50051	3.6815	0.86876	0.597113	0.815769	1.12343	0.600866	1.0734	2.86224	0.992399	7.04589	32.6074	4.31332	4.61199	2.02756	0.781463	4.7776
GANC	1.67634	1.41491	1.11328	1.58361	1.73122	1.54902	1.02024	1.41338	1.75314	1.58184	1.66165	1.38387	1.67732	1.11735	1.09523	2.18866	1.12907	1.7188	1.23283	1.61398	2.1868	1.1631	0.715658	1.23819	3.45909	0.885279	1.40167	1.23688	2.15262	3.61244	2.88197	1.00138	1.98063	0.99574	2.5994	2.26795	1.72993	2.01376	1.76388	3.14871	1.65285	1.87841	1.92956	0.968769	1.48825	2.5408	0.769613	1.89406	2.74923
GART	4.08891	4.74869	4.00337	3.43768	4.61069	4.32934	4.09161	3.74472	6.34784	5.30369	7.04148	4.57766	3.73133	3.14382	4.14023	5.23014	5.73349	6.94989	5.64703	5.65891	5.24379	4.13011	3.59658	6.08711	6.36038	3.89234	3.31091	5.6519	7.59018	6.89601	5.66009	4.63731	12.4285	5.68714	8.41077	7.09913	25.2915	14.0516	10.9308	14.3263	5.41343	8.0879	11.3418	13.3034	8.6933	18.374	10.9529	16.6348	14.728
GATM	4.30956	12.2141	15.9961	5.7393	3.89029	5.21668	35.0508	4.07465	17.7863	14.7292	23.3146	15.6646	3.97556	2.93159	12.8706	6.49522	15.9475	29.2118	20.9681	18.2283	8.11492	20.6299	8.10006	25.0465	6.5865	10.271	3.26648	18.6685	15.9759	6.69916	8.34309	51.8604	5.94942	3.15939	4.02794	6.87683	11.6646	1.12754	8.68797	1.29066	4.05777	5.15591	8.96974	7.8215	13.9952	28.7439	13.9367	119.375	7.00452
GBA	7.73191	15.4942	16.136	8.17877	6.75651	7.0541	8.01578	5.38235	12.8687	12.3454	14.6718	13.6869	5.55288	6.43602	7.75154	6.22471	10.756	18.2617	16.5699	9.86492	11.7141	13.9384	11.1381	15.9364	12.8316	10.4731	10.4308	15.4639	15.6857	9.56867	12.0183	17.2607	15.262	14.032	23.6113	18.5501	14.8004	38.5051	20.7258	21.2174	9.17448	19.7909	17.0156	29.5692	17.0355	5.68956	17.6974	12.9816	6.66433
GBA3	1.63094	0.397798	53.3819	13.5429	0.00592839	0.0705272	4.14896	0.0641543	0.297999	7.18947	70.717	0.242352	0.146842	0.0142149	0.0237549	0.0092919	29.872	0.486386	57.7794	1.07894	0	0.203934	45.4408	25.7686	0.0740028	0.0765606	0.00678765	0.0560123	0.350279	0.0170137	0	102.508	0.121638	0.226559	0.870886	0.00354968	0.407905	0.273211	0.0183179	0.206794	0.259173	0.0115678	1.85608	4.20031	5.95461	0.0403935	0.0269348	0.0248872	0.00415836
GBE1	2.78281	2.50713	2.2923	2.64191	3.19674	2.44603	2.59476	2.7282	2.52748	3.16473	4.011	2.05207	3.64265	2.26753	3.20567	4.80231	3.1362	3.61475	3.81149	3.00679	4.25711	2.06359	2.34167	1.87192	6.04669	1.99688	3.84481	2.2311	4.06884	6.10892	6.00016	3.51204	3.09981	5.23606	3.40109	4.74796	6.52996	3.85848	4.48174	3.88279	3.92941	4.8974	2.65452	1.54694	2.9078	2.77132	2.85973	3.37729	12.0391
GCAT	3.71337	3.54994	2.77265	5.04463	2.70149	2.34785	8.05368	2.48948	5.99549	3.90977	2.88367	5.47117	2.38393	4.02782	4.79998	8.46838	4.14828	3.96188	4.91059	4.6386	7.63399	5.38866	4.14369	5.97803	6.2581	5.37717	3.8734	3.86373	6.2467	5.056	6.85099	2.30635	7.24172	8.34759	6.40204	8.33999	9.87806	3.44067	5.64779	3.39224	1.41326	3.05207	3.49294	4.31612	2.57779	4.94647	6.19321	8.56624	5.39498
GCDH	4.61757	3.91543	3.30858	4.34212	3.49238	2.93869	2.9093	3.73976	6.65	4.70252	3.44762	5.2228	2.58418	4.11809	3.99103	4.16628	4.24353	5.47161	4.86032	5.46252	2.67238	4.88752	4.3763	5.80882	2.83562	3.65804	3.57754	4.4174	7.19769	3.26853	2.65008	3.48462	3.70785	3.79354	4.08947	2.07348	8.12869	5.68483	3.95085	2.5047	1.74142	4.17672	3.84745	5.02016	3.06482	3.25722	7.14115	5.18688	3.54332
GCK	0.164198	0.119712	0.150558	0.139015	0.113856	0.10312	0.303915	0.0842461	0.194304	0.289266	0.058358	0.0919394	0.0835595	0.144926	0.101382	0.0627891	0.0832171	0.197697	0.156658	0.190504	0.0627766	0.200851	0.034816	0.105462	0.055409	0.141591	0.284857	0.21913	0.0639723	0.0786627	0.0415481	0.0387712	0.0288406	0.0386766	0.00480206	0.0126245	0.0257907	1.67345	0.0814353	0.079851	0.0881681	0.063083	0.06778	0.689685	0.227514	0.0897879	0.0574765	0.0236031	0.0147893
GCLC	2.96776	6.26271	2.87825	3.79324	3.5409	5.79767	4.58489	4.07253	4.37916	4.39862	5.03577	5.8438	3.89943	2.89082	3.83923	5.38728	4.65666	7.95599	5.87525	4.92037	3.8766	5.40493	3.66706	4.45178	8.19344	4.77438	3.96711	7.11209	8.1881	11.8978	7.05578	5.54158	2.78836	8.521	20.711	3.21097	4.93672	5.0114	5.30546	8.23289	4.39192	3.65497	5.6768	5.88878	5.27655	9.26773	3.14473	9.65104	11.2746
GCLM	2.35635	2.84302	7.21364	5.60814	1.72858	1.42012	5.10925	1.71656	3.55323	2.64192	8.92083	4.49245	1.98986	0.961208	2.25846	4.24743	4.20514	5.24351	5.8379	3.34055	3.96946	3.13988	7.09614	5.38983	6.66436	3.17248	1.47608	2.25738	4.878	6.77165	4.79763	15.0915	7.61467	9.59884	9.11186	5.99305	4.46959	6.56325	8.01164	6.70885	2.71871	5.80088	6.86931	5.3832	3.44037	4.38118	2.43329	6.7943	6.95547
GDA	1.07225	2.55399	19.5194	4.30537	0.114356	0.0610451	1.96032	0.0878701	0.566534	2.64065	39.0673	1.74408	0.168861	0.0562456	0.405348	0.00172342	13.3667	2.37775	18.8439	0.808987	0.133292	1.35878	14.1101	8.48092	0.0158929	0.556645	0.0390273	1.76612	0.853366	0.121492	0.0252789	35.6543	5.42966	4.92488	7.89235	0.401612	10.4507	1.36257	8.42928	11.0485	3.35239	6.06472	10.1371	0.557717	8.22048	3.74039	0.18734	1.97563	0.07867
GFPT1	5.71219	17.413	13.7126	8.36387	4.29552	5.27499	14.4011	4.21218	10.7644	12.812	20.0128	16.0934	4.86944	3.31569	10.9942	4.8259	24.2949	30.0442	24.0098	12.1593	10.6571	14.6218	12.3788	16.8342	7.08038	15.8748	6.02137	24.7241	31.1212	8.53394	5.99781	24.677	20.0727	30.6976	28.3974	27.1496	30.1625	39.9086	26.7799	21.5342	9.83791	17.7872	19.0034	21.6731	32.3939	15.1766	14.5235	17.2176	18.6818
GFPT2	13.7963	1.46872	0.519332	3.71897	7.41101	4.89326	0.600023	4.8463	1.63368	6.47875	0.967351	0.49552	4.3617	6.48421	2.69199	0.438865	1.16015	1.98541	0.599107	1.5677	2.45927	0.24537	1.70007	0.442598	5.12697	0.338122	6.50959	1.15956	0.421004	1.08796	0.41203	0.319143	3.17099	9.85567	1.98562	3.15932	1.38447	1.13275	0.362362	2.27234	2.46756	8.95457	0.584496	0.503246	1.16082	0.253964	1.81736	0.162832	0.438719
GGT1	1.63595	1.73003	25.8514	2.31151	0.827156	0.577773	2.28998	0.329589	7.68507	4.347	17.8819	3.05555	0.587454	1.42561	4.39432	0.666657	8.19602	6.14533	7.66164	8.66267	1.95087	6.5507	27.3454	14.6213	0.978693	1.46815	0.89094	6.82432	16.921	0.194069	0.360496	18.4409	1.81423	2.69963	21.0106	1.12902	0.803193	5.61391	0.790361	0.574323	2.26519	1.15758	11.2816	52.2918	4.87166	0.363929	1.27792	3.81796	0.761676
GGT5	4.58859	4.80901	6.981	1.69943	10.5228	5.26585	1.15988	3.26718	3.30741	8.38588	2.12137	4.39758	2.70777	5.75992	3.52331	2.00706	2.75432	4.49528	5.50015	3.54661	2.25621	6.43124	4.2788	5.51473	1.85237	2.24698	2.70382	3.09928	5.13513	1.13298	0.325323	1.40151	11.1504	8.835	6.00133	5.96542	1.90747	6.01559	3.84359	10.2642	11.144	11.8863	2.98567	3.15213	3.83913	2.84151	9.57483	1.59904	1.03516
GGT6	0.926292	9.61475	35.1138	2.69033	0.219956	0.0327089	16.6763	0.0137323	6.74902	10.2331	47.127	10.2656	0.0749121	0.0439502	9.55172	38.7714	27.5934	27.7833	32.348	8.24046	21.6349	15.2055	31.3265	34.3354	35.8851	14.0892	2.68836	22.1066	7.73181	25.1946	35.5327	61.387	4.31873	2.54697	0.516613	8.74824	26.3208	11.6291	0.0382295	6.07773	20.0053	0.0286126	3.73913	0.313138	0.123617	0.0843012	0.911897	0.238537	2.34898
GGT7	5.30305	4.57517	4.45678	3.75855	4.97551	5.09722	4.35704	3.83441	5.71368	9.09497	5.43841	6.66016	3.72695	5.48962	6.45771	2.40198	5.85965	9.77076	4.83706	5.99854	3.70786	6.35803	3.6652	6.00922	2.44105	4.20797	5.40478	10.6449	6.7381	2.19484	1.38579	4.89349	1.33604	2.63827	8.29871	0.866721	0.981191	23.2218	0.574928	5.09307	4.67848	6.08351	11.0416	10.4386	12.3735	3.64366	3.76758	0.557642	0.29597
GK	1.57048	1.33934	11.1926	4.25277	0.755741	1.14045	2.62061	0.950398	1.84779	2.08411	22.1819	0.998882	1.04843	0.606621	0.766805	0.831194	8.58779	1.91663	11.2953	2.28169	2.26944	1.08572	12.4525	8.7392	1.50659	0.804242	0.763153	1.17218	2.23498	2.06183	1.29429	29.0789	2.44757	8.20577	7.5553	2.10523	5.8719	7.18328	0.932052	3.07743	1.00492	10.5862	3.35021	2.05107	4.82701	2.39232	1.30786	7.41628	2.08628
GK2	0	0	0	0	0.00895059	0	0	0	0	0	0.00688156	0	0	0	0	0	0	0	0	0	0	0	0.00923735	0	0	0	0	0	0	0	0	0.00748127	0.0204053	0	0	0	0.027371	0.00763871	0	0	0.0510386	0	0	0	0	0.00762318	0	0.0250495	0
GLA	4.63853	6.86468	17.9118	8.41305	3.4259	4.03335	6.60932	4.31626	9.20276	10.8808	10.1864	6.81327	4.92567	5.3956	4.84004	3.73366	8.36096	6.39625	9.76194	8.09431	4.15313	5.49044	8.50471	8.7294	4.41861	4.84824	3.908	5.6267	5.87405	4.1852	2.91655	13.0793	15.3231	14.5914	17.4648	5.87164	22.1692	14.5614	10.7807	17.055	10.8157	15.4993	8.01784	9.18542	17.2424	16.4746	21.6076	15.701	9.42321
GLB1	7.74791	18.6674	19.8098	8.30512	7.32085	7.43673	16.3625	6.81355	16.8972	13.8543	22.015	17.8567	6.19074	7.03865	10.5894	5.5936	17.3318	25.2402	24.235	16.1483	7.48816	18.5919	20.6396	21.4901	4.95626	14.3101	8.25197	22.7488	27.4328	5.68399	4.29723	25.6515	20.0269	13.2154	17.1928	23.4006	28.2856	18.7979	32.5708	32.8526	11.9846	27.3546	31.0114	42.2407	23.4274	24.486	10.048	19.0449	29.3074
GLDC	0.262292	0.9153	1.29959	0.106289	0.365859	0.0715539	0.028322	0.0870145	0.527786	0.206752	0.370265	1.31249	0.00693525	0.176045	0.130892	0.204797	0.392922	0.681859	0.470342	0.717988	1.21872	0.350692	0.47005	0.485507	0.429224	0.27963	0.072664	0.529086	0.524621	0.567841	0.306524	0.30268	0.323416	0.43657	0.221068	0.0380005	0.271139	3.82329	0.141307	0.0669721	0.340608	0.0679888	1.2497	11.1784	3.13544	0.222572	0.0763268	0.590314	0.115219
GLO1	41.8012	38.9468	72.0737	55.7362	56.4843	46.2601	83.23	57.0896	46.2654	36.3286	73.1098	27.5731	45.8502	49.593	29.4721	28.8365	56.0034	57.2331	56.4142	39.4346	41.2965	31.2108	50.9414	32.0492	36.5414	28.4985	40.6447	46.259	36.2248	37.9275	48.0458	90.1244	39.7702	48.4421	51.4377	62.2956	158.04	56.0136	115.591	90.1453	48.3645	48.9812	46.0174	172.459	53.33	70.4648	40.2922	56.7951	63.4653
GLS	6.09237	3.6291	8.1467	5.41231	6.64009	5.47459	2.87499	5.78947	5.6607	5.08047	16.1464	3.43225	5.91352	3.06495	3.80601	1.92401	5.65089	3.50186	8.911	6.23283	2.04638	2.66318	8.24202	3.58614	3.2213	1.76346	6.1778	1.88009	3.49966	4.7006	2.49505	22.9809	7.10923	7.51944	8.4065	8.05438	12.4841	25.0676	6.7634	7.40218	9.02377	10.1171	9.39452	41.062	52.9569	5.40828	3.32904	5.21509	10.3958
GLS2	0.092382	0.0649979	0.0524537	0.0691887	0.117531	0.0915497	0.167183	0.0768713	0.2066	0.124157	0.129089	0.148716	0.0649813	0.0301941	0.172399	0.355269	0.147263	0.147592	0.0745795	0.254646	0.245491	0.13884	0.0216602	0.139971	0.388841	0.195149	0.0937158	0.168551	0.144115	0.289114	0.317074	0.0491187	0.315791	0.0769983	0.310702	0.696191	0.336949	0.813185	1.53044	0.213353	0.175527	0.0737141	0.0968034	0.102839	0.0641664	0.303878	0.457703	1.85022	1.5222
GLUD1	32.8893	26.3114	24.8664	33.6146	31.4596	29.8906	28.8448	31.4262	32.3967	33.3673	36.693	22.8176	29.6723	31.6622	29.1294	35.4658	26.6003	39.4784	33.4293	31.7699	41.1158	21.8995	26.2279	23.842	35.8593	20.081	41.3863	24.5596	43.9667	46.1419	38.9584	59.3778	40.4378	35.4693	53.4705	53.4757	93.4057	45.772	44.8713	57.0803	31.5086	29.2968	34.83	26.3849	28.8974	39.9701	30.3582	48.6945	39.0923
GLUD2	0.773158	0.485841	0.124469	0.370897	0.690262	0.562194	0.409936	0.412081	0.554918	0.469506	1.10964	0.342034	0.427432	0.568412	0.789247	0.387949	0.221679	0.694614	1.27259	0.341983	0.793303	0.424342	0.381373	0.569624	0.43059	0.216102	0.518889	0.378785	0.584539	0.860418	0.320585	0.734298	1.04114	0.666136	0.575641	0.559418	1.64176	1.13058	0.754026	1.09097	0.940942	0.56233	1.83697	0.780237	1.10972	0.629462	0.918656	0.800036	0.425484
GLUL	36.8443	61.6295	9.60586	61.0412	46.1898	28.2865	89.6257	42.1871	89.8167	70.4958	11.1283	115.167	28.3007	77.1741	156.364	100.765	36.6471	100.67	50.3853	112.555	99.644	97.3267	37.9455	51.3971	51.2437	119.843	85.4689	87.2326	203.526	49.4852	32.6866	10.2064	41.3249	86.4288	44.0612	21.3558	44.3342	67.8584	17.3249	30.3372	18.8496	53.918	14.731	83.2652	34.5242	9.20347	37.7595	32.6928	61.9591
GLYCTK	0.76669	4.51869	15.4275	1.17568	0.617285	0.354595	4.86898	0.331357	4.09003	3.75769	14.9208	5.3928	0.36438	0.424203	1.68171	0.5154	9.4493	4.6993	12.1044	4.68377	0.864963	5.64823	14.0511	12.1291	0.784567	3.97842	0.581256	4.45591	6.86791	0.600167	0.530513	23.4155	1.80182	2.10768	7.44989	5.18484	3.09172	8.08431	1.42604	2.04685	2.33565	2.29263	17.4167	21.4913	5.73228	5.5522	2.96181	7.87088	1.2423
GMDS	1.96227	44.9584	43.5532	10.0337	1.28427	1.05966	22.5574	1.06233	31.0428	18.9375	58.0669	39.8323	1.40546	1.25241	9.97649	20.6544	40.6859	48.8528	41.7158	31.4124	22.0175	50.3497	45.7268	50.5552	14.5693	42.1309	1.875	36.9265	56.7785	8.41159	21.7127	51.5354	48.5762	40.6403	36.5391	35.6216	31.9156	13.2661	11.4149	39.6741	6.1334	29.7244	42.877	7.72034	1.72499	63.4545	47.6011	35.8573	14.8721
GMPPA	2.69377	15.6768	16.6181	4.17739	2.72257	2.27779	8.80599	2.21748	11.5957	7.20241	12.1356	14.6087	2.10182	3.58848	4.66093	5.16923	15.4391	15.6524	16.2577	12.5416	5.44684	15.5689	15.8695	17.9942	3.09112	13.5081	4.28565	14.3095	14.8393	3.18151	3.81223	13.6456	11.399	11.7752	14.1596	10.9426	12.3514	13.3707	10.2183	6.56413	3.96022	13.6617	12.5074	14.1652	11.6867	10.025	13.5177	10.8635	5.59186
GMPPB	1.05409	6.34765	5.11338	1.24785	1.00549	0.926955	2.93386	0.637403	5.08392	2.68852	3.94259	8.37543	0.678507	1.20134	1.64516	3.11959	5.76337	8.25945	6.59211	5.59068	3.6462	7.25195	4.26788	8.1888	3.68747	6.43261	1.38442	10.2247	8.49144	3.00771	3.2176	2.96951	4.50521	2.75679	2.63207	3.15225	4.74228	4.42919	3.60471	2.19948	1.33783	5.12456	5.20704	8.87892	2.17923	3.03682	4.39551	5.24919	3.03994
GMPR	4.73973	3.19563	1.82121	5.19294	7.40606	6.13008	5.1843	5.90569	4.44467	3.46011	1.31724	3.28971	4.48962	5.4276	6.44381	0.44552	2.39063	4.76152	2.36481	4.75456	4.73674	3.35895	2.14592	2.79163	0.675365	4.18377	6.64272	3.23747	5.11121	0.564327	0.396438	1.28883	1.41145	1.30949	0.824754	0.242473	7.4957	0.412066	0.511335	1.3272	6.61668	2.8112	0.941529	1.21697	0.854338	0.265309	1.29145	0.403205	0.453388
GMPR2	7.11023	9.29846	9.53067	8.22536	6.52782	5.99338	10.3157	6.22099	13.062	10.1096	9.40986	9.86478	6.10326	8.35086	6.1565	7.17022	9.90007	11.5389	13.3591	13.1287	6.87535	10.3931	8.62449	10.8281	7.54209	7.60997	8.62758	11.1666	12.6166	6.9927	5.88122	13.427	11.1152	6.15728	10.5958	9.11529	18.3522	9.61381	12.6672	7.21018	7.16147	9.97002	6.17379	8.50259	8.10709	7.22316	14.0263	9.31492	7.58
GNE	7.64828	4.50477	2.11324	6.16325	6.82016	7.27419	1.35431	6.72873	4.52327	6.69684	2.8963	3.99594	7.06693	6.41746	4.68928	6.05861	5.54618	3.01913	3.93686	4.0882	11.7574	3.32974	1.40839	2.35468	6.53454	1.80335	7.30905	3.26837	3.16748	5.84503	6.67596	1.59955	4.83309	5.37044	8.98631	5.38911	1.26408	0.950678	9.96549	3.77023	4.3493	34.9137	6.96416	10.4484	3.02787	6.49256	4.60326	10.8181	4.57685
GNMT	0.370585	0.209232	0.260514	0.291564	0.486438	0.257196	1.50688	0.242954	4.70351	0.561238	0.249328	3.71197	0.230933	0.116636	5.08401	0.0889491	0.391089	0.902705	0.916654	2.30219	0.67243	0.986832	0.184075	1.27062	0.287626	2.59655	0.343448	0.689391	8.02681	0.221036	0.266264	0.0677641	0.295724	0.371793	0.646263	0.262134	0.359488	2.31095	0.375757	0.11312	0.400659	0.326933	0.0906519	0.257679	0.34993	0.262388	0.276257	0.249583	0.250215
GNPAT	15.3257	14.1378	13.4271	15.6623	15.525	16.1369	19.6679	16.7402	15.4663	14.8692	16.4849	9.36089	15.6042	15.9768	14.5972	10.6125	12.9367	16.18	14.8741	16.0014	7.88726	11.7633	11.1263	12.9424	8.92926	11.8852	17.6936	15.3592	15.8557	12.7226	11.8114	15.0964	22.7671	20.7509	21.1665	12.7529	28.2734	20.9776	13.5455	27.1836	18.6384	21.5458	19.8883	39.0631	29.1077	39.6023	13.0543	28.4242	20.6497
GNPDA1	5.88396	7.07262	9.32235	6.72366	6.89401	6.29366	6.36698	5.99812	6.99435	7.02021	11.2384	5.77646	6.49995	6.12736	3.80689	3.91359	5.88877	7.98927	8.96639	7.09725	2.84644	5.99757	8.33769	8.41409	3.28957	4.56772	7.83797	8.02276	7.09523	5.02495	3.66072	18.1562	14.3361	8.73061	27.3275	12.7541	20.146	11.254	14.5931	15.4997	8.20761	9.21627	10.7152	13.7529	18.8857	21.3448	13.0591	26.4047	21.7775
GNPDA2	3.94901	1.23285	0.781177	2.98532	4.40993	3.77581	2.14861	4.32662	2.73933	2.20158	1.08968	1.16607	4.34153	3.01364	2.05539	1.04975	1.3433	1.5505	1.05235	2.13377	1.47866	1.12253	0.684941	0.960631	1.64988	1.17418	4.68309	1.04509	1.78384	2.18549	1.90822	0.873749	1.10568	0.981077	2.43066	2.43379	3.82304	2.93575	1.26571	3.05281	3.58577	1.69188	1.264	1.4053	2.27348	1.08288	0.803534	1.22125	0.260898
GNPNAT1	3.79126	5.91933	4.71373	4.97019	3.75476	4.13789	8.2232	3.31324	9.22625	4.8624	10.3438	5.18738	3.51714	2.71338	6.05892	2.38188	10.4719	13.3226	7.00319	6.69888	6.88337	6.52235	5.56201	8.7254	3.82844	6.48398	3.06538	8.12129	13.3974	4.65682	4.71335	5.75491	11.8268	6.35937	11.4128	11.28	32.6366	12.0259	23.7494	12.7128	4.66452	14.6727	5.80249	6.51993	3.74672	26.7946	11.8686	28.5458	20.723
GOT1	13.4328	28.1666	40.8614	13.8989	14.2269	13.6777	23.8683	13.741	24.3755	15.1089	37.8701	31.4835	13.2324	15.0618	22.4622	24.951	33.082	24.9265	42.5538	27.5821	19.6804	23.8513	44.951	41.2358	22.3402	40.2648	17.0402	22.3239	41.0976	21.4591	21.8787	36.861	43.3052	21.2052	35.5134	10.2917	53.33	23.1818	26.4885	18.1239	10.8903	10.7972	32.393	24.5482	14.6694	36.5281	39.1687	30.3135	25.9036
GOT2	29.8179	26.6345	20.3187	23.0897	31.344	31.8592	14.5313	33.3761	31.7123	23.008	25.8869	25.4218	31.8732	38.8891	22.2393	31.1177	26.2878	32.3405	30.8416	32.796	37.1235	25.3607	22.7357	31.1512	31.97	29.9698	35.6492	24.7803	45.7559	38.5391	29.5516	23.093	43.152	42.7172	50.2237	32.8646	49.3331	39.0869	38.6482	28	27.3453	22.1848	35.6776	30.9318	26.3422	73.9622	38.1024	47.9034	48.4164
GPAM	2.85331	0.747808	1.00607	1.27072	1.67299	2.58974	0.74619	1.11086	1.11355	2.04326	2.55752	0.603739	2.05328	0.858376	1.50902	0.748595	1.17939	1.14589	1.1078	1.11631	0.424013	0.834737	1.96436	0.821445	1.0677	0.553865	2.56985	1.54466	1.15183	1.61737	0.779941	1.41761	1.29693	0.971212	1.34308	1.37099	2.23826	3.38038	1.87415	1.39534	1.66408	1.53077	1.21746	7.16067	4.78722	2.46485	0.559605	1.59211	9.52214
GPD1	4.78533	3.71486	53.5154	4.69566	1.11496	1.9286	2.80024	0.366173	1.94297	8.36257	40.6913	1.22257	2.26004	0.553479	0.257411	0.160419	23.0151	3.39884	63.2145	3.34487	0.342711	1.34262	49.0882	32.2488	0.0829803	1.2374	3.90448	3.20967	2.05519	0.240609	0.0786717	61.0449	4.11064	3.60847	18.1847	0.265994	0.96227	2.1261	0.107659	3.80673	0.786445	0.0623208	11.1399	5.08143	10.7622	2.51868	8.16738	2.0904	0.180242
GPD1L	9.2075	13.9613	11.5087	13.8097	11.7027	6.74406	22.4355	8.98228	10.3182	12.561	14.6998	15.1822	7.08303	11.5319	13.2134	20.6428	12.5285	19.4485	15.558	7.41479	16.4548	15.3875	12.7089	11.1531	16.509	19.9046	17.6759	18.3141	18.7023	25.0772	19.8295	18.5223	5.21951	3.4998	6.67773	8.91653	14.7083	11.6587	17.2046	10.1408	7.47884	8.37911	6.17486	3.76304	3.41442	10.9382	2.69711	4.79167	14.8684
GPD2	2.38955	8.16622	7.4637	3.13976	2.22286	2.11298	5.271	1.36907	5.2484	4.78841	11.4121	5.55484	2.15721	1.49315	4.20768	9.04511	7.05006	11.5032	9.40961	4.84465	9.79572	6.24194	7.18811	7.08831	11.0431	5.82287	3.05544	7.35067	12.2725	13.1717	10.3762	7.50696	7.7094	5.31603	12.4145	12.4165	15.6734	9.66359	12.9973	15.5027	3.10765	9.30833	6.51085	1.03756	10.4136	8.40665	7.51097	9.34848	17.8224
GPI	23.3525	27.7122	45.2545	21.2056	24.2761	26.2492	7.30465	22.32	23.7443	25.5036	40.5055	27.9073	23.9238	35.7456	15.0007	31.9021	32.9916	28.9387	34.6942	20.0131	30.5991	24.4563	35.6023	42.2375	29.8654	25.6994	34.858	26.5663	36.471	29.4477	22.7609	40.786	54.5567	31.5208	28.5757	45.3303	81.0794	33.939	62.358	38.2915	21.8967	39.7382	23.7121	22.9965	29.4884	71.1877	68.8585	51.1953	70.6624
GPT	0.950299	15.8701	45.7457	5.36805	0.258586	0.245935	3.3852	0.168003	3.53356	5.14405	25.3217	16.2604	0.273384	0.11594	5.35132	1.31969	17.1967	13.8109	28.6055	7.27783	2.66249	13.7601	27.2013	30.9054	0.866016	14.7913	0.296066	20.1859	21.4575	0.986463	0.548914	45.7314	3.55867	1.56186	0.62485	3.75371	5.01458	3.07883	1.96826	0.188572	0.311688	0.233823	14.6641	0.567965	0.669217	0.26321	1.23932	0.405972	0.367185
GPT2	1.19256	6.37873	1.17694	2.06805	0.782383	1.2873	3.53327	1.61908	9.50245	5.42992	1.84244	11.0638	1.30267	3.04353	15.0967	40.8143	3.94091	7.32632	7.56464	10.54	16.543	12.6678	4.4325	10.2533	27.02	11.5735	3.52049	9.72472	24.7517	19.9588	18.4899	3.9557	4.58386	7.26997	9.62758	8.82375	3.57836	12.0515	8.48013	2.19747	0.72276	2.20453	4.94574	8.61684	3.84482	14.9487	3.13828	15.9091	12.7641
GPX1	55.5503	101.76	137.578	61.8168	65.2467	51.241	222.67	56.0291	222.661	80.78	72.2687	151.091	56.0911	104.054	52.4814	71.9237	142.999	89.5681	121.898	212.803	102.183	156.948	151.405	142.851	48.9569	121.075	77.7202	74.1908	101.104	55.494	90.9787	112.722	190.474	147.398	102.325	131.984	359.586	61.9088	111.864	200.989	79.7573	85.1368	158.214	157.016	68.729	114.237	228.938	127.436	47.9051
GPX2	6.50776	535.275	82.4916	54.9859	0.718937	1.48679	584.144	1.1197	327.358	118.687	132.222	677.805	2.93681	1.17703	82.1016	42.8468	260.679	553.327	205.839	330.761	54.8208	765.82	315.038	496.893	36.9334	593.819	2.40968	402.737	406.841	63.8279	86.1637	117.47	338.006	358.334	775.72	177.028	17.9694	68.9368	262.799	264.29	171.829	112.746	519.913	116.194	57.4219	511.136	194.245	487.694	43.035
GPX3	108.973	84.7194	37.397	46.7032	126.439	55.7444	78.1594	79.8394	50.8906	168.806	20.703	107.833	54.3858	75.1293	55.7932	239.17	58.0739	73.3138	93.9913	86.6297	91.2883	103.485	170.672	38.1619	160.058	78.1087	157.924	75.4422	38.4327	92.6242	185.799	28.2993	17.4206	27.9359	11.618	10.3484	9.07476	4.0193	3.846	18.4955	14.2058	11.856	15.9917	16.5494	26.8031	1.13735	16.1229	6.48256	2.7214
GPX4	81.0378	70.6329	180.571	99.9155	86.6519	62.5331	144.913	69.4009	127.194	85.914	87.7826	91.1537	82.5629	101.728	60.6025	72.4411	99.7859	68.2535	87.231	122.992	82.4375	111.479	180.376	106.278	43.2414	84.12	73.9624	68.1437	60.3538	37.1291	68.298	165.449	46.5259	227.017	71.6911	93.5866	171.489	58.904	268.993	91.242	66.0452	54.8591	109.826	161.625	90.8239	71.2788	223.854	103.677	96.5119
GPX5	0.0661451	0	0	0.00650509	0.0694587	0.00573831	0	0	0	0	0	0	0.0107528	0.00693939	0	0	0	0	0.0140239	0	0.00923237	0	0	0	0	0	0	0	0.00693237	0.0062293	0	0	0.0791748	0.0331804	0	0	0.0663768	0	0.00670682	0	0.049509	0	0.00606761	0.0114981	0.0156146	0.0961313	0.00986173	0.376631	0.0304503
GPX6	0.0145824	0	0	0	0.0430675	0.00569282	0	0	0	0	0	0	0	0.00688437	0.00862851	0	0	0	0.0139127	0	0.00915917	0	0	0	0	0	0	0	0	0	0	0.00719951	0.0294552	0	0	0	0.0197552	0.00735102	0	0	0.0654886	0	0.012039	0.00570349	0.0154908	0.0366804	0	0.0241061	0
GPX7	7.10882	3.93945	3.35808	4.85963	8.2336	6.73932	8.42203	9.72889	15.8992	5.62154	1.09852	12.1861	6.49884	7.32014	2.39922	1.38555	3.45974	3.98578	3.30401	11.1184	4.73284	5.50797	2.14291	3.53051	1.58702	4.40721	7.55571	4.17612	3.31577	1.37174	2.00868	0.713114	3.10501	8.23366	10.295	3.3051	4.23571	1.55274	1.49278	4.58954	7.95202	9.19956	4.30294	2.62728	25.7607	1.03306	4.68186	2.47402	0.547969
GRHPR	7.62966	9.24068	14.3341	8.6563	9.09274	6.97458	13.486	8.14372	14.3562	8.68947	7.43656	10.3384	6.84598	10.1148	6.59288	8.16825	9.89758	12.7059	10.6654	10.6746	7.27204	11.8425	11.4818	11.3863	5.65143	8.90944	8.59429	9.48301	10.1353	6.37533	6.09503	13.7425	10.4908	6.61697	4.90744	8.23281	12.9705	5.38274	9.75905	7.51818	7.94655	7.66794	8.38178	10.0618	5.30812	9.84217	15.0137	8.54302	14.482
GSR	10.7863	24.453	42.38	15.1434	9.82673	11.6726	39.2404	9.61489	26.7446	15.0923	34.9602	26.1811	10.0619	8.07723	17.0734	19.1473	26.0801	35.381	33.6007	22.2557	31.5648	24.1697	29.5657	31.1835	21.7989	23.7859	8.77949	34.8801	37.7171	19.5214	24.8929	44.2681	47.5842	10.0102	32.5499	21.2816	85.6721	27.7348	17.0607	24.6606	14.5139	10.9668	32.9784	13.2448	13.578	29.892	24.3298	36.6536	21.3563
GSS	6.2774	22.6047	28.3178	7.85322	8.067	6.77212	17.118	6.30866	18.6384	13.9441	30.4131	22.0838	5.94737	11.623	8.76958	24.657	22.1899	29.4937	27.5207	22.0507	19.1852	24.5649	26.4604	30.9111	13.7608	18.6401	13.378	28.0692	33.599	15.7218	16.2172	29.8131	38.0085	31.7758	41.0455	18.2053	29.1147	49.381	27.7343	23.6868	12.5486	27.6051	49.4869	46.0086	24.9416	40.0993	47.4782	45.9759	32.0286
GSTA1	15.2623	40.391	806.843	50.5464	0.153521	0.653886	316.533	0.383386	33.7618	111.226	284.447	153.226	2.34494	0.190871	131.438	7.4192	275.677	41.7516	596.259	103.967	2.14035	187.726	805.281	298.4	1.72586	203.504	0.0390606	21.9589	36.5965	2.08055	1.51261	988.003	0.447213	93.5977	46.0373	0.122563	0.29994	44.3866	0.0395301	0.170005	0.162115	2.69603	137.722	507.046	62.4747	0.0435846	4.74689	2.00504	0.0478599
GSTA2	1.22147	1.70828	123.577	3.65007	0.0264768	0.0699961	20.4881	0.0551	1.3309	17.1376	54.2091	2.52553	0.221336	0.0423234	5.21176	0.0518733	70.8422	0.827525	84.8689	3.1441	0.0985396	4.57147	145.014	50.4354	0.00869749	4.58183	0	0.500314	1.81807	0.0284944	0	163.942	0.0301805	2.49924	0.437189	0.0158533	0.0708458	5.53605	0.0102262	0.184713	0.0754889	0.0344419	15.2559	102.728	17.1777	0.0338253	0.13533	0.240822	0
GSTA3	0.0717737	0.0218826	0.0302733	0.0127056	0.0678324	0	8.94124	0.0141164	1.40295	0	0.169494	0.924327	0	0	3.63536	0.039869	0.316063	0.0828156	0.109564	1.57599	0	0.403858	0.0525042	0.33929	0.0668476	1.752	0	0.320445	1.66543	0	0.0278473	0.155917	0	0.0259228	0.00965566	0	0.0777872	0	0	0	0.0644663	0	0.0355532	0.112289	0.213486	0.0866589	0	0.166109	0
GSTA4	9.30171	5.50687	6.30589	9.08929	10.8208	9.05843	9.00335	9.13393	9.85042	9.89795	4.74959	7.16566	7.49734	8.91685	14.9626	20.8431	8.62153	5.69809	7.92576	11.6254	14.9905	10.3409	5.04765	8.30124	21.884	8.64876	10.2435	8.17366	12.5641	16.3586	28.386	7.10065	1.65796	5.36303	18.9432	0.913961	11.3702	9.71907	3.69167	4.75499	8.40026	6.13359	13.242	18.4683	21.832	3.96141	1.08928	1.48734	13.2798
GSTA5	0.0288785	0	0.060903	0	0.0341159	0	0.0647042	0	0	0.0214701	0.0918036	0	0	0	0.0170877	0	0.0374028	0	0.192866	0	0.0544157	0	0.0880223	0	0.0112069	0	0	0	0	0	0	0.156835	0	0.0260754	0	0	0.0782452	0.0145578	0	0	0.0972688	0	0.0357626	0.0564752	0.0306775	0.0145282	0	0.0238695	0
GSTK1	19.3699	38.3925	71.491	19.4855	19.3143	16.9333	67.2903	14.5788	49.5151	27.5158	58.7187	42.9012	14.7451	17.1654	22.2926	22.2629	65.3013	45.1695	67.4005	50.3428	34.4265	52.2121	81.3235	62.4793	18.7557	39.1186	18.5222	37.7263	42.5353	17.9072	22.5081	87.1958	47.9029	20.9022	32.9613	38.8663	61.295	21.6516	34.4092	39.8177	28.8896	22.1806	25.7427	10.3609	15.449	41.8286	54.5926	48.5598	21.3654
GSTM1	21.2152	8.4647	10.2775	0.176269	14.6626	0.0228664	15.5647	0.0633607	33.9635	18.1374	0.164922	9.76854	10.2793	39.2612	0.138633	34.2012	10.8104	0.0202753	0.357653	10.2266	0.0588637	0.0549303	23.9591	12.933	0.0318227	7.55996	15.7856	11.5882	0.132598	0.0397168	84.8465	0.115674	0.0315502	2.3112	0.338832	0.0372886	0.0899311	0.0177162	0.0213807	0.144822	0.131525	2.06579	0.1354	0.128292	0.0186666	17.4975	0.133612	0.193655	0.0145609
GSTM2	4.79855	2.01021	1.01777	3.91296	5.16923	3.97093	0.72689	4.403	3.47442	4.47353	1.01153	1.69408	3.43946	5.32481	2.13547	2.13085	1.21665	1.43401	0.893153	2.53007	1.10907	1.83152	1.0587	1.37339	1.56214	1.11795	3.87942	1.72948	2.00506	2.15466	2.53623	0.363375	0.362972	0.817587	0.978197	0.260306	0.225948	0.532123	0.693741	0.271748	1.60193	0.431586	0.506362	2.29031	0.850436	0.378388	0.480802	0.514957	0.0989723
GSTM3	17.2103	7.40888	9.50501	20.5328	22.2856	19.375	30.149	22.6208	22.9355	23.1378	8.10561	3.56036	18.5563	40.0664	13.5963	9.62711	3.98386	14.2358	6.53723	5.2382	4.23752	7.59158	6.53733	3.58145	4.82517	7.44786	17.5803	11.1934	6.37248	3.6363	29.9437	5.4077	8.91399	8.57259	21.1172	0.254166	5.58683	4.61583	0.33921	24.5154	9.69607	3.45593	4.26053	10.9887	6.97271	11.8216	6.51317	23.7803	0.0795709
GSTM4	8.89554	6.24005	28.8307	9.0423	7.42398	7.59561	4.47407	8.80081	9.75815	11.2235	24.3391	6.81077	8.61081	13.2947	4.2606	7.27001	23.7441	8.00353	24.4763	6.54997	2.64384	7.38783	43.1553	30.2284	3.45104	6.44648	11.3376	6.62477	6.96218	6.3269	6.62879	26.548	7.14157	7.03203	19.872	5.72041	12.6826	2.06486	8.23329	12.4849	7.98745	1.76624	7.59766	4.96432	3.65849	20.1836	7.45974	20.4162	2.36477
GSTM5	9.11006	2.30899	2.10548	2.20483	5.43171	2.72635	1.65026	3.74425	3.61452	9.2326	1.00013	1.12659	4.60219	11.4459	2.94501	0.666031	2.30722	1.80699	0.975859	2.6641	1.00516	1.02882	2.26139	1.08926	0.841339	1.14982	7.90694	1.83674	0.683198	1.17182	0.337035	0.306858	0.283379	0.176756	0.162948	0.18001	0.0950294	0.0814126	0.122815	0.080668	1.54947	0.646784	0.147473	0.501501	0.400308	0.100943	0.505646	0.0364057	0.0344702
GSTO1	28.3918	30.0168	73.8043	40.7947	35.9154	22.5482	103.852	31.9248	50.3456	21.3864	55.5581	32.7484	26.6001	32.5833	21.5003	12.8969	42.4522	33.6733	44.2804	35.8099	21.2158	33.211	68.064	57.6708	15.5326	37.4347	20.9783	25.9793	29.965	16.1143	22.1124	82.0081	41.8532	65.8536	45.5815	41.1568	74.1602	39.1518	41.8216	59.8894	29.3658	29.4573	69.4935	62.2651	72.9748	47.2317	69.1654	53.9969	38.3867
GSTO2	0.284751	1.34067	1.47628	0.271727	0.148924	0.0984264	4.12376	0.145845	1.78707	0.854526	1.59355	2.07708	0.13453	0.12743	1.43743	1.55565	2.06299	1.71466	1.4461	1.83856	2.11828	2.44323	2.13003	2.43335	2.44488	2.32146	0.209626	1.84573	2.35297	2.13193	1.94491	1.76317	2.06104	0.0709734	4.18188	4.46373	0.129926	3.38973	4.49463	2.60699	0.15985	1.8723	2.66799	5.03612	2.74446	3.91258	5.88057	2.45167	4.54093
GSTP1	78.8773	356.239	310.074	107.457	91.3669	64.2314	552.672	76.162	216.865	149.514	168.421	322.895	69.9937	124.722	78.16	668.719	272.287	366.911	203.89	187.337	436.783	425.315	273.665	362.71	371.063	396.929	107.847	384.778	176.24	306.059	540.061	186.846	259.655	254.185	469.622	253.507	216.775	84.0872	198.65	280.541	141.127	164.748	449.484	1201.27	451.39	123.83	63.9205	231.037	291.31
GSTT2	0.580627	0.0201163	0	0.54896	0.171482	0.278187	0	0.389308	0.0163254	0.24527	0.0838994	0	0.212374	0.0124598	0.109315	0	0	0.0761309	0.1259	0.0804876	0.281807	0.0206255	0	0.025992	0.010242	0	0.0178488	0	0	0.0111848	0	0	0	0.142982	0.0266288	0.00933424	0.0595903	0.292696	0.0361266	0	0.0592627	0.0101395	0.152523	0.196128	0.0280362	0.0531093	0.0177069	0.0218144	0
GSTZ1	0.812312	1.62461	3.21758	0.872617	0.553634	0.500072	2.67561	0.629841	3.36054	1.38464	1.92806	1.83854	0.435518	0.639158	1.19136	2.62411	2.04573	2.23305	2.72246	2.30791	2.96316	2.90283	2.56059	3.93844	2.10156	1.86953	0.705482	1.7436	3.61987	1.6021	2.81159	3.8134	2.66455	3.72374	2.29417	1.52242	2.23541	1.04122	0.953531	0.608988	1.00945	0.926904	2.04343	2.66662	0.698813	3.38103	1.90748	1.24241	2.50692
GUCY1A2	0.689771	0.111045	0.0986226	0.232429	0.608759	0.580689	0.145077	0.275041	0.119045	0.237355	0.133958	0.0984438	0.561168	0.262382	0.184117	0.0707697	0.104829	0.180553	0.161306	0.119304	0.184143	0.161647	0.0833298	0.0743967	0.213585	0.0740889	0.461013	0.0928495	0.223944	0.187512	0.0628059	0.0594962	0.387526	0.308567	0.351457	0.166029	0.151884	0.714472	0.491584	0.944473	0.3231	0.760799	0.280649	1.47027	0.266538	0.174636	0.173768	0.194751	0.0782466
GUCY2C	1.12016	0.665856	26.2534	4.51774	0.253844	0.349291	2.8255	0.159346	0.291976	4.31067	41.4229	0.396938	0.234493	0.11641	0.287635	0.538094	20.6033	0.963274	24.668	1.37505	0.668175	0.29731	14.2111	12.1766	1.06352	0.386934	0.133407	0.383343	0.272455	0.952423	0.806353	42.6815	0.554987	0.194017	3.49252	1.91609	2.5642	22.1468	3.53919	6.44497	9.59451	19.8287	10.1844	0.677848	16.6181	0.148857	0.293052	0.366855	0.0642162
GUCY2D	0.0364198	0.0277595	0	0.00967069	0.0903522	0	0	0.021489	0.0225282	0.00812305	0.00992375	0.035177	0.0133212	0.0103163	0.0430998	0.232652	0.014151	0.00840455	0	0.0333207	0.0686258	0.0398471	0.013321	0.100429	0.260055	0.0666759	0.00246304	0.0406505	0.0377883	0.271647	0.1625	0.00719238	0.107895	0.15127	0.0220479	0.0592516	0.0592068	0.0697656	0.0199412	0.0257279	0.147203	0.0559681	0.123278	0.310532	0.212787	0.0109932	0.0293216	0.0240822	0.0030179
GUCY2F	0.00792332	0	0	0	0.0234007	0.00309319	0	0	0.0245056	0	0	0	0	0	0.0046883	0	0	0	0	0	0.00497663	0.0061921	0	0	0	0.0120881	0	0.0221093	0.00373684	0	0	0	0.0106696	0.00715424	0	0	0.00715597	0	0.0108458	0	0.0622706	0	0.00654139	0	0.0252507	0.0199303	0.00531588	0.0327451	0
GUK1	29.2466	36.2055	50.8237	33.626	33.1418	20.523	62.2078	26.1427	49.866	29.7449	29.2141	40.0128	23.9599	36.8472	20.869	30.2969	37.815	33.0022	34.2911	47.9393	42.263	39.7163	40.6882	45.2657	23.9755	37.8639	31.6148	33.2106	29.3081	27.5868	43.6217	34.0446	39.1951	47.746	26.6037	41.1791	66.7807	65.2021	35.743	24.9751	25.4243	25.8509	62.9914	50.1504	19.2888	36.5484	60.9093	28.503	19.2574
GUSB	7.46001	18.064	16.339	6.7106	6.77952	5.81312	13.3618	5.6507	15.6037	14.2356	15.3291	18.2628	5.37097	6.83149	9.74428	6.73248	12.5788	25.7125	20.8248	14.5283	8.46376	20.6874	15.8673	21.1478	6.49659	14.1815	7.31845	23.3671	21.1308	6.71038	4.69767	17.2436	14.3886	15.9412	17.1463	32.8968	24.6399	35.9079	10.4605	20.8862	11.2309	21.4868	31.5825	34.774	185.338	19.0096	24.0064	14.6353	17.7326
GYS1	19.118	17.575	12.7161	16.6609	19.1997	16.9643	3.11344	20.2011	13.5985	20.8321	13.9809	16.0769	16.9666	17.7306	13.8528	21.3921	12.0731	16.4654	14.3222	13.7279	22.5185	14.2014	14.2759	16.6474	20.3652	10.7638	20.574	15.6647	22.449	24.807	15.3205	15.5038	20.6721	17.7285	13.9831	19.6486	11.8146	16.6756	18.3444	21.1423	22.1297	19.5944	12.9742	13.2743	14.8351	32.1118	17.1904	12.6083	18.4292
GYS2	0.0798632	0	0	0.0166324	0.144295	0.124711	0	0.157074	0.0697424	0.031434	0.0256015	0	0.0893522	0.0354857	0.022238	8.12879	0.00608452	0.00542056	0.00896417	0.0787979	6.85154	0.00734274	0.0286382	0.00925321	18.9491	0	1.22001	0.0131089	0.00886246	7.24293	18.7465	0.00463877	0	0.025451	0.0126399	0.00332301	0.0509143	0.0189455	0.00428705	0.0165934	0.126586	0.00721939	0.259857	0.00367485	0.818439	0.0850817	0.0063037	0.15532	0.0233569
HAAO	3.36805	3.78491	20.6943	6.08641	3.24558	2.44006	3.5192	2.61147	4.95468	8.81223	8.07918	5.09168	2.27431	6.4265	3.61533	1.18929	19.5041	3.48761	13.2963	6.44436	1.13232	7.3818	22.6836	16.8401	1.37406	3.49148	4.73443	3.58458	2.57106	1.38161	0.785313	36.8545	5.53848	3.24094	14.4281	0.591779	1.36006	13.5719	0.600917	2.92961	6.92049	3.10219	7.06294	15.2843	8.10752	0.320414	2.83184	0.562125	2.22736
HADH	40.8321	24.6396	52.0859	36.6824	30.0758	26.4132	40.7148	32.9644	39.9984	34.1742	54.637	28.206	23.8665	24.9113	24.5084	10.6122	36.7099	32.6429	46.8512	32.8277	11.223	30.5102	41.1744	49.0259	8.64242	25.4528	27.3441	32.214	44.6478	13.8182	10.7727	67.9397	11.7389	7.76686	17.6398	14.7104	59.3574	12.9649	10.623	11.3014	26.2798	11.4721	10.8352	21.4445	19.2679	11.7513	34.2388	22.8024	28.0204
HADHA	39.2337	59.991	131.896	47.353	41.3639	40.3817	37.8543	36.8319	45.1224	61.587	150.244	46.34	35.338	67.2177	34.5323	56.0068	85.5577	56.7139	151.93	47.0148	34.4687	43.8165	96.007	95.9774	53.659	41.8558	64.3414	64.5105	60.2888	53.0388	38.5948	187.492	55.3333	29.405	54.3857	46.3225	60.7003	37.5005	61.4805	55.3705	37.1309	37.9423	55.3277	47.4127	56.217	31.7799	42.1958	35.5113	37.1304
HADHB	28.3237	18.7089	46.9801	27.4917	30.1384	27.8318	20.9355	26.7986	20.2442	20.4724	50.499	17.045	23.9513	29.061	19.5441	28.2591	30.6644	21.515	45.774	22.0008	18.1982	19.349	40.065	31.2833	26.7645	16.7203	33.4836	22.7828	27.6502	24.4643	29.1571	97.2195	19.1654	14.8033	20.1733	14.1257	23.9258	13.7634	16.3227	16.2509	19.4837	14.0104	17.3951	16.931	24.3473	12.7116	17.4552	20.9417	19.0975
HAGH	6.37303	6.19022	7.79518	6.07241	5.94044	4.79905	5.28572	5.54312	7.19885	5.36608	4.59408	4.47158	4.90888	8.18679	4.57238	3.81642	5.33269	4.86727	6.22131	5.54984	2.8676	5.26151	7.65595	6.40736	2.46553	4.11006	5.6873	4.11601	5.98348	2.79477	3.47299	10.1445	5.79648	5.94564	3.67889	3.43323	4.04775	10.0551	5.5506	1.79178	4.19692	2.72658	4.54992	4.71751	1.68989	3.11942	7.19676	3.61487	4.28108
HAGHL	0.276821	0.967825	0.158641	0.0985395	0.199058	0.253725	0.674168	0.25447	1.34008	0.494382	0.251429	0.92031	0.21571	0.142052	0.170919	0.100284	0.448164	0.392316	0.310039	1.32597	0.177651	0.310395	0.253126	0.948255	0.149462	0.284611	0.146513	0.512164	0.55628	0.140268	0.128417	0.187179	4.05994	3.34717	0.398716	3.12443	4.13062	0.661328	9.71196	0.960053	0.378361	0.846183	1.95749	0.882641	0.460275	2.83975	8.17182	1.47232	1.70792
HAL	0.137243	0.0740973	0.0361797	0.0657993	0.104711	0.0357189	0	0.0506115	0.279444	0.102035	0.135042	0.0552333	0.0125498	0.0134985	0.0913589	0.254121	0.10369	0.062683	0.0218234	0.204914	0.197547	0.040221	0.045318	0.0675812	0.366162	0.0174485	0.0541429	0.0718059	0.0863031	0.116326	0.244057	0.129871	0.084706	0.134248	0.203865	0.0950565	0.105875	2.49353	0.13568	0.0538623	0.134827	0.208711	6.34514	0.237082	2.87333	0.284807	0.141955	0.118165	0.0355392
HAO1	0	0	0	0.00732875	0	0	0	0	0	0.0246236	0.0300821	0	0	0	0	0	0.0321723	0	0	0	0	0.0388252	0.0605704	0	0.0128529	0	0	0.0231047	0	0	0	0.130815	0	0.0149526	0.0111391	0	0.0897376	0.016696	0	0	0.0929628	0	0	0	0	0.0666482	0	0.273754	0.00686118
HAO2	0.0235167	0.0119497	0.0330635	0	0	0.0122409	0	0	0.0290934	0.0116559	0.00711986	0.075714	0	0.0222046	0	0	0.0304583	0.0361794	0.0149578	0.0717184	0	0.0122522	0.0191145	0.0308802	0.0121681	0	0.0106028	0	0.0295762	0.00664415	0	0.00774034	0.0105559	0.0637021	0.026364	0.0221794	0	0	0	0	0.123214	0.0361393	0.0129434	0.459895	0.524615	0.00788717	0	0	0.0974346
HCCS	7.49859	9.02951	10.1662	7.70237	9.3275	9.21508	14.3303	9.51192	11.9039	5.90755	12.7001	9.02802	8.90582	8.02621	6.04771	7.73562	12.1686	12.1858	11.555	10.1562	8.61231	9.42551	11.3088	9.82998	6.54866	9.47892	7.17217	10.2687	11.6854	7.63218	8.77698	11.4985	13.6955	11.6354	9.91401	9.58308	27.6415	11.8484	13.3408	20.8549	13.159	8.98151	8.91673	11.0512	12.0021	25.741	11.8459	21.1251	9.84262
HDC	0.32358	3.19776	0.619661	0.312741	0.89195	0.415268	0.91667	0.369413	2.19022	3.42052	0.537127	2.87392	0.33738	0.597005	1.87504	0.0413203	1.55113	1.41191	1.27746	5.94359	1.01387	2.24975	0.789023	2.05856	0.476306	2.0541	0.22135	0.508543	5.57811	0.409818	0.274179	0.224026	0.335567	0.161198	0.200143	0.0789257	0.147801	0.104996	0.0644879	0.197057	0.601316	0.228626	0.522005	0.0116377	0.327934	0.0823288	0.354339	0.215194	0.129443
HEMK1	0.786998	0.927209	0.485619	0.659037	0.78029	0.733346	0.673762	0.560894	1.04765	1.0497	0.482961	0.916951	0.639992	0.866101	0.62299	0.483166	0.660241	0.841649	0.604153	1.21968	0.440552	0.841761	0.622437	0.951862	0.495005	0.621713	1.16181	1.10965	0.86594	0.60991	0.423194	0.488401	0.99042	0.34949	0.956333	0.905481	0.884541	0.745346	1.66032	0.438772	0.887843	0.65709	0.637228	1.1163	1.12409	0.465657	0.517338	0.505869	0.752565
HEXA	3.29134	2.88308	2.54668	2.51149	2.97167	2.30655	3.79833	2.10769	4.62178	3.87217	2.88241	3.40704	2.22849	2.91712	2.74074	1.06288	2.59308	4.65254	3.9628	4.18616	2.20139	3.83504	2.31296	3.77344	1.26595	3.00464	3.28797	3.50959	4.4802	1.2836	1.00494	3.24765	4.63483	4.99033	5.74784	7.99041	6.14011	5.87917	6.49153	4.87656	2.57532	4.8446	10.4164	8.35547	6.66182	5.40939	5.63599	6.44191	5.16465
HEXB	8.59819	13.0541	15.6283	14.717	13.2792	12.819	25.257	14.732	17.4627	16.9342	20.5642	12.7334	13.5271	11.8363	12.9003	4.1347	16.6836	34.276	16.4897	16.6354	12.9386	15.2908	17.1742	15.4428	5.42705	12.4133	12.6176	20.1274	19.1704	5.55746	4.50094	23.3169	23.6808	30.4277	19.7843	28.7418	34.3873	16.6407	24.4029	30.8759	23.467	25.0655	24.2612	18.1083	23.7214	24.8753	30.5246	27.1888	28.4704
HGD	0.434059	5.6093	8.16581	2.04756	0.0291352	0.0346607	13.1293	0.0970115	5.22346	3.20874	10.434	10.4335	0.137115	0.0279437	5.57451	0.00456652	7.94083	10.8476	13.2238	8.42381	0.786915	8.25688	12.0816	7.70432	0.0535961	6.20073	0	8.07928	11.9013	0.00418071	0	22.5649	1.06938	2.70786	21.8113	0.334944	0.307381	8.27005	0.0990262	2.99081	1.0965	3.48301	9.19909	4.66868	5.94188	3.73704	4.50063	6.97973	0.061309
HIBCH	2.31643	2.6567	5.71124	2.87498	2.33692	2.44497	4.6228	2.70983	2.4644	3.13994	6.80057	2.42654	2.83631	2.91189	1.66211	4.60047	3.9046	3.67253	4.1823	2.29246	2.46012	2.67139	3.53569	4.32885	4.04714	2.78256	2.56326	2.74891	4.31024	5.11384	5.65651	6.77012	2.4374	2.36487	4.42161	4.1516	4.83629	2.29755	7.48074	4.2016	2.26982	2.02308	2.81391	3.36562	4.44445	3.23432	3.12419	2.91039	2.54731
HK1	23.5495	31.5375	3.6533	23.6618	29.429	25.5073	5.96041	23.473	15.67	23.7928	4.57716	22.2701	29.3644	32.8204	17.2661	57.0806	9.13455	32.3749	7.39226	14.674	38.6099	19.8847	8.61353	16.0009	56.8621	22.4734	31.1056	30.6525	37.5817	62.5442	39.1798	3.44256	18.2964	18.982	16.5787	21.9533	10.6432	14.3214	13.7941	20.8064	14.7596	17.7021	13.2615	7.61877	7.38914	9.53633	14.9968	6.16787	9.28728
HK2	0.863794	5.85154	2.01614	0.917036	0.28951	0.329639	1.39174	0.157482	4.29854	1.80213	8.79105	4.97622	0.457946	0.229101	4.99628	8.90906	6.91058	8.27582	5.0466	4.79131	22.4548	5.62801	2.60623	7.89524	30.5438	5.44161	0.955031	8.00964	13.176	12.7631	13.0479	2.06525	32.6184	14.8475	19.4758	38.6632	14.9892	6.83741	17.9286	7.73614	1.847	23.3233	13.4454	3.22855	12.068	26.3664	16.6372	13.8983	27.1693
HK3	0.5635	0.954454	0.245223	0.261256	0.470213	0.338707	0.150305	0.167122	1.33893	0.49874	0.36558	0.705537	0.199567	0.257584	0.391645	0.0041404	0.312785	0.712113	0.332813	1.11157	0.162922	0.496298	0.430753	0.537339	0.0798345	0.327502	0.429483	0.486694	0.645419	0.056859	0.00867584	0.101568	4.94434	5.23744	4.96958	2.04674	2.7062	0.266027	0.652987	1.36376	0.200845	3.06178	0.443065	2.28094	0.551095	0.494974	2.22636	2.79456	2.17905
HMBS	1.31303	3.01034	3.18557	0.849406	1.19509	1.35791	3.82685	0.967571	4.61605	1.62785	2.95159	2.52084	1.01122	1.97906	0.92658	2.01105	3.67494	3.66567	2.7104	5.05561	2.60253	3.69302	3.3031	4.6266	2.11886	3.2453	0.981715	3.21921	3.52602	1.56512	2.06331	1.70361	7.78637	4.45454	6.71844	5.43542	11.7993	5.57817	7.87855	4.31149	1.86705	3.18377	12.2074	13.7617	5.03464	5.47969	6.73602	5.84165	4.15406
HMGCL	3.45346	8.3923	7.23926	4.2559	3.8125	3.12684	9.22931	3.30405	7.62792	5.41152	6.64184	8.37253	2.94294	4.82732	4.97012	4.63694	5.69883	8.79765	9.66129	7.5976	3.26021	9.26321	7.99928	10.4338	3.46146	7.92687	5.0158	10.6815	11.6563	3.2445	4.56555	12.3331	6.38738	4.14905	9.42476	6.33511	9.23723	3.8777	6.00397	5.40707	3.57368	4.15816	8.47395	12.8787	4.7874	3.67097	5.93203	5.70891	4.45629
HMGCS1	5.29778	17.0441	16.5709	7.37852	3.76697	5.29205	6.25402	3.73579	13.263	6.82585	17.2152	11.5659	4.6767	3.92079	6.762	28.0174	12.0047	15.8182	12.7243	9.95826	33.4482	6.85718	13.1433	14.207	25.7152	16.4418	6.75302	18.4329	22.0045	35.66	33.06	10.4438	18.8106	18.247	21.076	11.3152	28.7252	25.6841	13.1615	8.04646	4.67268	21.243	31.7996	73.6916	47.9344	20.2858	14.0075	7.30933	20.9411
HMGCS2	0.165965	31.0927	185.239	1.01815	0.0270432	0.138519	38.9806	0.123813	22.826	53.1039	105.462	45.1239	0.293055	0.167512	27.3003	1.76963	110.167	24.188	112.511	39.5748	9.9066	52.9004	34.3847	28.2822	5.41008	32.3748	0.0580554	61.9289	49.6845	4.61783	2.67561	10.2791	0.115598	0.713103	13.7157	36.0969	0.062024	21.464	21.6473	17.6671	25.7527	0.351787	32.5678	67.9163	45.2734	0.777351	46.2671	0.52979	0.0616492
HMOX1	4.91269	11.5273	32.2042	16.4022	3.42582	4.01725	11.6241	2.36442	21.9114	9.09237	66.2198	19.6184	3.90261	2.0218	4.25715	35.1621	15.3642	9.39569	33.4691	15.4766	44.6979	11.3696	15.567	21.8232	48.1531	5.71223	8.1964	6.47011	9.1293	8.0686	33.101	96.0218	17.3996	17.2462	16.8682	10.689	16.7862	3.13958	9.02209	18.6416	4.73948	18.7282	11.4604	17.3291	18.5093	5.27535	29.1017	25.2029	15.6599
HMOX2	4.49981	13.8611	16.4354	6.15967	4.66515	4.8642	17.9392	4.05124	18.3611	8.12137	8.68148	15.4867	3.75148	6.46102	9.5715	18.3948	13.6959	14.69	16.5657	19.0643	9.18557	16.5342	19.2254	19.5372	15.7553	18.1924	6.514	13.1625	26.6595	10.1761	19.3476	13.9349	12.9078	11.7828	6.75807	8.4101	12.5774	12.5347	5.50109	7.23447	5.56602	6.56337	14.4788	5.37096	3.84058	12.5678	27.8372	14.8901	8.86538
HNMT	9.09856	4.8104	4.3844	9.23891	9.32695	11.9301	12.6017	9.01743	8.28616	8.28478	6.78596	4.31286	9.36715	7.38157	6.65593	1.94763	5.50545	7.14641	4.26214	8.38281	3.70752	5.49792	3.64738	3.82067	1.57274	3.14341	8.16393	4.55806	5.26722	3.14399	1.45838	4.43251	4.91171	9.47801	11.9759	2.40716	13.5736	6.64989	2.73849	10.5194	9.09336	7.6448	7.43757	4.21327	20.619	5.41929	6.6544	9.42544	1.39202
HPD	0.718541	0.432113	0.222438	1.88463	0.685314	0.262497	0.147701	0.985362	0.489322	1.65164	0.0838243	0.169791	0.626907	0.653553	0.397862	0.12206	0.41836	0.190157	2.8428	0.482493	0.281554	0.185463	0.128595	0.142828	0.112561	0.0804572	1.06105	0.275921	0.118142	0.212321	0.0767299	0.0390554	0.372835	0.160711	0.390206	0.0512923	0.363175	0.35225	0.523366	0.0543298	0.251641	0.187413	0.39185	0.448629	0.357141	0.232145	0.168065	0.141666	0.010925
HPRT1	6.16087	13.3418	12.6108	7.7225	8.20938	6.75563	45.8368	8.17015	19.2228	7.625	12.969	13.3014	7.53578	6.32185	10.2501	6.33285	15.3604	20.4374	13.4501	17.8907	9.43509	18.1119	12.3275	13.9195	8.70549	15.0111	5.28171	11.7559	18.5703	7.66387	11.1608	9.84081	19.7037	26.8081	25.1631	17.2201	37.8448	33.0211	19.4461	41.4312	13.5492	20.3765	10.2774	14.9469	14.9084	47.9679	29.3716	41.8464	39.3848
HYI	3.36695	3.00427	5.53785	4.36325	3.41931	3.68122	3.26058	3.33744	4.88286	4.61117	3.71168	2.62792	2.9305	4.90299	3.2664	1.47654	4.05477	3.50697	4.22161	4.23335	1.8888	3.48319	5.21801	4.61158	1.52125	4.5059	3.97302	4.67511	2.69468	1.57481	1.33342	6.71286	3.70961	2.26434	1.35452	2.93618	2.53163	3.18885	2.73931	1.36564	2.00163	3.73826	1.98614	2.27252	3.47971	1.41018	5.22402	3.0892	1.92674
IDH1	4.65625	23.1471	31.6939	12.8494	2.82767	3.63307	43.2598	3.40201	20.8632	13.4276	43.37	17.9312	3.65927	2.40127	11.5148	29.2117	31.885	42.4484	42.7232	23.2628	18.7573	23.2849	29.3802	33.5422	18.6742	23.7076	6.7975	29.2296	43.3144	20.5835	25.4782	75.1112	20.9467	25.7266	65.0509	23.9061	46.6271	81.1852	23.7711	46.9836	9.61567	19.9482	49.2481	54.8396	45.2683	31.5777	20.5838	42.5769	38.3047
IDH2	52.9146	45.5927	73.6055	36.7232	50.7563	79.3594	46.8963	48.1126	69.3762	33.6451	69.8451	108.884	62.221	57.7725	103.558	39.4281	71.6625	46.9739	62.1279	96.4569	43.7186	78.399	63.2198	77.324	34.9899	108.792	55.0895	53.4296	127.97	33.4645	57.5841	46.2086	97.0256	44.7285	45.9822	39.5632	121.737	177.29	77.7853	28.4477	69.7529	46.5601	34.042	47.2206	43.2524	25.4471	68.8977	81.1719	55.407
IL4I1	0.373151	5.46959	1.50126	0.299793	0.352659	0.591662	0.180076	0.141136	6.88197	0.695694	1.49126	5.63729	0.436756	0.151773	0.360068	0.0372038	2.03728	2.13291	1.2926	6.79293	1.42068	3.3738	0.517941	2.46503	0.147036	0.875831	0.14365	2.00239	1.87359	0.141108	0.0668206	0.56686	17.6876	18.4534	7.39093	9.86759	11.0073	0.787153	3.02803	4.30552	2.03674	5.46972	2.48824	8.98587	2.62841	1.13212	8.55821	7.73441	2.42134
IMPA1	3.84848	4.3352	6.78992	3.80193	4.35018	3.70275	5.07795	4.37579	5.90611	4.05215	11.521	4.46975	3.61966	3.43209	3.86629	7.39685	7.65343	6.06524	5.56987	4.82493	4.76986	4.11729	7.32024	4.72111	6.56946	3.70505	5.9303	2.83647	5.50295	6.28917	9.99791	6.13951	8.46867	3.74992	10.94	4.04277	60.2419	7.9635	11.8028	16.4433	5.14236	5.93542	11.8176	4.29755	13.2983	5.90179	6.79866	8.52614	7.57103
IMPA2	3.58512	28.8507	12.5013	8.17823	3.76725	3.58609	37.7588	4.02492	18.4407	12.1631	11.8022	23.593	3.72572	6.79923	9.25471	69.4095	16.202	30.7143	17.0363	17.4208	27.9882	37.4513	15.3032	22.6999	48.1931	30.7399	15.5439	31.5468	34.6403	38.851	55.7214	12.9143	10.4273	17.6826	9.79614	8.63905	16.2764	18.4761	10.4959	21.8842	8.13666	7.27398	4.70968	9.99007	14.674	5.75526	19.1031	5.9202	9.35222
IMPDH1	7.67422	25.8045	3.72836	6.2591	6.69745	8.14708	6.28368	6.67752	16.3388	16.6834	4.22597	22.4311	5.96666	8.70663	10.6319	10.5122	10.08	22.9716	17.9863	22.0499	9.45864	22.2125	9.33687	23.101	7.28784	27.8296	8.82031	21.5488	39.3202	10.3698	7.5295	4.36811	25.3864	27.3726	18.886	30.6859	8.52404	21.8384	23.8402	19.3813	8.00261	30.2243	21.6012	12.9523	10.9864	45.0635	10.5671	6.26342	5.48022
IMPDH2	24.6942	33.8589	39.9598	25.3137	26.1765	25.2506	39.446	25.7139	42.0508	40.0677	30.8533	29.7931	21.4183	35.9366	19.5975	47.7578	46.5045	45.6297	34.5657	41.1015	34.0203	41.1848	31.4853	46.1105	42.8171	38.1924	27.4371	47.8086	33.8382	43.8534	34.6578	20.0875	37.2334	16.6104	35.6194	73.6644	93.7393	41.8765	82.6977	53.0949	19.5637	37.8306	32.5696	74.7317	53.4628	41.0493	58.5532	44.927	29.6168
INMT	20.715	3.302	0.955903	17.4826	14.8746	5.448	1.73818	16.8694	3.00324	7.31646	1.14797	0.813851	15.3259	12.8433	7.77263	1.06926	1.38861	2.27804	1.67157	1.95384	2.69364	0.708453	0.834246	0.609495	1.18731	0.585126	20.2964	2.79713	0.961966	2.43437	1.00613	0.563759	1.34985	1.79841	0.559934	0.465509	1.29501	4.00739	0.735783	0.90825	5.2651	3.47606	1.48963	1.23756	2.46305	0.285034	0.777797	0.482714	0.187796
INPP1	6.52026	8.23113	19.2883	5.84556	6.20382	5.8128	5.04905	6.51432	6.00652	6.66579	12.7678	4.52326	4.75222	5.13227	3.15468	16.4197	9.55428	8.14684	10.5857	4.96813	11.7255	4.82346	29.8413	19.4731	12.0691	3.34637	5.64396	5.55097	7.26777	15.0291	17.137	15.3388	6.41944	5.5621	11.0601	10.4332	11.8571	5.27839	11.5679	12.8277	4.08943	5.69584	17.3883	1.89114	6.47998	6.61277	14.0877	4.94269	5.30014
INPP4A	3.75679	2.71973	0.950645	2.95681	3.20567	3.71292	0.584988	2.98887	2.27621	3.40025	1.49682	2.41044	3.58974	3.23428	2.16548	0.731351	1.65755	2.43193	2.55699	3.50141	0.920867	2.12936	0.66113	1.77354	1.07556	1.1337	3.88837	3.35941	2.31959	2.73783	0.701304	0.710621	2.73155	2.20232	2.909	1.62425	1.36444	2.90118	1.52425	2.12422	4.09135	2.47682	2.79204	2.66816	2.88495	3.31066	1.55257	2.80913	3.11303
INPP4B	5.62326	2.03647	0.988806	4.01655	5.82267	4.76391	0.805943	4.42369	1.81603	2.70442	1.54857	0.967317	7.3625	3.04985	1.47758	1.07412	1.18759	2.24315	1.1704	1.33477	1.18581	1.09032	0.817538	0.849794	1.06912	0.78986	4.93633	1.41856	1.55721	1.66187	0.754277	1.07171	1.70934	0.523795	1.76571	1.75018	0.862875	0.72217	0.833914	1.87641	2.76161	2.31495	1.22564	0.231771	1.70846	2.43826	0.611002	3.59527	0.33511
INPP5A	30.6342	15.3001	9.7461	28.8225	31.4012	33.3608	6.20018	34.3225	8.94912	23.0411	9.09443	6.42957	29.8422	38.814	11.2292	8.21873	9.42552	14.8745	9.22728	6.58064	8.80272	7.89956	7.10587	8.53166	6.95788	5.71789	40.219	15.5875	9.54576	10.0549	5.57623	11.0592	7.94465	8.14834	6.55085	6.85794	5.40725	10.5234	5.10127	6.16558	21.0305	5.34772	5.57874	4.66162	7.0222	6.57122	8.88603	3.6163	3.30962
INPP5B	3.80774	2.09226	0.628941	3.92738	6.03603	4.21188	0.664504	3.54683	3.18396	3.42503	1.48605	2.20149	3.73047	4.20825	2.08051	1.31796	1.43406	2.11027	1.62544	3.24605	1.55648	1.54003	0.50221	1.45068	1.79929	0.739035	3.27604	1.73332	1.95668	2.36852	1.2338	0.774426	1.74838	1.818	2.08691	2.19692	2.2113	2.43696	1.53366	1.71877	3.53698	1.90156	1.36301	1.83793	2.79348	2.35574	1.61616	3.00974	3.77238
INPP5E	4.82939	4.14361	2.32223	3.00063	4.86021	4.53228	0.961613	4.19498	3.79716	7.98672	2.79565	3.89414	3.99271	3.70853	3.15515	3.36735	3.16115	4.52192	2.92835	4.91158	2.94076	2.85266	1.74421	3.38995	3.32096	1.12436	5.73177	4.3791	4.23637	4.07128	2.95191	2.00764	8.87346	3.58558	5.25471	5.91526	5.13692	5.27551	6.61462	2.25603	4.92567	5.08983	4.48457	15.301	5.34669	4.44039	5.49715	5.67585	7.72348
INPPL1	17.5033	17.5577	9.52465	13.9821	18.9952	19.9645	2.78137	13.1153	12.6154	23.4437	10.4735	16.8079	15.0927	18.2018	13.2589	7.86724	9.88646	15.1881	14.096	16.2272	9.50954	12.2731	9.95599	15.5464	10.332	8.49144	19.5244	16.9166	21.1745	11.6638	6.24814	10.4078	21.8255	16.2629	49.7813	23.3554	10.0577	27.582	25.5956	9.07229	15.8328	32.8883	32.4451	30.9378	27.8653	18.5581	11.0361	32.5352	50.7966
IPMK	1.53062	1.32391	5.73245	2.14257	1.16485	1.0677	1.97274	0.813941	2.02121	1.99411	10.5748	1.32082	1.57249	0.53686	1.46215	3.6026	3.36514	2.23391	3.55697	2.07056	3.99922	1.61616	3.00104	2.15007	8.66587	0.87843	1.33206	1.21839	2.76079	5.44554	8.41924	11.2571	3.09495	3.6934	3.74871	3.97436	5.87621	6.65648	4.1991	3.52514	1.72925	2.33559	3.63846	3.73646	5.01552	2.28351	2.61397	3.72401	4.2185
IPPK	0.743371	0.911775	0.510561	0.390746	0.834446	0.567067	0.402034	0.495753	1.00069	0.762302	0.789008	0.806952	0.556302	0.379184	0.438173	3.08247	0.789419	1.15679	0.961946	0.85557	4.19325	0.596527	0.63894	1.06028	2.47805	0.495358	0.801295	1.19213	1.37819	3.638	2.72396	0.658091	1.36923	0.637783	0.60731	0.948899	1.31703	0.867204	1.72582	0.86852	0.645942	1.05265	0.82064	0.550306	0.64445	1.47011	1.0892	1.6479	1.00305
ISYNA1	5.35855	3.95456	2.50395	5.75019	4.77424	4.0999	1.36525	3.60851	4.65601	6.86855	1.83124	5.06318	3.33983	6.87864	2.67229	3.12342	2.82021	4.01683	2.48784	5.69779	6.38808	4.81098	3.22289	4.03299	3.51914	3.02126	8.55081	4.11321	3.4612	2.73422	2.25984	1.05293	23.3309	7.06344	3.40852	1.39445	21.9683	43.3693	39.0423	8.77778	3.10872	3.33246	6.3474	115.65	12.1177	1.55525	6.20432	1.74053	0.935586
ITPA	6.06022	13.7546	13.365	6.53361	6.91589	5.26422	13.0371	5.60326	17.1832	8.40368	11.5055	14.5478	4.52161	7.0436	6.28055	10.5502	16.333	12.2636	12.3365	15.6651	13.3068	14.6024	16.7523	20.8227	9.75453	12.8767	5.66003	10.8045	14.6426	8.74359	11.9908	12.9081	17.4122	24.6913	11.6987	18.4634	20.8281	23.9599	17.7904	23.1621	10.0824	12.31	47.2462	20.4072	18.6113	28.0001	27.3983	17.9457	10.4909
ITPK1	13.8264	18.0449	37.4896	15.9089	10.9858	15.0685	6.02666	13.7333	8.78338	20.8782	34.3153	12.7945	14.5608	18.3392	9.20803	7.59719	24.0127	18.2186	32.8648	11.3883	7.21017	13.711	36.9992	30.5021	6.34546	11.8277	24.2144	18.5401	20.199	14.7674	3.9514	51.0633	46.8712	11.3699	27.895	32.3723	19.6087	19.1777	18.7044	19.7676	14.4713	10.9422	21.5207	10.0368	8.12503	28.8053	31.8284	9.47032	15.6866
ITPKA	0.611895	20.9394	14.9366	3.1562	0.224338	0.15376	13.9305	0.145246	4.52459	6.05517	15.6765	20.5383	0.118337	0.126176	6.05104	0.123717	9.86541	30.9355	19.6477	6.11304	0.203209	28.1972	22.4751	19.2283	0.207434	16.8893	0.513707	31.0283	21.4216	0.196723	0.136441	27.1057	8.37243	14.3777	13.01	13.9399	1.74048	23.7194	13.5554	2.73267	2.30578	1.00518	24.4108	12.0158	3.13799	9.90722	5.45486	6.55746	21.1384
ITPKB	34.9208	12.6143	3.57666	37.5944	26.0508	53.5921	1.18073	36.6091	14.379	43.7095	3.13966	5.78345	42.3075	90.9499	19.4961	7.45953	5.8584	10.3272	6.46828	7.6402	5.63218	4.66421	2.49095	4.44849	6.69347	3.43286	42.4036	16.6422	4.03774	18.2688	4.44623	1.75103	5.5025	5.97051	6.19058	4.24827	3.2485	4.22092	5.03419	3.61685	21.6942	6.52207	4.27471	3.75748	2.55468	4.25443	4.59907	6.50596	28.7653
KHK	2.96196	1.89113	51.4836	6.81803	1.05656	1.71195	2.62873	0.860591	1.61208	7.03173	45.0401	2.04349	1.13263	2.96468	1.17789	0.917031	19.6234	1.86416	39.2969	2.30958	0.773154	1.72857	50.7977	31.273	0.600846	0.792267	2.06168	2.26753	1.80059	0.709139	0.569005	102.997	2.66122	0.751104	2.32872	3.3876	2.24517	12.0711	3.30411	2.45699	3.40107	1.29681	1.2981	1.94836	2.19129	5.42338	1.95496	2.96487	2.06791
KMO	0.0618635	0.365906	0.11481	0.0416147	0.0409264	0.00966036	0.110887	0.043802	0.805134	0.106704	0.312411	0.87637	0.0235327	0.0140188	0.0966376	0.0343641	0.266012	0.242694	0.221924	1.05274	0.102581	0.587894	0.135764	0.414294	0.0749028	0.128358	0.0200821	0.262389	0.226409	0.0608242	0.00960092	0.127058	0.413198	1.03227	0.70075	0.175037	0.697285	0.40666	0.144523	0.571039	0.338947	0.403091	0.140963	0.342618	1.12245	0.11204	0.305478	0.355887	0.16199
KYNU	0.119548	1.01316	0.0264461	0.200528	0.209375	0.0900772	0.327795	0.115919	1.33832	0.226239	0.161735	0.995884	0.0770569	0.0726207	0.152358	0.186527	0.387631	1.12763	0.189831	1.2582	1.87773	0.646804	0.166139	0.582914	0.299121	0.553536	0.149826	0.601859	1.04405	0.455619	0.373012	0.128776	0.88823	0.795616	1.32654	0.426951	0.482468	0.172787	0.436379	1.378	0.257178	2.32406	2.56613	0.243926	1.45911	1.22303	1.11729	1.03097	0.130929
L2HGDH	1.3026	0.864059	0.816463	1.36877	1.20782	1.34103	1.44251	1.32724	1.36805	1.30715	1.80867	0.998532	1.13753	0.886594	1.58708	1.92279	1.12473	1.72758	1.14687	1.2622	1.21448	1.20687	0.886646	1.01111	2.22287	1.36402	1.22811	1.40856	2.21525	2.63054	2.38174	1.7741	2.15734	1.35191	2.38254	2.32391	3.48105	3.3145	4.21023	1.63438	0.974984	1.48407	1.92479	2.493	1.57006	3.42182	1.16238	2.4963	4.56924
LALBA	0.0471968	0	0	0	0.0696954	0	0	0	0	0	0	0	0	0	0.0139634	0	0	0	0	0	0	0	0	0	0	0	0	0	0	0	0	0	0.0158889	0	0	0	0.0852519	0	0	0	0.0264948	0	0	0	0.0250685	0.0356156	0.0158326	0	0
LAP3	12.9293	26.7912	19.2985	12.889	14.1123	12.6233	21.4524	12.6993	40.4356	15.9216	24.0728	29.3742	11.3578	11.5216	10.3416	8.70939	23.8499	27.0917	27.4008	39.6022	11.2364	26.4547	24.6737	34.9074	9.77849	24.0073	12.0854	22.801	28.6482	11.677	9.59243	24.6046	92.0006	31.4041	46.0023	49.2227	52.4313	11.4089	55.8225	57.9935	18.741	16.2519	20.7131	23.442	25.9003	22.6737	27.5414	83.2253	44.121
LCAT	5.09511	1.5893	0.484661	2.68898	5.69469	3.75497	0.226058	4.07896	1.62265	4.92569	1.03857	1.55199	3.1819	3.08549	1.90375	0.887371	0.965541	0.970125	0.524081	2.1624	1.42233	0.989986	0.574046	0.805949	2.77991	0.632807	3.15769	1.23562	1.08914	2.11414	0.924266	0.354222	2.43046	2.12567	2.04728	2.70798	0.698603	1.49191	1.81073	0.428962	4.64434	3.26462	2.73026	2.02131	2.55442	2.18257	2.18115	0.90806	0.441246
LCMT1	5.03628	8.09052	8.95419	5.52711	5.29599	4.49209	8.93114	4.92488	10.5822	6.80017	6.54353	9.90699	4.10963	5.2564	5.99342	8.00275	8.89216	8.25407	8.83428	9.20337	6.21308	9.31018	8.3224	10.6761	6.84049	8.56211	5.35719	8.08222	8.91512	6.49395	7.53566	8.79188	10.1044	13.1172	7.70572	10.1281	12.4116	9.6486	11.0776	7.21257	6.85882	7.49221	7.65852	9.9815	25.5625	8.22015	10.0837	9.01614	11.163
LCMT2	1.25839	1.43792	1.36484	0.926618	1.70647	1.28471	1.20836	1.07734	1.85769	1.36954	0.783744	1.47079	0.642066	1.43579	0.916043	1.53508	1.52574	1.92052	1.67075	1.97044	1.48248	1.24623	0.946326	1.59131	1.81712	1.06478	1.57049	1.97112	1.72161	1.24406	1.09546	0.776864	1.93379	0.681744	1.34578	1.03224	1.01236	3.58439	0.167911	1.81776	1.46745	1.63969	2.35369	2.35917	1.69625	2.00241	0.664066	1.36701	0.837707
LCT	0.0960652	0.010217	115.187	0.634747	0.0686203	0.00348864	0.500559	0	0.00552772	0.157791	20.8617	0.417182	0.0130744	0	0.0978221	0	0.376158	0.0206222	1.3812	0.00681321	0.00280644	0.0104756	8.12509	2.1826	0	0.0136335	0.00151089	0	0.00210729	0.00568072	0.0130019	31.8765	0.0782191	0.0302583	0.0255466	0	0.0928147	0.680228	0.0285422	0	0.115381	0.0411985	0.0184442	1.11496	0.97303	0.0561958	0	0.0738629	0.00740499
LDHA	51.8317	63.5652	228.848	128.632	54.9032	52.2847	80.6386	54.1002	97.9198	80.4574	166.611	46.5021	66.6766	74.734	32.6292	124.047	152.684	79.7217	122.435	68.2471	131.93	45.6653	195.89	104.495	111.217	60.8578	95.8776	37.2555	58.8109	73.8002	74.7739	206.285	186.346	133.609	110.157	105.406	313.152	95.9695	99.0143	249.157	69.9192	150.519	124.288	79.3999	199.676	200.83	192.777	119.649	149.82
LDHAL6A	0.142243	0.0433675	0.0479971	0.110793	0.349523	0.16437	0	0.0951189	0.0844676	0.0761418	0.0723495	0	0.195624	0.0752116	0.0471332	0.0421405	0.147384	0.0590854	0.0759979	0.156166	0.0357371	0.186754	0.0277478	0.0560345	0.0794882	0.0173608	0.0654145	0	0.0214673	0.0771605	0.0551886	0.117982	0.137913	0.0359621	0.0497532	0.0603693	0.200409	0.298294	0.0882676	0.0736883	0.281074	0.153014	0.117434	0.0311553	0.435179	0.188917	0.0305386	0.0940566	0.0801506
LDHAL6B	0.19989	0.0794909	0.164956	0.0230771	0.041068	0.00678565	0	0.0170931	0.0752625	0.038768	0.434152	0.111924	0.0381459	0.0410297	0.113134	0.0241381	0.0225124	0.0501394	0.0663338	0	0.0218349	0.122255	0.105959	0.154064	0.188869	0	0.0176327	0.0970042	0.0655812	0.279918	0.0842986	0.16305	0.187251	0.0706254	0.175376	0.0983596	0.156983	0.105146	0.103102	0.143254	0.292726	0.988319	0.129151	0.0475886	0.387754	0.209865	0.034985	0.0287337	0.115226
LDHB	70.7713	39.8967	14.8337	85.3384	79.9236	80.8635	37.6637	101.527	89.9216	46.2498	14.7931	54.248	86.5808	94.9899	67.5246	20.4763	33.9801	34.791	32.8665	97.2273	23.8677	58.9932	20.8015	37.0643	27.6862	63.5124	66.6994	28.133	78.0375	30.699	22.7066	14.3484	11.6968	21.3778	117.026	37.2834	54.8073	4.32648	230.799	74.6599	48.7887	36.0088	61.372	93.2733	115.73	4.56584	10.9868	15.5168	76.0436
LDHC	0.126418	0.192713	0	0.0310816	0.132751	0.0274179	0.0157359	0.0621592	0	0.0052215	0.0701689	0	0.0256886	0	0	0.00650211	0.754992	0.364665	0.0134013	0.364115	0.0176451	0	1.26729	0.0138334	0.010902	0	0.0142492	0	0	0.0238111	0.0544984	1.10958	0.936294	0.12683	1.16686	0.00993573	0.14589	0.0141617	0.756273	0.0578827	0.189245	0.0755503	0.13336	1.10427	6.28192	0.883307	0.00942396	1.05651	0
LDHD	2.72567	21.1936	22.138	6.77383	2.23999	1.49019	7.70017	2.23878	11.2272	10.6144	15.3014	20.1616	1.40532	3.03884	8.77629	7.14299	16.4555	21.8422	21.8632	14.1235	2.35056	22.0811	21.7868	28.7968	4.70056	16.4812	3.29862	19.8236	39.7473	3.53673	6.47341	32.9188	3.44363	0.444912	4.74924	6.34431	0.332357	0.547092	5.48694	1.71105	0.322127	0.857862	2.26572	13.1002	0.543313	1.09196	4.5529	0.83517	0.315274
LIPC	0.218547	0.129801	0.149644	0.0502438	0.117356	0.064266	0.209858	0.0725696	0.207169	0.335515	0.221702	0.164485	0.151569	0.0884371	0.11756	0.0315322	0.180127	0.127722	0.254545	0.285642	0.0606124	0.208503	0.179943	0.190076	0.18284	0.0173206	0.332074	0.134639	0.208822	0.0649535	0.0220243	0.221404	0.435714	0.215273	0.126004	0.052199	0.123043	2.38655	0.0751128	0.414373	0.210318	0.0697874	5.83701	2.95068	3.66333	0.0799611	0.12568	10.1252	0.025871
LIPF	2.16192	178.816	69.8309	1.84699	0.0962379	0.0293563	2170.6	0.511478	10752.1	2575.78	302.312	9120.07	0.696786	20.3893	34619	0.0058015	2709.43	24.656	4790.01	6046.7	0.0314876	4921.01	1384.98	1107.83	0.131318	12183.9	0.0593313	8.27086	15691.1	0.605495	0.0121565	122.194	0.362854	0	21.7162	0.0221628	0.0113191	0.0315894	0	1.03291	0.25328	6.77467	0.00517349	0.00490189	10.0784	8.7703	436.36	2.47581	1.92647
LIPG	0.226674	0.526872	1.34656	0.301941	0.304902	0.200639	0.123198	0.124697	0.757986	0.597342	1.97626	0.596121	0.265968	0.260646	0.196539	0.00831112	1.45338	0.858441	1.25904	1.46983	0.356639	0.405157	0.734687	1.08524	0.0661917	0.489628	0.022767	0.917458	1.24899	0.0408981	0.0195921	1.11026	3.76716	2.99003	8.28252	7.5327	0.952664	1.80904	0.381962	1.18379	1.59752	2.15902	12.9126	9.43103	3.23523	1.05115	1.77074	0.808789	0.829434
LPCAT1	4.0851	6.7144	2.38914	4.10509	3.90521	4.66494	1.32497	2.92549	8.52677	5.92938	3.6219	5.5075	3.07458	5.35041	2.57136	1.34038	4.15234	7.11087	5.10154	10.4372	2.30257	4.79143	2.52758	5.63198	1.64597	2.75842	5.92384	6.13896	7.59114	1.81478	0.883469	2.4274	21.7875	10.5338	13.7468	16.5427	15.3452	14.4415	12.8171	5.3859	3.64273	12.8306	8.12567	20.0914	5.94737	8.15441	6.83442	13.4649	5.9178
LPCAT2	2.85411	2.75584	2.49859	3.30701	4.58443	3.29401	5.81428	2.30295	4.28214	3.22922	2.91209	2.0314	2.78673	5.96307	2.92819	2.98844	2.68213	4.61687	2.23429	2.99186	4.40775	2.75759	1.76037	2.19725	3.55689	2.70976	4.26038	3.24527	4.20892	2.77954	4.69266	2.05459	2.9085	3.65755	4.47024	2.08321	5.78241	4.26545	1.05409	13.7023	3.88616	4.58514	4.53464	4.25171	7.42744	2.41596	1.95601	2.27569	0.975188
LPGAT1	6.24062	2.63834	12.424	7.81481	5.27842	6.58552	1.98573	5.5269	3.36583	5.40425	16.675	2.50345	6.17993	4.32932	3.56795	2.03423	6.36524	3.89169	11.0625	4.05422	5.35864	2.1641	8.64225	8.37582	3.61841	1.50518	5.87271	3.39226	3.60412	5.35891	3.49373	21.5345	10.991	10.6175	10.5011	13.6912	10.0446	17.2739	8.97884	15.0554	8.16681	18.312	11.5068	12.6725	25.8034	7.5813	6.34098	9.28527	14.3886
LPL	5.51677	1.31036	0.828508	4.61845	3.27649	4.00851	0.285883	6.55443	1.13404	4.93031	5.27606	0.551337	5.47264	2.37462	1.75633	0.142996	4.26189	1.21266	2.2681	1.64353	0.350093	1.0129	9.30516	1.66664	0.244971	0.522513	5.61118	2.09876	1.0135	0.23337	0.0781657	3.35199	2.38286	1.27943	1.65779	0.757656	1.17057	1.46583	0.956011	2.13084	0.972622	1.64346	1.69376	4.05543	1.72995	1.29056	0.531651	0.582821	0.172506
LRAT	2.00605	0.0474577	0.828892	0.509768	0.416047	8.31756	0.0610335	1.65128	0.0938783	0.533788	1.56402	0.0125289	1.2611	0.132276	0.303944	0.0234177	0.307448	0.101028	0.738837	0.0682394	0.0586613	0.00608238	0.4958	0.344921	0.318643	0.0474955	0.0421082	0.776403	0.0734124	0.0313343	0.0603936	3.46789	0.00262014	0.0298667	0.0392636	0.00137631	0.0351458	2.51686	0.948168	0	0.318943	0.00149505	0.0979885	0.555543	0.609747	0.0332811	0.00261084	0.0289483	0
LTA4H	10.2615	9.29229	14.4005	13.9517	9.9728	9.69221	6.29733	12.0676	11.6498	11.2412	13.9367	8.44957	9.57	10.0292	8.90516	21.7135	13.013	10.0616	13.2968	12.0452	18.5587	10.0188	12.4279	10.5396	21.0994	6.90224	10.782	8.71973	10.9367	22.4666	24.1824	15.9815	10.1601	12.7432	14.2652	19.5579	14.8309	7.82689	13.0708	15.4285	10.1005	9.02445	6.21251	11.0555	12.7126	35.1072	10.9353	29.5517	16.6479
LTC4S	0.296247	0.0752674	0.208256	0.131106	0.262481	0.144565	0.0829701	0.109248	0.0305416	0.119302	0.145748	0.198707	0.0993277	0.0466197	0.116861	0.0342834	0.0799359	0.113941	0.047107	0.169399	0.372145	0.231518	0.0902967	0.121565	0.0862233	0.150655	0.100175	0.0688877	0.0698588	0.0836984	0.0239459	0.0365653	0.0332441	0.144891	0.0332116	0.0785814	0.0445928	0.0622247	0.0225286	0	0.30489	0.0189691	0.0815259	0.00965574	0.0131126	0.0124197	0.0993785	0.0612157	0.0204569
LYPLA1	8.10597	9.32738	13.5451	7.87107	8.32442	8.63933	32.1521	7.88504	22.7709	7.63682	14.6195	9.9406	8.1999	5.71511	9.79676	22.1538	13.2309	16.5432	13.4398	16.4517	19.7314	12.023	10.5478	10.9404	26.1823	10.3391	8.87168	9.00036	20.5489	23.8369	34.2778	15.0362	24.7479	23.4943	32.0484	16.9707	110.301	25.9838	28.5361	39.6107	11.4095	15.9877	32.8294	23.4141	27.3678	33.1975	13.4846	27.6549	30.4756
LYPLA2	6.84089	34.9825	50.3038	9.61914	6.49056	6.87403	18.0297	5.3502	32.4682	19.0038	31.6938	36.6937	5.33764	6.94633	13.0434	30.1407	37.8791	43.3398	46.0003	34.5632	26.4455	42.8951	54.7726	54.1745	18.2218	38.9663	9.79664	43.5623	49.5295	16.9575	22.4215	41.2769	36.3699	33.2075	45.5237	26.8723	27.255	28.2096	22.2011	40.0506	13.014	22.2662	46.233	25.0843	20.6552	35.2106	50.9493	43.7948	28.2322
MAOA	24.2157	16.9359	55.9698	25.0287	30.1356	20.0169	13.2094	22.8556	9.22981	25.5053	75.4818	8.92077	18.2403	19.7206	16.0548	26.7806	47.8797	21.8603	68.7877	11.1936	15.464	14.5107	50.9644	33.0231	21.6249	11.0776	24.2755	14.7354	26.8007	30.7761	17.4628	125.924	0.577057	6.27501	4.15719	0.933829	54.5368	10.2483	20.2305	13.6789	17.6252	9.62036	3.01706	11.2077	2.55602	6.47819	1.41788	6.53836	1.77988
MAOB	46.8433	15.5557	33.9066	42.7049	31.7398	72.0003	7.62878	45.8853	13.3861	36.6539	31.836	7.4556	66.6846	43.5281	19.9058	7.06304	21.8318	26.4847	50.8103	11.9048	9.79463	9.15603	32.5271	21.7132	6.3992	6.13406	75.0106	17.2124	8.01705	14.1879	5.85483	73.5024	0.836128	8.63024	1.40702	5.91844	1.13535	0.779946	0.798842	8.52091	32.8333	3.44524	3.84463	3.20885	14.6732	39.3789	1.17462	9.71744	118.76
MARS	6.8711	13.6084	5.56758	5.79447	8.40165	7.56338	5.13171	6.91552	11.0387	8.84556	5.66467	12.2608	7.37273	9.05949	6.17657	6.59	10.5669	15.0374	11.7568	13.1334	7.50322	11.2762	5.96518	13.1215	6.66047	7.902	7.9246	15.6447	15.0931	7.59124	6.29111	4.46319	15.8581	12.1134	16.5833	12.0085	22.807	15.3262	12.8348	14.4543	8.41958	12.4767	14.479	20.9214	11.7493	17.2772	16.653	17.9481	17.3135
MARS2	1.10145	1.99854	3.24793	0.694513	1.15151	1.47644	1.70348	0.690154	4.37132	1.63053	2.70909	3.31084	0.934097	0.970968	1.43613	3.08174	3.13088	3.58214	3.38509	4.22856	2.81013	2.66615	2.51347	4.57899	2.72729	1.82912	0.939367	3.1687	5.38319	3.37078	2.02329	1.84315	4.29216	2.11669	4.89116	3.98518	12.5051	5.15935	8.47697	4.92907	2.17779	2.83107	5.09392	4.11739	4.66472	10.2585	5.79413	7.00929	4.31315
MAT1A	0.0119623	0.103335	0	0.0176466	0.0329741	0.0529262	0.0178682	0.00392121	0.009866	0.0918998	0.0651902	0.0128379	0.0437541	0.161893	0.00943758	0.125514	0.0154933	0.0506095	0.0380431	0.0790425	0.035063	0.0311619	0.019446	0.0549776	0.102128	0	0.102473	0.111266	0.0639394	0.10477	0.108295	0.00787459	0.263106	0.108012	1.78361	0.620512	0.280898	0.840212	0.120079	0.046947	0.179073	2.45413	0.118511	0.296319	0.381224	6.20654	0.00535046	3.26944	5.04213
MAT2A	31.6111	23.4494	18.015	51.7445	21.8835	21.7242	12.1375	18.2905	28.9208	65.7342	17.8137	14.5272	20.3396	30.0146	28.8058	9.84834	21.2822	35.6722	24.6969	33.7914	16.4565	15.9399	27.634	35.4722	25.8403	10.1957	19.0897	24.9527	35.9229	22.638	13.7342	14.9949	25.0771	11.0529	37.6273	38.7986	49.4881	30.9845	24.2746	26.0528	19.2108	29.9836	24.024	19.9668	34.0959	40.0344	17.2835	34.9532	19.4365
MAT2B	6.42453	11.8743	13.832	7.80937	8.0653	7.51531	22.0205	9.05277	18.9622	9.62287	16.5176	12.6772	7.94365	6.02833	8.38009	8.68916	13.2987	17.7053	16.2799	18.2039	7.24909	14.8705	10.9799	11.5407	8.06456	12.1016	8.68972	12.2462	16.0413	9.43861	9.50527	18.7691	18.214	9.23766	14.5392	19.2561	37.9035	5.62226	24.3865	17.5386	9.76487	9.77197	5.27572	6.16022	14.3714	6.44686	11.0344	14.7883	14.7571
MBOAT1	2.31284	8.08919	5.31006	3.01987	3.00359	1.29353	4.31839	1.07269	8.21864	5.7622	14.31	5.41316	1.32594	2.41612	5.20235	4.42674	8.75292	12.8133	6.87027	7.46613	4.14172	7.56327	3.74978	6.47793	4.20763	4.52955	3.55541	8.3533	16.2536	4.62973	4.47086	14.0751	16.7763	6.50201	4.37478	14.312	19.5848	11.6674	14.3626	14.1176	2.83612	7.19044	6.52734	13.7872	11.3088	15.4726	6.90021	10.6159	6.70102
MBOAT2	3.21264	3.36012	1.34729	3.36312	2.66124	3.58171	2.64544	3.26619	1.50621	2.68689	1.84252	1.98684	3.04995	2.27544	2.12558	11.5549	2.39996	4.20088	1.88916	1.53517	11.1324	2.78646	1.17445	1.6075	16.0485	2.34222	3.53104	3.27598	3.0461	14.3181	16.3092	1.19063	2.89613	2.68487	3.90235	6.1088	14.6359	10.4842	3.45673	7.61421	2.48224	6.31842	1.90536	3.56226	1.97554	6.36222	1.68977	3.59676	15.0734
MBOAT7	9.88971	13.1772	34.3958	12.2431	7.78448	10.9628	6.38529	6.77803	12.2177	17.5124	30.5134	16.4172	8.68281	11.7872	10.8811	14.7005	19.7157	15.6138	22.1603	12.74	15.2734	18.6691	27.4576	24.9231	9.45824	13.2598	13.9314	17.9062	17.4978	11.6133	8.95356	39.9894	28.6869	25.6621	11.5241	26.1332	13.6653	31.0283	25.5347	23.7756	12.4739	19.1096	32.0142	24.9441	38.981	41.4529	29.7827	13.6461	19.3897
MCEE	3.2707	3.06613	3.22912	3.82516	3.96019	3.67138	12.9512	4.49937	7.85723	3.52959	4.09807	4.69634	3.9369	2.84868	4.22442	5.82958	4.10705	5.8333	4.11456	9.72591	5.48578	5.04132	3.41326	4.44352	4.24023	4.89312	3.87857	4.19672	7.2726	5.12972	9.87775	5.08144	2.54989	3.72221	4.1319	3.2556	6.37429	3.42542	4.43159	3.16814	3.1737	2.34604	2.03453	4.20981	6.30405	2.22428	3.84166	3.59454	1.70422
MDH1	23.2381	17.9303	21.6713	20.2629	25.1813	24.498	36.7127	27.9817	25.7866	12.7673	20.4102	22.1954	24.5102	26.4406	19.684	12.7647	17.6361	20.553	19.8556	29.0183	12.3715	19.5363	19.9989	21.2392	12.1521	25.3716	23.6105	16.1595	33.5506	14.0931	16.9774	28.8476	20.8697	21.0943	22.2634	17.5491	40.9471	15.4973	9.83485	20.2952	26.6033	10.3812	20.6773	25.5726	23.0569	19.1001	22.3941	22.3051	26.1658
MDH2	41.5465	56.4654	100.505	44.7424	45.7681	47.3691	50.1791	49.3648	66.3269	45.8382	77.0604	62.6332	47.9377	59.9319	36.9241	63.4293	74.2903	62.3694	68.9056	58.6748	75.2273	67.0533	98.8933	91.0901	50.0514	68.1503	45.5885	61.0838	73.6317	49.1718	58.1767	84.8095	84.0917	196.067	58.8332	78.502	106.01	61.5905	57.7905	56.2001	53.0021	70.2957	138.662	80.4189	54.4674	127.302	116.93	78.9146	59.093
ME1	5.08495	19.2359	8.01757	12.691	9.21955	6.4103	24.8205	6.93632	10.7942	7.56744	10.684	11.6919	6.84893	6.59809	6.01761	23.8656	10.447	27.4073	12.6595	10.4892	16.2845	12.1912	10.9784	14.4346	49.907	16.2746	11.6598	19.0853	31.7178	27.7982	41.9304	25.8636	1.10499	5.89981	11.7173	2.30012	11.4674	1.66342	12.256	6.42371	6.31181	5.15475	14.3203	14.2855	8.76793	0.522605	5.5288	2.04195	0.264028
ME2	5.42469	5.81164	8.47752	5.18675	5.64735	6.2649	9.10522	5.92185	8.20029	6.22368	11.7668	6.25856	5.46855	5.06712	5.84874	2.17794	9.38284	10.3227	10.4801	8.53777	2.17345	7.32687	9.59886	7.79081	2.14663	5.59091	5.31597	6.65648	11.9576	3.94258	2.14618	13.2407	8.52173	5.48132	9.61905	6.68723	16.4905	2.49854	11.8654	7.85227	5.2789	5.64856	5.75258	5.83411	3.23521	6.50165	7.47091	7.48421	7.7623
ME3	4.40488	3.23179	1.85954	3.11498	4.75991	4.85805	5.42861	3.75492	4.1689	4.4292	1.70271	5.17164	5.14898	6.1174	5.49409	0.493342	2.75076	3.83071	2.57496	5.86327	1.45439	3.73304	1.91168	3.30737	0.71411	6.01253	3.76198	4.98504	6.99716	0.805843	0.550344	1.36277	1.50227	1.04539	2.23573	1.74094	5.2836	3.20806	4.88734	2.45092	3.95986	1.62013	2.06992	2.35411	1.94257	2.8351	0.905368	5.81142	2.94166
METTL2B	2.90174	1.91096	1.48967	2.76712	2.75063	4.01718	2.6182	2.85784	3.11785	2.08278	1.80391	2.44264	3.19285	2.71513	1.87565	2.08699	2.07255	2.43502	1.55168	2.46333	2.0403	2.01726	1.48849	2.38324	1.87989	1.80937	2.2057	2.35429	2.78436	2.15458	2.48683	2.29263	3.93686	3.00984	3.39043	2.86832	5.31625	6.95011	5.95255	1.59913	2.53092	4.35036	2.35424	4.45276	1.49609	6.16605	2.53043	3.25076	3.50649
METTL6	1.16133	0.745824	0.434443	1.18745	1.25635	1.17012	1.15967	0.982513	1.62149	1.08165	0.615108	0.88708	0.917366	1.15002	0.871531	0.805777	0.773742	1.09933	0.732113	1.38605	0.524025	0.953868	0.662428	0.720215	0.703495	0.652134	1.13369	1.09936	1.28002	1.00834	1.03404	0.554294	0.932767	0.732395	0.843518	1.14932	1.98144	1.35519	1.04333	1.61289	0.988741	1.00314	1.5434	2.36679	1.70143	1.1918	0.715233	1.34087	0.887645
MGAM	1.10417	2.38525	25.4103	3.83427	0.0532746	0.0490808	0.581749	0.0255332	0.69484	3.71239	38.6385	1.30672	0.15395	0.0154836	0.163337	0.00632577	12.554	1.52475	28.7929	1.00646	0.0480663	0.991068	23.4604	16.9655	0.0222732	0.387782	0.024953	0.945681	2.63728	0.0150575	0.00265102	48.0765	0.198742	0.0962443	0.232558	0.15466	0.144402	0.803235	0.104753	0.0321788	0.426527	0.288755	0.0699486	0.130415	1.08876	0.0852477	0.264049	0.0813253	0.0203828
MGLL	12.0336	18.7195	15.4874	12.8891	12.1564	10.3827	6.84334	7.34492	7.34994	13.5217	16.4569	13.3459	12.0261	18.6936	6.55505	66.896	13.3408	24.7499	20.105	7.33798	22.7975	14.9454	10.866	15.4889	58.2091	10.5771	18.5322	29.3561	17.3613	33.8331	50.7324	20.29	6.96081	15.4501	10.5339	14.2073	7.03369	3.2541	2.41905	30.8657	10.2499	23.4113	17.5897	2.98052	5.80678	1.63987	8.71851	2.52332	0.749498
MGST1	7.98965	8.18201	19.0226	3.4571	8.63028	3.32445	32.5414	3.09222	13.1774	6.19732	18.2264	16.9048	3.31586	3.62068	4.91711	23.723	15.2531	14.2412	12.0907	11.0008	26.2044	15.8417	20.9022	13.5829	12.0353	20.939	5.01547	9.19921	12.4982	14.5194	20.7554	12.7477	6.23965	0.903551	19.8659	15.4674	21.9263	5.74832	22.2792	24.7115	5.3866	21.3742	15.0879	11.4014	11.4159	17.5939	22.5083	0.2975	0.953754
MGST2	8.01342	18.6162	51.2942	13.2769	7.76784	6.35059	64.6385	7.96219	18.6089	9.88708	29.4663	17.4481	6.21726	6.00764	7.19586	26.1436	38.4069	21.0481	23.32	18.1278	22.8513	22.8746	44.6782	30.2744	20.0762	22.7297	6.87355	22.5027	10.9869	19.2749	38.976	32.6323	8.30025	15.2102	12.8674	5.23	11.8312	7.02092	7.48573	14.5142	13.7368	7.32623	30.6814	21.869	14.7116	22.0202	16.1755	21.8846	37.213
MGST3	11.0987	18.5397	66.9505	14.5083	11.5949	8.1802	54.3966	11.4552	12.5584	11.0041	24.835	16.1045	9.4067	15.6108	7.57554	4.75251	27.2501	18.2705	22.7454	12.5813	4.91947	20.0766	41.291	32.172	3.87411	27.6232	11.4798	13.4739	15.4266	3.11888	5.09985	37.6437	17.139	9.76362	11.9069	6.65392	12.6717	4.41976	7.6621	21.4249	9.9931	9.23178	10.8691	11.4274	9.6877	6.57476	14.1406	3.75515	5.35672
MIF	30.1171	23.5218	34.6675	24.9073	34.529	22.2096	59.4532	26.5118	118.819	22.825	47.7199	27.0818	32.3585	38.471	50.4628	70.8979	28.5421	25.2591	19.291	65.7904	121.883	56.8404	36.1529	38.4411	34.867	31.9002	25.6888	21.1394	20.7616	27.1912	107.508	24.21	49.9536	114.873	46.1743	125.352	271.896	78.265	100.782	63.3579	48.1434	43.6829	108.067	198.56	34.9389	141.995	87.6605	115.54	76.9028
MINPP1	2.68319	3.64408	7.91185	3.00967	3.29659	3.24912	8.59148	2.92648	4.88264	4.04048	9.53114	4.68063	2.40894	1.98993	4.08174	1.2285	6.1353	6.10188	7.2796	5.11801	2.15719	5.26898	4.80592	5.40993	1.35932	3.14087	2.57676	4.17922	5.94535	1.64985	2.00637	12.727	4.90082	8.43994	7.30465	6.83262	12.0109	20.3825	12.3185	7.19705	4.29419	7.86816	8.68762	0.934968	9.76369	8.91395	4.7656	10.1373	11.9659
MIOX	0.057347	0.112398	0.0345547	0	0.290346	0.012793	0	0.00805639	0.364866	0.00609078	0.15626	0.131881	0.00599304	0.023206	0.00969506	0.00758459	0.0742745	0.0283583	0.0468972	0.199875	0	0.128048	0.0898945	0.129092	0.00635847	0.174981	0.00554048	0.0457205	0.270463	0.034719	0.0794641	0.0404472	0.121352	1.23534	0.462891	3.52911	2.04953	0.156934	1.57745	0.646254	0.147167	0.0251794	1.2445	0.12817	0.931197	0.0247287	0.0329786	0.0541716	0.108617
MLYCD	1.35747	1.18248	1.05219	1.23858	1.50578	1.40251	0.585451	1.31164	1.06101	1.24004	0.976602	1.23405	1.11625	0.750467	1.31123	0.70044	1.08131	1.28372	1.29426	1.17865	0.408298	1.3348	0.80698	1.40413	0.551169	0.902847	1.64336	1.14577	1.6205	1.01244	0.510431	0.880114	0.610551	0.653543	0.990256	0.572515	0.584631	1.3732	0.985365	0.568123	0.848411	0.710052	1.01247	0.88596	1.09772	0.0732837	0.692679	0.561382	0.0271594
MMAB	2.34155	2.64235	3.8578	2.55288	2.62251	1.71134	5.76526	2.37397	4.1904	2.48694	2.76628	2.85436	1.79677	3.01045	2.00422	2.87381	3.17208	3.53849	2.55316	3.60259	2.81803	2.69462	3.57353	3.28513	2.44373	4.28252	2.22111	2.78065	3.13758	2.29991	3.83454	2.54078	2.10735	3.10064	2.47662	1.80521	6.79855	7.08936	2.03647	1.61667	2.14307	3.63252	5.64688	6.35867	2.52469	2.03823	3.64417	4.81434	3.0064
MPI	3.16448	4.36256	6.78293	3.55595	3.63512	3.26318	2.5532	2.33832	4.17723	4.24444	7.98016	4.48182	2.65713	3.61148	2.63771	3.55309	4.94552	4.59636	7.78956	4.70192	4.73365	4.88538	4.44625	6.78775	2.64452	4.97847	3.59495	6.36858	5.00485	2.67257	3.64566	10.8477	3.72729	2.0067	3.08126	2.85782	10.818	7.62444	7.69729	3.25315	2.54062	2.48374	6.25943	5.18757	5.16192	3.3566	2.8279	4.89939	2.24934
MPST	5.2303	14.2442	43.7726	9.85024	5.12205	3.64866	18.4292	5.38959	11.444	10.9018	31.7968	17.1127	3.38509	5.89205	8.98178	13.237	18.9891	16.2162	27.4528	11.7423	12.457	20.218	28.0256	31.4633	8.21685	13.0103	4.77221	18.3056	14.166	8.56371	11.5905	56.1308	8.43246	14.781	15.1677	14.2767	16.3002	10.3643	19.3401	4.89465	6.30966	5.11259	24.3432	17.8416	13.2279	9.30739	16.6883	12.2191	5.50638
MTAP	1.828	1.04192	0.541334	1.66343	1.69694	1.97586	0.836744	1.64223	1.32751	1.85523	0.906048	0.998187	1.85565	1.40951	1.39256	1.43237	1.1499	1.70155	0.971906	1.26784	1.95492	1.04784	0.624678	0.844628	1.80551	0.985929	1.86257	1.25556	1.65495	2.72082	1.75944	0.581463	2.01564	1.18975	1.95273	3.67832	4.40197	1.87345	5.39581	2.45565	1.7088	1.91816	0.176181	1.40632	2.18461	4.33583	1.5344	3.84722	6.29009
MTHFD1	3.24337	5.12125	3.5011	3.66377	3.27918	3.30909	2.53483	3.09692	5.86441	4.57883	4.7359	4.71848	2.77438	4.1958	3.78997	5.6321	5.03193	7.78702	5.47922	4.98868	4.13344	4.12272	3.20058	5.86915	5.6959	4.3521	5.28893	5.54754	7.37075	6.50751	4.46249	2.73622	11.2453	5.30312	12.2085	11.1913	15.6099	11.9583	16.8321	11.8883	3.53045	7.09898	7.5019	4.55746	7.03584	18.137	6.19014	8.8089	19.4216
MTHFD1L	1.32455	2.08617	0.852849	1.58218	1.22896	1.30417	0.761631	1.37459	1.92142	1.45534	1.42397	1.30199	1.89074	0.619788	0.929398	0.355402	2.40249	2.74556	1.85644	1.93929	2.05778	1.18171	1.03611	1.84703	0.993916	1.14451	0.933436	1.68448	2.29421	1.14502	0.801561	0.483226	7.03594	5.1861	8.8149	11.272	11.7404	10.1722	11.4241	5.01314	3.46774	7.27735	10.7466	6.9067	4.74104	12.2302	5.54036	8.78749	12.0296
MTHFD2	2.6134	6.9684	2.69522	1.83715	2.40565	1.39178	9.73434	1.64896	11.871	2.67973	4.75011	6.38108	1.96042	2.34777	5.22728	3.46842	6.03398	8.0633	7.16596	9.58249	5.01741	6.28062	5.25276	9.97972	5.56217	5.73404	1.56718	7.07328	7.73441	5.8002	3.48735	2.92959	20.2081	32.4934	35.8387	21.3646	48.9715	15.1359	14.188	12.6849	4.10443	12.1181	9.7578	20.7008	13.5376	16.6251	12.7135	26.6954	27.1711
MTHFD2L	0.960528	0.475137	0.426628	0.778553	0.963014	1.00502	1.34969	1.0551	1.03629	0.532525	0.453224	0.313592	1.14881	0.756958	0.508946	0.414803	0.520135	0.638006	0.394588	0.897985	0.769899	0.482481	0.43299	0.416165	0.631526	0.539528	0.589806	0.359599	0.784462	0.640128	0.906974	0.361033	1.33987	1.89154	0.844661	1.28784	2.44417	1.81445	1.15824	1.62314	1.12048	0.548065	0.810319	0.689242	1.29893	0.833765	0.625332	0.611854	1.30627
MTMR1	2.6807	4.10424	2.4243	2.27592	2.92496	2.42553	1.73098	2.2998	3.87777	3.47046	2.95052	4.93721	2.32702	2.57508	2.43161	8.49674	2.98675	4.97797	3.60993	4.87537	4.51338	3.73895	2.28386	3.57966	11.1344	2.67681	3.1034	4.46738	5.71782	10.268	8.71248	2.49305	5.27378	4.21906	6.17646	5.08779	5.92241	9.70815	4.07717	6.84938	4.46233	5.97909	3.34662	5.37529	4.83762	6.18579	5.11768	5.43162	6.70452
MTMR2	7.44698	6.53573	2.31242	6.62546	8.56177	7.26572	4.32087	6.28759	6.16675	5.75109	3.70846	6.02308	7.50051	6.62053	5.53757	4.4234	4.07046	6.79754	4.46441	6.42388	5.9023	5.25044	3.00204	5.36142	5.44769	7.52043	8.24157	4.76393	11.2204	7.72436	5.0006	2.5548	4.43934	6.49833	11.6536	11.0523	9.45559	11.6294	12.5076	21.4201	10.2373	9.36926	9.59242	9.18853	13.7962	8.5985	7.30811	9.24188	17.0441
MTMR6	8.41978	5.0068	3.49015	6.5285	9.39334	8.72491	6.89684	7.53133	7.43041	5.52725	4.59727	4.20518	9.29584	5.68544	6.81549	2.574	4.23409	8.83672	5.22747	6.92994	5.29006	4.44509	3.41458	3.94672	4.0905	3.23176	7.49014	5.13657	8.48711	6.54305	4.44526	3.60261	6.77478	5.30359	10.5632	6.13583	14.9144	9.06644	6.05484	10.2999	9.46176	10.4057	3.1845	3.86377	6.24504	8.44089	5.20313	6.96988	9.03189
MTMR7	0.519578	0.165504	0.381607	0.482764	0.644345	0.599432	0.121627	0.531286	0.179086	0.276743	0.528267	0.26632	0.588098	0.261159	0.2692	0.0933336	0.358234	0.21475	0.187435	0.220733	0.136384	0.0686853	0.261583	0.168021	0.246774	0.0788741	0.774448	0.223607	0.124352	0.254154	0.110323	0.275666	0.29588	0.119037	0.187787	0.334611	0.263812	0.917375	0.0919984	0.356087	0.487575	0.218484	0.179265	0.915999	0.436613	0.153452	0.0728403	0.128196	0.186355
MTR	7.33999	2.5084	1.18129	5.68949	7.81688	8.45902	0.739101	6.77285	2.84228	6.39666	1.93281	2.18242	7.92832	5.86291	4.62482	1.45154	2.33895	2.97482	2.31291	2.6886	1.51941	2.13516	0.889534	1.71991	2.83236	1.80386	6.93417	3.08993	3.3458	4.25314	1.32253	0.938855	3.3098	1.93196	3.55542	4.90828	3.09959	5.61995	4.17662	3.5381	6.14942	5.08621	2.44571	4.48587	8.81964	4.09348	1.92329	3.93694	7.1338
NADK	6.25262	23.7747	11.114	6.81555	6.40982	5.93174	9.49941	5.32791	14.2125	11.4929	12.9513	19.0593	4.6513	6.01101	7.2244	6.39766	13.5176	26.1821	19.4716	16.1079	7.54593	17.0148	12.6249	18.7362	5.40237	12.6383	7.91947	22.2386	21.4334	6.56914	3.91	15.0868	18.8282	11.7971	19.1793	13.2422	16.2088	17.4896	18.6243	7.64471	7.12384	10.9869	14.302	14.0905	4.22604	9.53902	14.8694	12.8733	12.7855
NADSYN1	1.35709	2.8756	3.27416	1.40378	1.12332	0.928203	2.22373	1.00092	3.07577	2.17664	4.88361	3.34104	0.878262	1.0157	1.34905	3.59583	3.84462	3.44805	3.77382	3.54273	2.45375	2.62456	3.51984	3.99886	3.29611	2.6253	1.51313	4.3574	3.85474	3.61794	2.73272	5.79161	3.98512	2.79547	9.27875	4.83874	3.83551	3.19528	5.26002	2.66302	2.51708	5.55024	3.74362	1.99789	4.91693	3.26161	4.23927	3.87212	3.67201
NAGK	4.77771	5.80539	2.97601	5.00633	4.4403	4.29222	4.93353	4.44295	10.4317	6.36491	2.99765	6.6738	4.41723	6.23405	3.76282	13.0859	4.14603	5.69024	4.17949	7.28272	12.8057	7.87613	3.42885	4.89752	16.037	4.05843	5.18792	5.52105	5.1011	11.2596	18.5305	2.74433	7.76812	7.62709	5.48934	5.10905	6.23344	3.83952	4.17727	4.85968	6.08847	5.17483	3.2861	8.74676	5.73435	2.27706	7.20558	5.28358	3.48469
NAGS	0.464037	0.413304	12.5572	1.01989	0.178625	0.113985	0.876155	0.143565	0.586978	1.51177	12.5116	0.369305	0.106796	0.0590758	0.277659	0.89783	4.03824	0.511361	9.52109	0.548575	1.85356	0.472662	9.19832	8.00009	0.615099	0.206817	0.292668	0.290978	0.29508	0.556823	0.627108	17.4735	3.85458	1.84075	4.32777	0.461006	0.640417	3.21183	4.08236	0.963779	0.924904	0.612952	3.73202	2.25135	2.97982	0.514108	2.79147	0.689526	0.457968
NAMPT	15.9038	12.4133	7.95213	19.0505	4.71768	6.50133	9.75269	4.92329	16.4748	11.9351	9.21552	8.81055	11.7639	7.35395	7.70845	44.1986	12.0502	21.0334	7.30982	17.4003	35.8471	6.1884	11.9718	8.37821	47.263	8.89567	5.56091	12.1642	12.1256	48.3311	39.1231	7.03873	19.5661	24.4376	23.8923	34.3043	22.2672	7.76554	9.6359	21.0968	4.03084	42.5786	13.573	7.53361	12.6644	14.7175	12.2094	16.7028	15.6753
NANP	1.2583	0.927968	0.782798	0.844339	1.39442	1.48673	1.1061	1.1352	1.18015	0.631948	1.21031	0.812634	1.35766	0.820102	0.746745	1.33676	1.06245	1.33196	0.970329	1.03011	2.36869	0.80642	0.914144	1.10397	2.28454	0.883405	1.04929	1.20147	1.4915	1.74922	2.15301	0.960267	2.27925	1.8735	2.3694	2.68856	2.31311	5.48617	2.24236	3.73215	1.5836	2.58397	2.16348	2.9529	4.54632	3.41722	1.43442	2.13532	0.670516
NANS	2.98338	14.4275	10.9822	4.82086	2.77223	2.50208	18.62	2.60753	16.398	7.02748	10.4289	16.6792	2.86473	3.26288	6.2758	5.43272	15.6767	19.4951	14.0721	15.0332	9.54953	18.2176	13.0004	17.0577	4.69135	17.3396	2.74948	15.8239	17.8177	4.09706	5.75278	7.83695	18.5535	8.18395	8.84944	12.5222	16.5258	3.53831	17.2489	7.15886	4.63163	9.96415	7.90245	5.41575	6.74175	10.6776	17.9582	16.1297	4.89971
NAT1	0.534112	4.75073	4.9464	2.06776	0.307258	0.268346	4.41222	0.292308	2.71777	1.212	8.02767	2.0785	0.207252	0.350825	0.879411	1.01046	5.74469	4.26038	4.67044	3.20817	0.799306	2.19957	5.06798	3.93367	0.501058	1.75726	0.310959	2.21615	3.18928	0.866046	0.837925	8.12649	1.27587	0.629045	2.49926	1.04799	10.7299	0.969291	1.54699	2.41697	1.79378	1.08488	2.24312	2.4814	3.20695	2.05147	1.75744	2.60275	0.958297
NAT2	0.58988	0.237531	22.6506	5.17184	0.0131483	0.0173799	1.62091	0.010945	0.0137691	1.55563	27.1121	0.143334	0.00814184	0.0420353	0.0263424	0.010304	11.2438	0.231157	15.6944	0.203654	0.0419438	0.017396	13.9359	7.6289	0.0172766	0	0.022581	0	0.0209964	0	0	46.1465	0	0.0100495	0.134756	0.771522	9.92125	0.403962	0.639867	0.0524159	1.39953	0.0684149	2.3431	0.243775	8.50084	0	0.044803	0.0183987	0.00922263
NEU1	5.61754	7.82852	5.27035	5.74728	4.99617	5.13177	3.71235	5.53625	8.75032	8.82473	2.70217	7.64314	4.35719	6.13386	4.47044	5.08491	4.18521	6.76342	8.00585	7.68647	6.37061	9.58148	4.54984	5.11466	3.41505	3.40763	7.56311	6.82014	6.59392	4.06564	3.78844	3.48301	12.5406	28.7419	3.92639	15.6892	5.29121	1.63664	2.7205	5.35655	4.09048	4.63289	2.41083	46.683	42.3655	8.1236	5.96144	2.96598	4.15682
NEU2	0.0257456	0	0	0.0113939	0.0608295	0	0	0	0	0	0.0350761	0	0	0	0	0	0	0	0	0	0.0161708	0	0	0	0.119893	0	0	0	0	0.0654649	0.149835	0.012711	0.0173346	0.0116233	0	0	0.0348783	0.0389353	0	0	0.0867165	0	0	0	0.0273494	0.0647604	0	0	0.0106669
NEU3	1.2482	0.908348	0.698136	0.704935	1.03979	1.23456	0.405759	0.951724	1.38038	0.98156	0.978068	1.41689	0.923075	0.770385	0.958646	0.546247	0.92812	0.896493	0.928924	1.40744	0.454986	0.906994	0.408351	1.02791	0.733008	0.796181	1.11939	1.16281	1.37574	1.26262	0.483532	0.532613	1.80671	1.07957	2.48474	1.42561	2.31092	3.77142	3.93962	1.93273	1.32488	1.98999	1.59639	2.24526	3.23319	2.76844	1.59388	2.05375	5.21191
NEU4	0.131792	0.0143504	7.22646	0.949868	0.0296559	0.0269501	0.0562453	0.0154289	0.0232921	0.153972	4.0243	0.0202055	0.0252503	0.0533308	0.0222807	0.0116203	0.516145	0.0289651	3.68237	0.0287088	0.0512437	0.0294273	7.93843	1.86656	0.00730634	0	0	0.00875603	0.00887947	0.0159579	0	12.087	0.0676084	0.297498	0.021107	0.812371	0.0453441	3.31551	0.0572704	0.0480284	0.0493224	0.142254	0.386	0.235642	5.10006	0.00947167	0.0294737	0.357921	0.756657
NIT2	2.74133	1.83282	1.62787	2.24926	2.84259	2.62525	4.25252	2.70674	3.22635	2.12664	1.55942	1.83064	2.49801	2.01852	1.83258	2.0027	2.48083	2.34023	1.60017	3.4826	2.17872	2.19201	1.3826	1.95835	2.56773	2.27286	2.06877	1.67082	2.28164	2.57256	2.62204	1.27502	3.21884	4.18038	4.75516	2.25814	6.77486	2.44998	6.86426	3.80353	3.42373	3.78561	4.3848	5.29513	6.06716	3.29995	5.28105	5.44538	2.85988
NME1	1.94726	7.23517	7.01291	2.18947	3.25092	1.60726	20.0697	2.39892	13.8983	2.88271	4.57905	8.65313	1.97237	2.16189	2.1221	5.21421	9.92191	7.72319	5.98591	10.9047	5.61808	8.1742	7.23193	9.93853	5.92581	13.62	1.5803	3.9409	7.24611	4.30937	8.31897	2.31579	12.9497	14.3674	17.992	12.999	22.3951	4.53488	14.7549	21.8886	4.68965	12.7229	33.5342	20.0096	55.5967	37.2517	68.4465	20.3965	12.2278
NME1-NME2	0.047425	0.379551	0.100016	0.136423	0.308143	0.157371	0.185953	0.0932749	0.322692	0.114591	0.279987	0.34355	0.147445	0.246284	0.224494	0.285391	0.322475	0.218884	0.271482	0.216947	0.327664	0.148251	0.0578209	0.303589	0.312871	0.180883	0.0962195	0.297755	0.402603	0.281378	0.644012	0.128779	0.351247	0.481744	0.151526	0.704468	0.706729	0.239071	1.8285	0.628167	0.159737	0.355292	0.978836	1.24278	0.491199	0.679968	0.715909	1.01918	0.334036
NME2	6.21639	7.99356	11.7188	5.59621	5.4484	6.78723	20.6042	7.32809	19.2747	5.43627	13.3335	11.627	7.60234	6.71408	12.358	9.12959	15.0745	11.2429	9.86706	17.1935	23.3077	14.5482	11.5049	13.3344	11.1898	14.1918	5.44793	8.95393	9.78147	12.3337	20.5834	11.4098	15.8237	18.9136	19.1624	25.0464	68.8212	12.3037	43.5665	12.5714	10.105	19.1404	29.2469	18.8256	22.6852	50.4592	60.4748	31.8917	18.7702
NME3	14.6729	15.1187	16.3418	21.8826	17.6467	17.2361	23.5901	19.6061	23.7707	20.4246	9.91432	16.49	14.7561	20.5073	12.0862	6.64599	15.219	16.0725	13.9893	22.6378	5.98626	18.0001	16.5361	18.0705	6.3698	13.5773	14.3166	13.411	14.0995	6.86987	9.36306	15.1017	26.7242	26.2766	8.86283	15.8168	18.319	13.2123	21.1395	7.2291	14.7018	7.13541	21.4701	27.7665	5.05142	12.54	24.334	16.2098	7.81321
NME4	47.9175	25.186	12.04	45.0028	48.6792	39.6042	17.2649	57.1714	40.7653	52.8323	5.23271	18.91	54.2399	92.8651	15.4766	7.90591	18.6932	21.4366	15.1166	22.8822	13.7995	26.845	11.3059	11.6556	4.35633	14.386	47.0476	27.3863	9.56755	8.40692	5.94981	3.6658	16.5364	22.7554	7.17064	6.2446	9.31291	4.91515	3.61104	5.2348	21.939	9.07526	21.051	28.1876	8.10896	14.6913	55.3993	13.3677	10.1293
NME5	1.98683	0.412586	0.207559	2.04712	1.55508	2.43978	1.64007	2.38937	1.08821	0.823172	0.195543	0.811974	1.65592	1.31841	0.829852	0.0569478	0.414277	0.581994	0.340384	1.1912	0.486807	0.769146	0.412476	0.448286	0.0238708	0.281533	0.790398	0.703737	0.702054	0.203333	0.0596645	0.133624	0.157381	0.18884	0.446857	0.0435103	0.277773	0.0868232	0.0112266	0.0434535	0.469618	0.137066	0.228525	0.192469	0.261374	0.160915	0.115554	0.223707	0.626946
NME6	2.57707	2.68243	2.52662	1.52711	2.84541	2.82574	3.83075	2.00962	3.47381	2.72548	2.63822	2.70208	2.07693	2.25653	2.23746	2.6256	2.90942	3.81231	3.22669	3.48242	1.72839	3.07218	2.55999	3.35531	3.04383	2.68457	2.86536	3.76095	3.93463	3.07546	2.66915	2.97288	5.62979	1.50151	2.81214	2.58426	4.97901	4.19615	6.537	3.6366	2.66217	3.75893	4.71367	5.45463	3.4104	3.0795	3.00585	4.34266	3.49275
NME7	1.90043	0.961775	0.708548	1.96585	1.8391	2.0345	0.942401	1.91932	1.59278	1.30041	0.817632	0.379833	2.29829	1.41421	1.11995	0.676703	0.750709	1.21033	0.57747	1.5643	1.15339	0.938018	0.444018	0.601141	0.746457	0.594741	1.81426	0.72281	0.870891	0.945601	1.02492	0.602721	0.480055	1.10693	1.00402	0.375525	1.83451	1.95999	1.19362	1.21086	1.18058	1.54695	1.45252	2.33323	2.74352	1.14831	0.953262	1.3567	1.91056
NMNAT1	2.04905	1.11419	2.99531	1.83907	2.27362	2.25775	1.48029	1.82984	1.8874	1.44984	4.04978	1.20228	1.80948	1.78103	1.38619	1.73746	2.35625	1.77137	2.07067	1.64011	1.23088	1.36688	2.81342	2.36375	1.45411	1.18811	2.3722	1.58528	2.07728	1.88283	2.57573	3.50767	2.17046	2.08071	2.17263	1.42005	6.50884	1.35794	2.9825	0.890599	2.30771	1.77554	2.29772	2.35436	1.29856	1.53501	1.08352	3.25538	1.37527
NMNAT2	2.74353	0.547829	0.121262	2.90455	1.96746	2.21425	0.202448	2.50814	0.863774	2.58018	0.169731	0.191735	2.45014	0.955908	1.75946	0.0285176	0.281928	0.281966	0.164575	0.356971	0.229589	0.0995006	0.122681	0.194151	0.175321	0.24437	1.16381	0.630324	0.203385	0.147947	0.0199187	0.0973306	0.0995514	0.200255	3.8566	0.267273	0.124262	0.401656	0.16491	0.553674	1.66463	2.48044	1.21897	0.210435	1.3416	0.0702503	0.253506	0.0509205	0.0595577
NMNAT3	2.3066	1.05291	1.68143	2.37746	2.32197	2.32026	1.36605	2.3773	1.57712	3.05253	1.42895	1.13934	1.92439	2.54424	1.83659	1.02628	1.8996	1.72182	1.53762	1.18973	1.56392	1.02626	0.592593	1.14211	1.01921	0.74153	2.93821	1.73698	0.731935	1.72737	0.90982	1.38508	0.999	3.69189	2.65279	1.09475	1.68274	3.15085	2.29556	1.69671	2.23068	1.61836	0.538553	4.25233	1.14135	0.0557679	0.257445	3.02364	0.254375
NNMT	24.5076	7.65329	4.35846	15.129	17.0962	7.10381	10.7743	8.1244	19.8241	11.9396	3.21395	3.37558	13.8425	14.3972	5.5655	1.93666	8.71556	6.04293	6.50196	20.5144	23.0233	5.25499	14.6695	7.57538	20.105	3.92198	9.42913	3.99459	3.81317	7.01097	2.20017	1.87145	35.8326	34.0624	9.1986	23.5536	10.7028	5.51905	2.52533	12.8012	10.8772	63.5381	15.8261	4.34125	14.9609	2.99736	16.5102	77.1605	1.77517
NNT	10.3879	6.52351	5.05062	6.28967	9.62811	10.6688	8.2487	7.89185	7.21267	6.82081	9.62142	9.4801	8.8967	6.87303	15.2413	4.37983	7.15349	8.57199	8.22694	9.22743	3.56662	8.87822	4.86712	6.27425	4.49728	9.74134	9.72863	8.20145	17.2553	7.59759	3.52423	7.67929	8.17051	4.1234	18.4545	8.01687	18.2463	12.6573	12.4271	9.01366	9.72135	16.1322	5.94182	9.59021	6.2407	9.18239	3.40268	4.87936	10.7491
NOS1	1.30159	0.415649	0.00473272	1.34969	1.68611	4.00108	0.00251405	2.93512	0.0916177	0.972693	0.0397465	0.0252881	1.85425	1.19083	0.289475	0.507978	0.0726635	0.0608502	0.147734	0.0787045	0.300231	0.0122765	0.0615612	0.0243111	0.965802	0.023966	0.552437	0.695086	0.0201093	1.20212	0.576835	0.0332387	0.080082	0.0628152	0.0015095	0.00396846	0.0830984	0.0576949	0.00716765	0.00132109	0.209123	0.0250028	0.0111163	0.00789955	0.103701	0.0801571	0.0105393	0.0908891	0.000929788
NOS3	4.91607	1.70681	1.2927	1.09383	4.7594	3.10891	0.348884	1.13265	1.7582	3.79458	1.05062	1.16977	5.12772	1.37456	1.75498	1.30888	2.71461	2.68646	2.43358	1.9108	0.838311	2.44153	1.32892	2.49744	2.19648	1.40274	2.24823	2.37252	3.15201	0.986708	1.11719	0.70288	4.55647	3.14226	6.22286	3.29906	2.74791	3.90732	1.86982	2.79073	1.30979	5.54358	5.12993	2.3201	1.01611	1.32549	2.82567	2.54548	0.583707
NPL	1.11202	1.97922	0.679855	1.03138	1.33466	1.11995	1.24578	1.01794	3.02221	1.05103	1.30551	3.17081	0.711798	0.435629	0.983491	2.42046	1.13	1.70284	1.2754	3.6619	1.83532	1.9831	1.02405	1.32235	2.66041	1.23631	1.00007	1.28742	2.08667	2.51176	3.8211	0.695037	4.40875	5.91769	5.94221	2.11919	5.22197	1.1301	3.1982	4.0079	1.38133	3.99047	2.82991	4.81207	5.12419	1.68128	3.29781	4.49304	1.43122
NPR1	11.555	3.78834	1.40172	3.73021	11.3749	13.681	0.876391	5.3215	2.87431	10.0776	2.42811	1.20252	6.14443	16.875	3.49778	0.833162	2.19021	3.93974	2.14932	2.73106	1.46669	1.10781	3.3705	1.17013	2.27118	1.48065	15.3189	3.64368	1.56734	1.17407	0.405075	0.859578	1.59205	1.49239	1.09198	0.590801	0.504666	0.492206	0.823927	0.886429	0.666987	1.56375	1.265	0.927121	0.387396	0.440901	1.57062	0.491031	0.165716
NPR2	8.15816	2.79138	1.18822	4.58929	7.85228	6.75019	0.716484	6.19202	1.94979	7.43798	1.33121	1.13986	6.07658	6.91578	3.13557	0.733081	1.38056	2.56085	1.72159	2.1362	1.19555	1.45185	0.756545	1.15474	1.01936	0.685333	8.27208	2.93189	1.39684	2.15541	0.280635	0.473637	1.64557	1.74274	1.37509	1.06635	1.2515	1.95361	2.27895	1.67184	4.60751	2.99532	0.779442	1.68848	2.29701	0.800539	2.02285	1.96346	0.842263
NT5C	7.33339	11.0792	15.5052	9.37571	8.81826	8.27787	12.8845	7.69975	14.2053	8.89189	10.0379	10.6142	6.70064	6.93307	5.30904	6.36441	13.2099	13.076	12.4563	14.624	8.64746	14.1117	13.4285	16.8057	7.20371	10.8023	5.11153	10.8196	14.4793	5.3266	10.7742	15.8788	12.4733	15.9154	22.7865	14.5747	16.3507	6.23213	13.4954	8.20411	8.34912	9.74394	24.6968	16.0153	6.06901	8.72611	23.9155	13.0053	8.03249
NT5C1A	0.505074	0.222878	0.224246	0.0705864	0.125615	0.290575	0	0.156848	0.411083	0.998052	0.37424	0.342343	0.165293	0.175698	0.707818	0.356852	0.757449	0.107354	0.12681	0.83096	0.834833	0.124648	0.243075	0.0785394	0.30948	0	0.341578	0.0370886	0.08776	2.65869	0.644614	0.0918702	0	0.108012	0.00894043	0.00940169	0.0120042	0.0402015	0.0485169	0.015649	0.26861	0.0204256	0.0329197	0.0311914	0.0423582	0.0133733	0	0.0659161	0.0220277
NT5C1B	0.158687	0.11814	0.147874	0.150255	0.117711	0.112374	0.0909543	0.0471785	0.150663	0.123465	0.351948	0.118816	0.0593923	0.0627208	0.0917128	0.0785814	0.0860349	0.310844	0.126753	0.135054	0.120533	0.115362	0.0719897	0.138109	0.160399	0.0675622	0.219629	0.175061	0.219301	0.147013	0.0715915	0.229572	0.0447257	0.0233253	0.0620583	0.148793	0.0933238	0.54694	0.11787	0.0999347	0.182307	0.0822326	0.070075	0.23383	0.0823261	0.152238	0.0594227	0.201319	0.425064
NT5C2	6.11545	5.06364	2.92487	5.40528	4.17358	4.19998	2.11637	4.40027	6.1076	7.5487	3.55872	4.53872	4.23568	3.00163	4.87316	15.7619	4.32435	6.997	4.66115	4.67778	9.84744	3.48352	2.50505	4.2606	17.1762	2.38581	6.96896	5.59	6.9097	16.6531	15.3181	2.71637	8.72701	6.367	6.93523	8.15496	8.79896	17.6223	7.9505	10.5332	6.08748	7.08242	5.12187	6.2861	9.43086	7.6433	4.98558	8.80743	9.33814
NT5E	13.8827	4.9184	12.7803	13.6093	10.1807	15.7939	8.28352	11.0028	8.01516	12.358	44.01	2.80071	11.3809	8.22894	7.39822	0.844421	7.02488	5.83509	19.095	8.67146	4.15495	2.19676	9.82625	12.7867	1.16894	2.51563	10.1878	3.81315	5.15894	1.92857	0.717838	23.881	5.10527	13.8071	35.6844	36.6806	10.8613	22.2434	44.2651	9.0802	12.2739	13.9917	10.4805	2.86408	5.2273	1.03202	5.22652	0.348775	0.33352
NT5M	1.23801	0.995095	0.363943	1.52745	1.09026	1.96253	0.571581	1.59376	1.35523	1.76832	0.449782	0.966278	1.25693	1.76404	0.763621	0.868302	0.427586	0.883056	0.672903	1.00681	0.678629	0.914739	0.448245	0.871944	0.60564	0.80129	2.23269	1.0259	0.736041	0.915774	0.49489	0.24449	1.02048	0.243894	0.550117	1.34806	2.28367	3.47219	2.06781	0.256186	0.842401	0.99738	0.947754	5.82232	0.350703	1.52496	0.745026	0.76901	0.901522
NUDT12	3.10066	3.42386	2.11241	3.15595	3.52972	3.52864	8.95404	3.09624	3.51029	3.31679	4.3346	2.41041	3.20605	1.92057	3.29718	1.68059	4.1753	5.90494	5.15332	3.48737	2.58095	3.36626	3.32604	3.52836	3.08844	2.86853	3.17664	3.27197	7.39397	3.28872	3.44193	6.46429	0.197951	2.26568	0.535784	2.54146	0.311839	3.4949	6.28613	5.06743	3.49274	4.25272	2.84774	2.70359	4.46317	4.38554	3.99543	6.62328	2.24923
NUDT2	8.43124	11.8512	13.1625	23.4539	17.382	11.8621	28.8574	20.6204	23.4519	7.64206	8.10541	9.16588	9.20155	8.07713	11.2735	9.23756	6.78951	15.9507	9.53271	11.8336	4.84862	8.15073	8.92775	16.5529	6.96874	9.98133	7.96056	10.6175	11.9033	8.1903	7.11597	7.85221	11.0403	6.82191	6.47221	11.918	18.394	6.43053	16.0875	3.64196	6.94587	9.17065	4.77984	5.67452	8.055	8.07002	18.1637	11.1094	13.111
NUDT5	3.65101	6.65352	7.43748	2.50819	4.20121	3.25061	9.86549	3.3982	9.7333	4.00005	7.51438	7.4361	2.36108	2.72877	3.4236	5.50195	9.30017	9.0028	7.84246	10.1275	6.59504	7.71056	6.15895	8.22948	6.40281	7.02023	3.14602	6.71752	7.66969	5.88291	6.96786	5.97343	10.4909	10.7962	23.9648	10.6653	14.0642	9.88162	15.1727	26.1612	6.96817	7.11916	13.1619	13.0222	8.60934	11.3423	26.1362	13.2849	7.29723
NUDT9	6.3494	4.62823	7.54312	7.21102	6.32719	7.71767	7.20631	8.54341	5.44254	7.52403	12.9946	3.45171	6.45675	8.83127	4.3859	6.31041	7.35575	7.12893	8.35925	5.74286	4.08674	3.71253	8.1638	6.28954	5.04996	2.84825	5.97855	5.04187	5.57498	5.53051	5.89876	16.477	6.03615	6.13783	4.07197	6.44596	10.3797	5.33459	4.62609	5.08169	5.41657	4.64437	15.3101	28.4343	7.18675	5.18892	6.54799	7.56276	8.46646
OAT	34.9948	25.3426	190.513	70.6089	27.8379	38.3163	42.1426	32.274	28.9428	53.6911	199.3	15.4364	31.6234	30.4015	15.9682	33.8095	78.1731	34.3452	174.314	26.4821	30.398	22.8142	128.697	100.613	28.9776	15.4244	31.1473	24.9517	39.772	30.5813	40.1446	381.809	7.85405	21.0379	16.645	23.1899	15.136	58.7464	12.8762	22.9071	20.9175	14.5925	12.7891	125.92	101.333	7.75605	5.44278	47.2605	79.1241
OCRL	11.0473	7.52572	4.19892	12.0091	13.0268	12.2097	2.75531	10.4833	4.61448	10.4753	8.18628	3.63137	12.3504	11.6137	8.71069	6.04843	5.97192	8.51651	6.76267	3.85902	7.61525	4.71967	4.11612	4.56355	7.09415	3.02978	32.0768	8.05653	6.88527	11.938	6.98894	6.51387	7.64563	6.69444	7.35557	10.4671	7.67334	10.9865	8.14824	9.29873	12.6919	10.5387	5.87925	7.52439	8.70357	9.50913	5.97523	9.29318	12.3843
ODC1	26.2297	69.5789	21.9239	38.0823	35.3322	23.1543	21.9371	29.7186	60.5819	36.2448	18.9383	30.0862	25.8027	33.0512	17.5883	5.52128	29.5546	28.5604	28.5677	51.2594	33.6285	26.461	31.1272	34.4199	6.09082	18.6357	34.4821	21.8427	40.5416	8.40788	4.93357	13.9902	43.5723	20.1519	63.994	39.688	79.902	50.5208	35.3772	60.3461	35.7106	44.6585	60.2334	86.4309	75.0702	52.8722	46.4444	40.9919	76.4525
OGDH	40.1108	43.8046	82.5127	36.065	33.5997	38.5083	9.24462	31.1992	23.6287	39.0425	68.8797	35.0878	38.7424	48.051	28.3677	29.3799	45.8788	37.1673	73.4066	24.2144	26.5683	31.4549	83.225	72.347	27.1971	24.8259	55.808	43.894	47.7014	47.4954	22.791	86.3295	47.1303	20.4891	36.053	29.1794	29.1891	50.6418	24.7305	37.7425	34.3834	38.7102	41.9585	25.2616	36.8224	25.96	26.3596	26.5873	31.2718
OGDHL	1.22613	0.544676	0.0921579	0.696209	0.971742	2.11739	0.0748722	2.06018	0.251226	1.32247	0.112067	0.0496559	1.21287	0.711137	0.605355	0.00475958	0.1365	0.341086	0.264866	0.195981	0.180828	0.100443	0.0344739	0.202523	0.0359113	0.0627465	0.370283	0.903771	0.147903	0.0108937	0.00498664	0.0558402	0.0380763	2.2769	0.0933684	0.00181825	0.0487529	6.66821	0.00938299	0.0151323	0.663781	0.0217263	1.7126	2.48531	2.94363	0.165526	0.00689839	0.0297452	0.170403
OPLAH	2.87868	7.25498	12.9178	2.58112	1.89959	2.7397	0.877792	1.85263	3.02607	5.92669	15.4402	6.26286	2.25787	2.51219	5.83771	9.13069	7.96861	6.58412	9.32176	4.38433	5.23384	5.28745	11.1937	12.0715	6.83232	5.07266	2.17952	6.12196	14.3028	8.16871	5.25402	16.3518	23.3413	6.4197	19.0081	12.8704	0.467672	7.77611	26.9629	9.24132	3.99313	10.8082	16.5687	10.3238	2.13517	5.12783	11.8075	14.4677	5.25915
OTC	2.10725	2.05193	80.7566	9.60512	0.0986993	0.239184	19.9257	0.0273866	0.712033	8.48207	88.1517	0.537976	0.292007	0.289248	0.549285	0.103131	43.1992	2.85988	58.2063	1.99588	0.256549	1.14625	56.3068	37.0263	0.144098	0.16995	0.307624	1.94276	0.262687	0.133759	0.0540256	106.577	0.0625032	0.0419098	0.280989	0.0131327	2.00378	1.23542	0.025414	0.185804	2.52222	0.00713285	0.229918	0.0653544	1.02558	0.663155	0.0124563	0	0
OXCT1	14.0506	8.66917	2.57474	11.4737	13.4986	12.5783	7.24735	17.902	13.1942	7.32399	5.00592	8.14379	16.4789	9.63278	16.1959	10.0622	3.76227	10.3466	4.94707	12.4056	6.98078	8.61445	3.33201	6.56462	10.5158	8.70284	19.8872	5.01221	24.1238	13.4613	11.9918	3.45029	7.94619	2.39796	29.7242	7.51913	11.4066	7.04579	15.7673	12.1066	20.6001	4.84678	4.3069	1.56426	4.96037	2.33324	0.974449	5.75309	6.93049
OXCT2	0.0805784	0.294804	0.0679739	0.271019	0.0666343	0.113245	0.126379	0.0237721	0.179436	0.700913	0.0951434	0.1816	0.111997	0.091299	0.123965	0.0447599	0.19829	0.0836773	0.307511	0.331747	0.232812	0.138539	0.157187	0.206327	0.03127	0.270452	0.0272473	0.0674541	0.114008	0.047808	0.0156317	0.175044	0.0108508	0.196444	0.0867211	0.176691	0.116439	0.211223	0.514728	0.113845	0.0723745	0.185743	0.339274	0.636623	0.624865	0.0324298	0.0540613	0.0133204	0.0133541
P4HA1	5.7513	5.69263	4.96602	6.74949	6.2717	6.81189	8.48418	6.06746	8.64529	8.16626	7.13783	5.26863	5.69321	5.36303	7.83639	3.26345	5.64986	8.85361	6.28142	9.46617	4.79261	5.4724	3.48571	3.74795	3.72537	5.5883	7.81128	6.8362	8.42678	3.40303	2.67624	5.19517	16.8924	26.7255	9.23469	41.8528	28.5493	12.4987	21.5189	19.547	5.10593	30.638	13.4434	30.804	15.2057	15.5557	19.3155	13.8169	21.1641
P4HA2	3.16701	3.85436	4.34319	3.73754	2.81727	3.06728	1.99693	3.45479	3.10659	5.51584	6.36605	2.57419	2.96623	5.64563	3.0659	3.43192	3.37785	6.22218	6.07945	2.45154	3.04358	2.93757	4.6989	4.81313	2.35596	2.29703	4.91449	5.87702	4.13649	2.39681	2.6556	7.45057	5.57211	6.45207	3.88455	7.69864	5.08601	7.34216	4.39356	3.6656	2.98835	11.7151	4.93495	3.99764	8.51921	6.36084	5.50822	0.371912	12.7774
P4HA3	0.341324	0.0727328	0.208983	0.308607	0.303503	0.232112	0.156241	0.209333	0.217943	0.0873159	0.116672	0.0827145	0.131557	0.169803	0.112926	0.0101935	0.142605	0.0677563	0.301137	0.173488	0.631629	0.074574	0.125291	0.187954	0.0883048	0.0223972	0.342528	0.184342	0.356572	0.0559938	0.049839	0.050736	0.973624	1.15986	0.323401	0.669788	0.583388	0.817759	0.358367	2.16489	0.453266	2.76928	0.575704	1.86612	0.60431	0.310191	1.54636	0.339758	0.185515
PAFAH1B1	17.1831	12.8639	11.6721	16.0663	17.7628	18.245	6.11713	17.7345	10.0141	14.4952	14.5134	11.1041	16.5512	14.52	10.8433	12.0715	9.96802	13.7622	14.924	10.3967	9.78403	10.4616	11.4317	12.3777	14.1781	9.48504	13.848	15.1912	15.6785	18.8209	12.7563	14.4339	15.1326	14.6422	10.5754	13.2174	11.4083	14.4182	13.3444	16.62	17.7005	16.9799	9.94568	13.2601	17.2726	13.7641	7.83217	10.7743	18.4017
PAFAH1B2	7.99266	8.4869	8.92377	8.80496	8.58826	9.53461	9.54107	9.21438	9.26025	8.05184	10.6381	7.79527	9.83928	7.1106	8.04438	8.01132	8.90065	11.7316	10.8881	9.73992	11.1617	10.3689	10.8684	9.24424	8.29318	9.35947	6.70384	10.0735	13.0815	8.98113	9.88014	9.55486	16.4917	18.7499	12.5552	17.415	21.4032	20.6896	23.8376	29.0407	9.08293	12.1411	21.3263	17.8574	17.2143	20.608	6.89511	19.2489	26.2536
PAFAH1B3	2.40561	11.3018	12.3552	2.00074	2.07017	2.75261	15.9607	1.84562	15.3806	5.16502	9.04117	15.7238	1.83564	2.07558	5.79184	7.57413	11.8987	12.4069	9.69495	12.7753	9.54771	20.0316	12.9074	17.4009	5.76221	14.617	1.71806	13.7146	12.8028	5.54562	9.09209	8.52878	29.5038	24.8856	14.3539	24.2186	39.6505	29.4283	29.1913	14.4423	6.93842	16.1895	19.2355	31.106	18.0755	29.0972	36.7454	38.6358	33.1658
PAFAH2	3.57577	9.27015	14.5967	5.29757	2.9869	3.22326	12.9116	2.93158	7.51369	6.80588	21.7866	8.42439	2.25655	2.03952	9.35317	5.87146	10.7334	11.9792	17.9949	7.7458	6.03897	10.4703	14.0986	12.6731	4.19272	9.52924	3.33679	11.648	16.2924	5.10549	6.34135	28.2844	11.7848	4.15711	8.39249	5.56885	13.008	5.05954	8.01772	11.6002	4.95369	6.28513	11.6659	8.46642	9.03983	7.30753	8.21131	8.2451	6.42203
PAH	0.0307687	0.00938088	0.0389336	0.0236026	0.0218093	0.0512504	0.0137879	0.0504296	0.0152261	0.0289756	0.0428512	0.0264167	0.0225084	0.0251784	0.00728245	0	0.0345375	0.0189346	0.00391409	0.018767	0.023191	0.028855	0.0300108	0.0242418	0.0159205	0.0062589	0.00832346	0	0.0154787	0.00347722	0.0039793	0.0101273	0.0220979	0.0333386	0.0331143	0	0.0351993	9.19884	0.0411815	0	0.0829084	0.215929	0.186283	0.0802289	10.5138	0.035086	0	0.040691	0
PAICS	4.9091	7.01207	7.61201	4.55647	5.11033	5.62714	5.16628	5.13556	10.1923	5.82678	7.28557	6.36497	5.32806	4.06042	3.15724	8.28877	11.8341	9.44733	7.77995	9.17494	7.74785	6.14938	4.49607	8.37393	10.0039	5.80525	4.24927	6.62528	8.55205	10.4653	7.73489	4.25596	23.1478	11.3784	18.4103	28.0552	36.9703	21.5678	17.7872	17.8512	7.2873	12.414	15.8722	20.4607	12.7275	21.5889	13.2742	26.436	42.5636
PAPSS1	7.86869	14.0331	4.11296	7.02084	5.97227	7.88114	26.7583	7.21799	20.1497	15.3801	5.89429	14.9552	6.88889	6.00764	13.3521	13.8334	10.4544	29.488	12.6737	19.1137	14.6303	21.3708	6.67423	14.6155	12.1192	13.4763	10.4285	20.1744	33.6431	15.8201	14.3374	5.00439	10.6701	15.2603	10.7081	16.8683	26.0882	13.4567	12.2882	21.2235	6.70659	13.0739	9.13671	26.2524	14.6864	13.8976	11.234	14.3714	40.8432
PAPSS2	4.32796	4.6859	21.8267	10.4683	3.72928	2.38597	2.20425	2.81376	5.71985	7.3436	40.0756	3.7011	3.51402	2.26611	2.57155	3.38296	15.3695	4.43245	29.8224	5.94005	23.001	4.01033	11.4013	17.021	3.05982	2.83687	4.74504	3.29824	6.81864	1.54552	0.978715	60.9469	6.90051	20.8441	19.0912	8.07276	4.87218	8.2728	1.51272	7.27645	4.44242	26.1221	10.6806	1.28543	19.4774	1.57723	7.16615	1.53694	1.12577
PC	1.50438	2.77391	8.14625	2.77734	0.93846	1.00402	0.500593	0.854436	1.61236	2.66509	9.68195	2.50166	1.066	0.63287	3.32265	6.45817	4.2409	2.69538	5.56116	1.97218	6.13093	2.1069	7.7573	6.91399	4.94788	2.31785	1.74771	2.92324	4.94778	5.43492	3.7997	12.4426	1.75503	5.2922	6.72772	1.47326	0.894579	4.43504	2.39227	2.08396	0.535134	2.47017	9.77814	4.79261	2.45252	1.47118	0.976	3.14759	1.80406
PCCA	3.21167	2.58427	2.91646	2.90178	2.83363	3.47938	2.19565	3.20758	3.55442	3.08796	4.3702	3.20111	3.35237	3.60881	3.97569	3.01091	2.3377	3.39489	3.24844	4.07562	2.72261	2.77639	2.28488	2.65343	2.72217	3.44116	4.31503	2.92077	6.80999	4.06002	2.46998	3.23251	0.927905	1.42951	1.67918	2.75413	3.11382	1.00963	1.15319	1.92296	5.91072	8.88909	10.1533	2.3743	3.43201	3.15468	1.38532	2.36096	3.1276
PCCB	4.02808	3.98148	5.63996	2.89443	3.36933	3.11606	4.3769	3.10248	5.55847	3.9678	5.67597	4.08811	3.32966	4.04127	4.08723	2.93888	4.90081	5.55613	7.04131	4.85536	3.41591	4.71124	4.31087	5.54072	2.95957	3.65384	4.95157	3.88657	7.84219	3.52508	3.44478	6.8303	5.68731	24.1191	5.83942	1.95386	14.9453	3.57466	9.24492	2.49318	3.1802	4.07523	6.6704	14.4283	1.7888	7.42963	6.26215	5.57376	7.07549
PCK1	3.17835	0.447344	101.218	7.21919	0.170787	0.141516	3.21498	0.258872	0.0694049	15.3698	83.7253	0.298722	0.487744	0.36876	0.188959	0.10987	52.4668	0.268886	89.8928	0.63172	0.311713	0.408079	167.917	14.6542	0.115555	0.0329191	0.3546	0.114399	0.0223881	0.19386	0.07116	192.468	0.25279	0.49097	0.278668	0.320518	17.5175	3.23489	8.03575	0.00508094	0.867279	0.0232113	2.77186	0.266685	9.20758	1.24183	0.112917	1.40538	4.52004
PCK2	4.84014	9.27921	169.714	22.5333	1.35272	1.14908	6.96482	0.904977	5.65768	19.1544	105.02	5.81262	1.50314	1.61843	3.33781	3.59002	49.896	10.2576	153.267	6.87699	6.86557	7.31812	122.631	96.3937	4.0047	7.11634	2.23528	12.2122	8.16681	2.93542	3.46829	261.293	15.3438	7.83044	23.7043	12.045	18.8179	9.56142	8.42356	6.67877	3.50975	7.61891	21.3659	19.8431	6.9028	3.96523	12.0467	9.53412	3.3646
PCYT1A	8.3896	7.05672	9.46694	8.50638	8.05047	7.95153	3.4504	7.36522	5.47817	7.24927	16.8566	5.90217	6.77677	6.2968	5.61787	6.30727	8.86431	7.82253	13.0033	6.11377	5.62744	6.18896	7.81596	8.94715	8.9864	5.5317	7.22043	7.97159	8.88419	11.6316	7.48829	18.0615	7.6244	6.74096	11.2021	6.3127	7.8486	6.84077	4.56601	12.2228	8.3405	10.8167	7.03901	9.22445	6.83943	7.24253	11.3564	9.91458	6.80985
PCYT1B	0.341684	0.0969059	0	0.27664	0.353586	0.51288	0.0237385	0.351638	0.019661	0.165415	0.0360864	0	0.205388	0.342627	0.150458	0.259932	0.0548889	0.0488992	0.0404332	0.0363498	0.385968	0.0331197	0.0226053	0.0104342	0.367983	0.0242458	0.675322	0.0665191	0.0274824	1.55131	0.205534	0.0104617	0.0428014	0.112406	0.0391962	0.00374714	0.0143532	3.07636	0.0120856	0	0.452018	0.0244225	0.0153072	0.899223	0.281372	0.0559656	0.0177706	0.0262715	0.0460916
PCYT2	1.84107	9.75628	12.323	3.89355	1.36849	0.981078	5.93183	2.15875	6.73532	5.2102	9.96534	9.5815	1.10335	2.06466	3.78694	4.99095	8.2394	8.86398	17.3779	7.71936	3.29359	8.70949	14.927	14.9885	2.62107	12.14	2.31418	12.257	12.9087	3.77911	2.95906	20.0013	8.13856	8.66817	9.90997	5.74633	12.5237	7.43546	9.86636	6.20902	1.92093	4.32585	27.1638	6.34975	6.48822	12.0524	7.82056	6.95448	6.19427
PDE10A	1.22613	0.217975	0.38951	0.489372	0.848832	1.28483	0.178877	1.40849	0.417184	0.748582	0.273817	0.107419	0.940543	0.303775	0.485086	0.0573647	0.401259	0.239232	0.275119	0.256192	0.293384	0.147133	0.316706	0.17368	0.102656	0.134525	0.286079	0.28595	0.340559	0.186844	0.0462318	0.137662	0.468541	0.578843	0.456861	1.96893	0.285187	0.364011	0.327303	1.09008	0.733129	2.50777	0.233149	0.115581	0.3443	0.136677	1.31909	0.187131	0.0859031
PDE11A	0.0812321	0.148957	0.208556	0.0437649	0.15994	0.0726164	0.0817707	0.0544132	0.11506	0.0691458	0.491873	0.132662	0.0361712	0.024455	0.0557284	0.00108993	0.292758	0.168441	0.24486	0.0861677	0.069508	0.145367	0.136358	0.215654	0.00822357	0.0646593	0.197453	0.0985527	0.304268	0.0119741	0.00685154	0.252257	0.0412187	0.0584652	0.952645	0.403882	0.064859	1.01839	0.0558655	0.00970269	0.174474	0.331984	0.482084	0.0478878	0.475234	0.682288	0.16271	1.07233	0.0195108
PDE1A	4.40803	1.2453	1.29088	2.3319	3.89872	3.57436	3.13398	2.74646	2.64605	3.14571	1.27467	1.11648	2.12478	3.45449	2.05467	0.590384	1.66995	1.6381	1.59431	3.53822	1.07882	1.26955	0.927876	0.696792	0.632226	1.30666	3.12592	1.18846	1.15472	0.765386	0.43795	0.523968	0.861865	0.964569	1.0661	0.230477	0.838685	1.02541	0.528842	3.93765	2.67573	0.767176	0.505339	0.744613	1.78998	0.306763	0.587112	0.284705	0.158141
PDE1B	3.50747	2.54093	0.468425	2.29932	0.857922	4.18627	0.186082	3.08645	1.83509	5.19956	0.247351	0.404196	3.0434	2.46377	1.50169	0.243185	1.00562	0.737654	0.622842	0.921822	0.451283	0.344147	0.49922	0.323364	0.548654	0.123759	3.86507	2.61929	0.3006	0.446915	0.281014	0.110614	0.639816	0.652238	0.43652	0.314225	0.163971	0.295986	0.273194	0.320636	0.672229	0.482319	0.405018	0.277996	0.469849	0.0699596	0.583121	0.217113	0.10403
PDE1C	1.93328	0.43006	0.339016	0.680323	2.01728	2.77041	0.305314	1.09297	0.412233	0.762986	0.37517	0.445578	2.61047	0.917734	0.505198	0.455345	0.634259	0.523282	0.591133	0.897696	0.378464	0.401012	0.284251	0.436152	0.584169	0.279356	1.63937	0.867423	0.342421	2.66818	0.309784	0.181857	0.0931827	0.166296	0.292164	0.0368986	0.0586504	0.169585	0.0961782	0.191773	2.26858	0.374643	0.204785	0.21069	0.379983	0.127466	0.0771386	0.24814	0.0838051
PDE2A	9.1494	3.66333	1.36097	4.8361	11.4017	9.98451	0.771153	5.24818	2.56491	6.40167	1.41232	1.05534	7.38399	9.74343	3.016	1.652	1.85738	3.77744	2.22433	2.05866	2.10516	1.28724	1.37127	1.07741	1.53441	1.19395	5.29956	3.99023	1.80294	2.66716	0.616019	0.780847	0.783491	0.545697	0.629762	0.315911	0.294193	1.90232	0.458038	0.940706	1.7711	1.22469	0.727285	0.371796	0.639832	0.169026	1.00063	0.43688	0.130717
PDE3A	14.647	2.20344	1.5297	16.0394	20.1224	11.6523	0.549578	10.5634	3.04752	14.4964	0.75429	0.214352	13.0103	16.2632	8.06964	0.616377	1.84486	2.04381	2.17639	0.804145	0.869358	0.254675	1.24748	0.72815	0.764221	0.149686	31.5109	1.50089	0.269375	2.27057	0.550613	1.84246	1.64208	2.04549	1.162	0.32098	1.35766	1.96955	1.3766	3.96265	11.4916	2.98861	1.86882	1.38286	7.13204	0.400162	0.733493	0.315696	0.246808
PDE3B	0.546717	0.597767	0.633484	1.05569	0.342979	0.337568	0.335103	0.946738	0.640603	1.56325	0.978298	0.400598	0.937796	0.204112	1.02032	0.258313	0.885526	0.395898	1.1967	0.877736	0.675734	0.292699	1.00674	0.472827	0.734527	0.310626	1.70506	0.33317	0.535845	1.13344	0.265759	0.594448	1.11194	0.997513	2.31639	0.120017	0.481283	5.75533	1.62634	0.753194	0.815603	1.40124	1.83035	0.803227	5.13352	0.17198	0.382823	1.46682	0.160384
PDE4A	2.79395	4.0499	2.19442	4.3992	3.40788	3.67668	1.46332	3.17427	3.23739	4.22682	1.59258	7.34882	3.45773	3.16065	5.01725	0.610793	2.42582	4.59043	3.97522	4.5439	2.25269	4.99328	2.51296	4.03799	0.77667	5.80272	2.70552	4.71977	7.19199	1.57436	0.356472	0.741078	6.2696	6.62472	3.4117	1.33424	1.22569	2.20083	3.83659	2.6483	2.94796	7.46276	4.18376	4.17887	3.71352	0.550202	5.73046	1.05036	0.462303
PDE4B	3.89969	4.98466	1.64412	2.45428	2.69257	1.70381	1.55223	1.3793	6.52806	3.54089	1.209	2.39489	2.11809	1.17004	2.60057	0.289962	2.93876	3.22889	3.55982	8.0436	2.60441	1.90227	1.59383	0.885123	0.630177	1.27767	0.673434	2.90211	3.25932	0.965195	0.439182	0.685756	1.96668	3.2399	2.30824	1.44605	3.16382	0.547451	1.38092	3.94207	4.65542	4.68885	1.21979	1.33418	1.94383	0.717604	1.6171	3.29785	4.04389
PDE4D	5.49447	1.80796	1.17487	5.80457	4.0673	6.55323	1.14298	5.6296	2.2134	4.31017	1.57066	0.94868	8.01386	4.21675	2.99668	0.476541	1.56471	1.83276	1.49349	1.86322	1.72814	1.23918	1.03734	0.899593	0.979106	1.08452	1.94605	2.3793	2.00028	2.06043	0.587697	0.830129	2.07571	1.34775	0.911106	2.0491	2.7186	2.53444	2.02259	2.00783	2.8761	2.53648	0.58536	0.223292	0.98404	1.27484	1.12808	2.96674	6.61005
PDE5A	19.1014	4.11192	2.81255	13.7266	17.6488	20.2214	1.59185	17.3528	4.13403	12.5293	4.0714	1.44902	19.5615	15.2642	9.01879	2.04991	4.01215	4.42015	3.27718	3.32809	3.69286	1.43278	1.09744	1.41125	3.31904	1.07013	63.6519	4.35562	1.43684	16.0497	4.09391	2.57874	1.68643	2.25886	2.83699	6.15091	4.69147	3.43429	1.17581	3.32469	9.14952	4.9756	1.15198	0.987887	3.46822	1.97945	0.983625	2.96355	2.65799
PDE6A	0.182556	0.0393238	0.0418477	0.0281013	0.278957	0.0681695	0.0222298	0.0546378	0.00245486	0.0236041	0.0774985	0.0191659	0.0711277	0.0281038	0.0305274	0.769735	0.0771007	0.0343436	0.0340772	0.0272317	0.164517	0.0589281	0.0556434	0.0351759	0.214073	0.0363278	0.0214715	0.00553703	0.0187169	0.967075	0.639005	0.0568213	0.101539	0.0555426	0.206884	0.0224576	0.150539	0.252074	0.018108	0.0280353	0.218329	0.0747097	0.0671668	0.48429	0.773605	0.113802	0.0106504	0.190254	0.0131542
PDE6B	0.459981	0.396907	0.195235	0.330317	0.430621	0.709254	0.51855	0.301562	1.02001	0.314019	0.136635	0.633362	0.29205	0.472558	0.136943	0.0857061	0.183598	0.343817	0.138005	1.13812	0.297999	0.529041	0.0987594	0.324798	0.175137	0.406051	0.316951	0.500499	0.332912	0.14467	0.185202	0.0657016	0.33503	0.182851	0.334702	0.10641	0.250828	5.46591	0.1452	0.105589	1.06535	0.104475	0.265111	3.8539	2.51386	0.0815018	0.349368	0.267812	0.062328
PDE6C	0.226705	0.0135527	0.0187493	0.0118035	0.204804	0.14577	0.0199195	0.0830562	0.016498	0.0165242	0.0767117	0.0715585	0.052029	0.0503661	0.00526052	0.0246923	0	0.0153872	0.0169642	0.0542258	0.0223362	0.0416873	0	0.0350224	0.148354	0	0.0420876	0	0.00838587	0.131869	0.0948576	0.00877862	0.0778174	0.156535	0.164453	0.144638	0.160588	0.0941153	0.0649042	0.0261684	0.249539	0.11613	0.036699	0.0869308	0.160552	0.111814	0.0477177	0.13227	0.0994539
PDE6D	5.55503	6.50067	5.5092	5.9267	5.05604	6.33256	10.7692	7.3971	12.0521	6.53656	5.8614	6.73178	6.22773	7.43379	4.97321	4.39247	6.5729	8.78049	6.35399	11.4305	5.55145	8.06122	5.18656	5.46064	2.97716	6.74214	7.64982	5.7768	8.03986	3.40876	4.5269	6.44867	10.3656	9.59347	6.66054	6.21174	14.3144	13.7882	5.6959	7.45213	6.37594	5.56551	3.30323	3.64674	7.22279	8.31634	11.7212	11.8116	10.7977
PDE7A	1.67052	2.44989	2.20241	1.15586	1.27585	1.17898	1.20323	1.05816	4.92026	2.09647	2.99137	3.37504	1.1974	0.941146	2.53505	0.864098	2.5563	2.19046	1.98516	5.84996	1.19239	2.35085	1.24425	2.04136	1.26579	1.65069	1.03729	2.21183	2.67292	1.70984	1.26476	1.54189	3.8613	4.21018	6.0302	3.64444	3.73872	4.72502	6.59146	2.68776	4.02697	2.22	7.94118	6.92439	9.23707	2.87511	1.93045	3.79669	6.49271
PDE7B	5.05548	1.39195	1.0072	5.26973	4.14819	6.55939	0.7873	5.39495	1.42659	2.8479	0.640554	0.852469	5.27857	2.94395	2.28709	0.14662	0.999949	1.5561	1.65263	1.20745	1.07244	0.800618	0.621497	0.706736	0.570414	0.588937	0.818347	2.33389	0.849616	0.910266	0.139213	0.388505	0.499836	0.560821	0.432767	0.117274	0.324059	0.361753	0.194202	0.623481	4.23961	0.578017	0.26354	0.241962	0.533624	0.278855	0.249031	0.515423	0.12098
PDE8A	6.92767	3.83404	4.07649	5.88901	9.40958	6.77108	2.15292	6.91721	3.19922	4.75375	6.06683	2.91343	4.76755	4.69313	4.43588	1.34388	4.11776	5.00963	4.0978	4.20496	2.93913	3.40325	3.03229	4.03883	2.68045	2.32275	3.94571	4.98245	6.37966	3.06321	1.86043	4.5524	3.99737	5.44153	12.2728	5.30018	7.70088	10.0714	6.97744	4.02003	6.20476	8.3953	8.05922	5.77525	11.1845	6.22881	5.47532	4.74987	6.21057
PDE8B	3.93479	1.28234	0.379833	3.26705	1.01629	2.61063	0.341822	2.99846	1.61214	3.90522	0.371436	0.45025	4.66098	1.17039	2.20914	0.853332	0.998941	0.591659	0.270893	0.836824	2.07883	0.370927	0.446923	0.513345	1.05909	0.459037	0.752321	0.733162	0.571613	1.25537	0.608358	0.21341	0.262506	0.604578	0.577233	0.73741	1.6783	0.828879	0.60909	0.8058	3.40191	0.516109	0.44433	0.386196	0.952127	0.505271	0.324125	0.788117	0.426661
PDE9A	4.93993	1.56318	0.954591	7.6962	3.2579	4.90851	0.569688	7.02856	2.50608	5.23063	0.768949	1.53828	5.58615	4.85689	1.99055	0.439751	1.89988	1.55071	1.79672	1.65734	1.4145	0.786089	7.70564	3.80837	0.529136	1.10831	2.47161	2.23763	1.15172	0.603897	0.411946	0.924247	0.248327	3.45633	0.355211	0.148229	0.184214	1.56062	0.0917915	0.20396	3.40679	0.534577	7.64919	5.4532	2.05692	0.112451	0.434905	0.203231	0.0486211
PDHA1	12.8142	11.9512	15.1387	11.9942	12.8363	12.8714	9.50923	12.6723	14.9455	11.7595	18.0695	15.5621	12.0595	17.6866	13.8082	9.78062	14.7856	14.8121	16.3156	15.4849	6.32288	13.6971	16.9927	18.4155	9.40679	16.9069	13.8951	14.0634	23.4698	10.6475	7.69335	14.9555	18.9492	18.5813	19.6157	12.1566	20.5703	10.7238	14.9751	12.7545	14.3024	12.9537	16.7597	28.0018	18.4828	20.0366	10.1023	21.9086	15.4025
PDHA2	0.0101055	0	0	0	0	0.0157804	0	0	0	0	0.0183571	0	0.00739252	0	0	0	0	0	0	0	0	0.015795	0	0	0	0	0	0	0	0	0	0	0	0	0	0	0	0	0.00922188	0.011898	0.13615	0	0.00834297	0	0.0429401	0	0	0	0.00837384
PDHB	8.18497	8.56389	5.94025	7.83545	8.70023	8.47543	13.3628	9.28524	11.9242	7.27491	6.07145	8.63678	7.50274	9.76345	5.99852	8.90031	7.90226	11.2689	8.83283	12.7424	6.40663	10.1214	6.16473	8.28206	7.5898	9.06087	13.3682	8.54739	13.3931	8.3017	8.55035	6.78536	8.79993	5.40768	7.5492	5.97277	16.1481	7.56342	7.92188	9.9306	7.18635	7.09923	9.65969	12.5808	13.5956	9.12043	4.43667	9.17335	7.51648
PEMT	6.09931	7.42005	25.0947	5.57272	5.39652	5.78413	22.9234	4.87076	13.8532	10.6719	9.71997	11.1269	5.0188	6.18708	7.59259	9.84421	16.73	16.4837	12.0465	13.3572	14.6361	15.1088	16.0095	15.9227	7.76148	10.3363	6.07456	14.7042	11.5305	7.45364	10.0068	14.6976	11.9918	19.0012	9.41371	12.9249	19.7089	17.4821	16.2061	15.7825	8.22133	13.823	9.42833	18.208	19.2924	24.7368	23.6803	13.9292	12.5538
PFAS	2.43522	1.76429	1.65436	1.42287	2.32083	1.87651	0.626629	1.48024	2.50074	2.93635	1.97641	2.59882	1.77146	1.68318	1.76249	1.79352	2.05557	2.72065	2.29084	2.57609	1.54527	1.8516	1.07284	3.19325	2.39126	1.84548	2.15437	2.58867	3.72756	3.36879	1.42475	0.821739	5.34606	4.50444	4.29163	5.01164	6.95749	5.6073	7.59642	3.83359	1.91974	5.76372	4.06226	10.1152	5.82358	13.5345	3.35003	8.15279	7.10323
PFKFB1	0.178737	0.0871902	0.180933	0.0316404	0.101353	0.161883	0.0320377	0.0421845	0.0972937	0.0956767	0.181823	0.069055	0.120292	0.0135011	0.0253824	0.0992851	0.120378	0.0824937	0.150065	0.174429	0.0449058	0.033524	0.488134	0.0422464	0.116529	0.109075	0.130549	0.1596	0.0404624	0.121196	0.0138695	0.232966	0.192551	0.219487	0.173126	0.126429	0.0774848	0.612692	0.130486	0	0.272917	0.093389	0.135758	0.201335	0.637967	0.158257	0.0287802	0.0827314	0.254747
PFKFB2	1.03747	2.36901	5.24928	1.0792	0.823333	0.695122	0.892305	0.644214	1.26921	1.58663	8.30121	2.2485	0.600612	0.532709	1.89714	2.83874	4.06289	1.69489	5.75172	1.94502	2.10807	2.19217	5.62956	4.69233	5.88629	2.24542	0.991459	3.13655	3.74969	3.56998	3.40384	5.10931	7.65764	2.61748	12.6797	4.86447	2.66633	4.84441	3.44729	5.36845	2.23241	4.76636	6.09214	0.544047	4.58007	7.0965	8.90254	2.58329	3.43877
PFKFB3	11.2775	12.2072	24.3893	7.57489	5.77182	6.06578	1.76833	3.14412	10.4282	13.5256	7.422	6.1451	10.3491	6.25056	8.66328	25.7576	12.0091	7.44011	13.9226	10.1557	21.7981	6.59588	25.8365	14.8263	24.969	3.44024	9.65296	8.53201	10.9337	13.5405	18.9509	5.17421	12.233	25.737	43.6023	35.3796	7.72686	4.08141	8.75294	8.77393	3.76744	38.7227	8.64787	13.8867	5.26139	10.5015	26.0037	13.211	14.2433
PFKFB4	0.431265	0.400333	5.59934	1.1942	0.293164	0.364941	0.323892	0.172958	0.551418	1.35596	6.64807	0.35682	0.186824	0.27526	0.299377	1.95395	2.98005	0.492052	6.1512	0.576787	2.19426	0.395404	1.59209	1.6467	4.03349	0.198488	0.281885	0.430269	0.361339	1.7317	1.00489	13.42	1.74224	1.1334	0.724412	1.6957	3.90586	2.77158	2.15026	0.94177	0.481492	7.64195	1.37446	2.33887	1.2541	0.853297	0.727398	0.629285	3.68944
PFKL	8.23211	27.1815	34.7081	9.92132	8.04645	7.48155	8.23247	6.64944	15.8127	24.6122	32.296	23.3781	7.09166	13.639	13.5655	21.0632	22.4513	37.0984	35.5304	18.3791	18.8704	25.7208	32.2342	36.9715	23.281	15.7882	16.1434	37.2301	36.6603	20.5173	15.973	43.1317	25.4805	20.0532	16.0841	39.7418	32.4757	26.4994	25.5168	14.2667	8.89454	15.3384	31.6925	39.4134	12.3942	19.2972	18.9558	13.3741	23.7741
PFKM	12.8754	4.60049	2.01926	11.2228	11.8672	11.7767	1.68817	11.9584	4.75311	11.3265	2.61812	2.45834	11.1063	19.1224	6.92286	3.83	2.87787	4.54963	3.13366	3.47751	2.89022	2.21955	1.98993	2.68564	5.19253	1.91686	16.2307	5.6817	4.04317	6.50091	3.16236	2.51917	2.69566	3.14991	5.95807	5.35958	9.97925	6.00788	3.77152	5.86248	6.83096	4.56941	5.02137	7.58777	7.59193	9.49145	4.64035	8.26797	3.78625
PFKP	7.21077	17.1284	25.3515	13.6453	6.35113	7.81077	5.09908	5.34669	11.9357	10.5884	23.7269	15.82	7.90125	6.70789	5.16681	35.1026	21.425	18.3042	20.2847	12.0716	30.4384	11.8934	27.9842	33.0921	27.1138	14.0738	28.1628	16.7845	23.4266	23.5238	20.664	34.1134	21.6121	28.9472	25.2829	67.0774	34.8841	5.56135	39.712	32.8558	7.43309	26.6415	16.1412	2.63465	4.85131	48.1841	58.1069	29.926	25.441
PGD	6.98971	28.9257	44.7143	9.87497	4.6063	5.04686	22.3076	4.65885	36.9211	21.4835	38.2356	47.6113	4.06444	7.62082	13.7667	232.39	34.3227	37.6292	52.1759	36.551	126.422	46.5532	42.5067	50.1941	171.312	34.7233	20.0289	48.2829	54.7892	178.316	215.549	70.8356	57.3162	54.7766	85.2628	44.8239	56.5731	19.7508	52.4633	80.4612	9.98076	21.5781	48.4297	56.7023	34.965	59.6012	39.2734	81.6782	89.6542
PGM1	11.9256	20.0222	27.6919	15.475	12.1802	14.1986	12.6467	11.3136	15.3188	15.6089	29.0054	10.5978	13.6689	18.1488	10.788	15.104	21.9595	18.0938	27.6571	13.0117	16.3547	13.3711	23.382	20.1309	15.9849	9.54982	20.1982	15.2082	15.4395	17.5266	15.9537	40.3427	9.77111	18.6613	15.1602	20.8459	21.8434	9.46643	1.50028	19.7801	17.2061	12.6932	14.654	12.3117	19.9218	10.953	6.77254	9.98494	18.4167
PGM2	7.24558	5.46209	3.02426	7.809	9.88299	9.02238	4.75277	10.0824	7.41085	7.47186	5.62846	3.4787	10.8507	9.17426	4.54582	23.2757	5.94236	7.29231	4.58581	6.24499	20.2497	3.47694	3.23521	4.29552	21.7359	2.78776	7.73705	5.09888	5.95387	27.565	26.6863	4.90694	12.9451	8.41458	10.9872	14.4229	19.1365	11.2659	11.687	15.7193	6.25279	7.45361	5.67358	5.80765	10.001	10.9993	7.46766	14.2957	20.8
PGM2L1	1.27118	1.06299	0.555868	1.14728	0.821804	1.68675	0.414888	1.21233	1.17431	1.09514	0.856083	0.827126	1.29601	0.675732	1.00091	0.302709	1.06735	1.34162	0.585708	1.27442	0.741843	0.883916	0.56949	0.660453	0.469999	0.68208	0.725431	1.03341	1.44608	0.766362	0.19741	0.45299	2.26889	2.1088	2.46192	2.11575	1.13601	4.08534	1.66087	5.19311	1.39348	9.06111	1.28911	2.57205	5.8498	2.45059	1.50424	3.2348	4.68063
PGM3	1.9919	5.01495	2.70324	2.07022	1.43132	1.54898	4.54389	1.3335	4.25352	3.40624	3.73681	4.24311	1.55253	1.10043	2.48307	2.10039	5.21949	7.08251	4.63911	5.05611	2.75169	3.95362	2.70979	3.68634	2.57199	3.19499	1.54653	5.2056	7.4322	3.12669	2.81738	3.40685	5.45918	7.93503	4.17471	11.5258	9.38629	9.82082	7.75419	7.34741	2.61699	9.04291	4.58569	10.8475	18.4068	4.93676	2.79392	7.59038	6.60396
PGS1	3.57394	2.6247	2.30616	1.84135	3.03179	2.96863	0.982696	2.38095	3.64789	3.83582	3.43453	2.96729	2.77055	2.44556	2.0516	2.37595	2.67907	3.71344	2.73124	5.15145	2.3118	2.47808	2.1823	3.51975	2.30466	1.58241	3.30287	3.00175	3.3264	3.00411	1.40849	2.73893	4.62515	4.89407	6.9389	4.57602	3.26261	4.32632	4.31883	2.25746	3.40039	6.52148	5.13541	9.57862	4.33175	4.66937	4.48546	3.38024	6.63026
PHGDH	8.6523	6.01237	2.45614	7.17411	5.18802	6.98032	3.70012	8.59097	8.64486	12.196	1.99438	3.69065	6.6262	10.8013	7.26598	16.5828	4.11506	6.84886	5.18868	4.48559	16.4876	4.43423	3.46207	6.3148	13.1931	5.03094	6.36654	8.18658	6.7591	14.0061	11.1493	1.40066	1.03966	8.8853	35.5128	31.3693	20.7035	14.8396	0.499156	6.80674	2.85021	1.77165	8.69675	71.9056	12.2884	0.163263	1.14484	4.12306	11.134
PHOSPHO1	1.18948	0.585533	0.522612	0.471577	0.343981	0.188647	0.249854	0.298524	0.912055	0.649434	0.635844	1.13692	0.244728	0.157938	0.425227	0.0917687	0.593767	0.464639	0.50832	1.07692	0.326861	0.406692	0.332342	0.988407	0.2885	0.132322	0.167591	1.0718	0.368149	0.336062	0.132202	0.244693	0.375414	0.31885	0.48756	0.192816	0.318927	0.243596	0.480547	0.138588	0.459068	0.923486	0.404059	0.232616	0.454098	0.168301	0.889483	0.553029	0.169409
PHPT1	28.5784	26.2561	46.2372	28.5266	28.9737	21.2801	62.1093	22.7361	53.9647	23.975	26.7528	41.7295	26.6217	41.79	23.5693	16.6471	36.2338	30.2999	27.3095	50.5365	27.6904	41.5723	43.9014	35.9027	12.3974	36.3171	35.7102	24.5527	33.2157	10.9083	22.718	28.7418	42.1221	44.4468	24.0673	48.5648	71.6119	26.4663	56.407	23.1588	39.3106	27.801	43.6386	104.308	47.7341	38.4616	39.9273	28.8195	16.8212
PI4KB	13.0039	14.257	10.3453	10.1111	14.8875	14.5896	5.80665	12.3212	12.0607	16.1178	9.87357	13.1279	12.1326	13.088	9.77848	12.3511	9.76587	15.5458	14.9178	14.6886	10.9354	10.2173	9.84735	14.039	12.1189	7.35635	15.1194	15.592	14.8732	13.1774	10.4422	10.7207	12.5904	10.9137	13.0842	10.4325	15.0374	17.3874	8.37222	11.0272	12.5773	13.9144	15.1152	13.9799	10.8919	11.7381	12.5023	11.5374	15.3789
PIK3C2A	13.6713	6.55539	6.43258	10.0461	14.451	13.3291	5.35478	10.558	6.43544	9.33218	11.0684	7.02547	12.9971	8.04519	9.80721	4.56432	7.3792	8.10862	6.97014	6.2062	6.66111	6.6039	5.49434	5.88186	8.80059	6.16064	9.39932	6.76701	10.516	11.7204	7.57315	7.11751	8.87991	9.22358	9.39274	8.13933	7.07746	13.6514	9.20812	17.5418	9.88944	11.4161	9.11448	14.6647	24.0023	18.6758	4.36736	15.7291	23.203
PIK3C2B	4.81858	12.866	5.09257	3.76143	4.43137	4.64454	2.32876	2.24401	5.13754	6.68497	9.23441	10.7837	5.30629	2.34201	4.99398	5.44356	7.00609	11.0963	9.50175	6.28463	4.78671	8.8775	3.72537	8.67215	6.43774	6.73856	2.79157	15.9012	10.2608	10.3846	5.89123	6.85996	12.8259	5.04519	8.02677	7.15845	4.81209	16.47	7.51225	5.68616	6.4611	16.4131	10.568	7.0948	5.58363	13.3732	7.92328	8.96031	4.89169
PIK3C2G	0.126649	2.63478	1.55543	0.415423	0.0469389	0.147358	4.47903	0.0561676	5.61598	2.49982	3.79379	3.84571	0.0526822	0.0234475	5.76003	1.59785	2.44119	5.28943	2.70096	6.1571	0.745568	3.52046	1.17171	3.33099	2.15483	4.7585	0.0755749	2.63319	12.7613	2.5342	2.1775	4.59521	2.53813	0.0381185	0.120268	3.72217	5.06202	0.212814	0.611866	3.38575	0.172862	0.00763245	0.627357	0.00388511	0.142452	8.17543	0.563139	0.0903134	12.4557
PIK3C3	2.23679	1.41534	0.929963	1.90519	2.35165	2.36088	1.06618	2.01285	1.69415	2.02612	1.42777	1.24498	1.93689	1.40281	1.62058	1.30728	1.32174	1.93568	1.35182	1.96843	1.3611	1.22092	0.890921	1.00981	1.9023	1.03795	2.13669	1.15204	1.80179	2.32795	1.7278	1.3943	1.6496	1.50513	1.58932	2.13679	2.8692	1.61515	2.93269	2.37111	2.11308	2.339	1.92428	1.80885	2.38849	1.35054	0.873892	1.31692	2.30885
PIK3CA	3.84765	2.0616	1.15732	2.58637	3.88422	4.40554	1.00536	3.2979	2.45644	3.03378	1.70973	1.41949	4.61146	2.41656	2.92518	2.36223	1.63615	2.54721	1.81086	2.2362	2.21147	1.44177	0.812027	1.13941	3.44621	1.35482	4.16489	2.20751	2.47164	5.43845	2.93291	1.24275	2.21062	2.67515	4.1498	2.77803	3.10506	3.48515	4.94508	8.04415	4.26196	3.57271	1.63023	3.4085	3.06592	2.26995	2.58879	3.8096	5.12126
PIK3CB	3.48816	4.43736	4.13076	4.30014	3.84841	3.33521	2.24258	3.05606	3.19766	3.88928	6.9731	2.95696	3.86389	2.60687	3.72646	4.17681	5.05914	5.45865	4.93919	3.59546	4.97045	3.47452	2.7514	3.70293	4.73958	2.44207	3.77113	4.37767	5.89267	7.62721	4.83604	5.96321	4.87387	30.944	12.7779	8.42823	6.91348	6.24933	13.4339	10.1447	3.44279	6.7675	5.92667	11.2516	4.5895	11.8415	5.00748	11.1235	14.5485
PIK3CD	2.1773	5.0194	1.61227	2.36729	1.69373	2.75954	0.390479	1.52188	8.18435	4.58154	2.11266	8.32672	2.3594	2.06679	2.76914	2.14698	2.75678	2.9198	2.50075	10.2684	2.32938	3.92976	0.963241	3.8858	2.40047	1.93562	3.17913	3.94879	2.85814	4.02769	1.14949	0.915496	6.28324	2.46741	6.75694	1.74557	2.83947	1.60245	3.12139	1.41444	5.37953	3.44238	1.45991	3.31911	3.51506	1.16432	2.30732	6.60318	1.78109
PIK3CG	0.808877	3.5479	1.72157	0.687396	0.454337	0.854343	0.761628	0.395282	5.81077	1.99965	1.33414	4.56143	0.419287	0.243649	1.21857	0.126342	2.70908	2.22164	5.89923	5.39143	0.411431	3.54851	1.15559	2.58044	0.146358	1.66559	0.286943	3.75952	5.65676	0.374342	0.0529475	0.935908	3.00377	2.50474	2.56689	0.349263	2.06837	0.582868	1.40384	3.29818	1.59345	1.09052	0.59815	0.576453	1.96629	0.54174	1.19525	2.95732	0.692885
PIP4K2B	16.992	10.7962	5.04776	13.5581	17.9969	17.5664	2.7244	14.3891	8.91001	15.8817	5.36302	8.23118	14.332	16.7708	8.86936	7.28501	6.35845	8.50382	7.67451	10.2726	6.33581	7.27222	3.4065	6.16467	6.92448	5.99333	17.9697	11.2497	7.65756	11.4831	5.02478	3.43145	10.8256	7.73088	12.5411	9.2982	7.09161	13.9832	11.1575	10.651	13.1456	12.0058	13.4165	21.8936	49.2752	13.4481	7.21503	10.649	43.8764
PIP4K2C	7.81842	27.5085	12.7262	12.8377	7.92967	8.33662	9.45335	7.45174	13.6341	13.28	11.3142	23.9802	7.41602	8.28759	10.5139	11.9496	14.5337	26.2248	21.0037	13.9485	15.6315	19.742	14.3773	23.5257	12.8875	23.3525	9.46508	25.1395	50.8069	13.5711	11.767	14.8677	20.4501	14.0022	25.4521	17.5754	10.4045	20.9093	18.3559	20.3534	10.1951	17.7962	21.3748	17.3046	25.267	12.2553	18.253	11.4943	19.8388
PIP5K1A	7.48611	8.3494	8.96744	7.58502	7.6571	8.40406	4.21463	6.71931	9.98879	10.4735	10.6492	7.16054	7.00176	6.89107	6.44949	10.6581	8.56407	9.46388	10.5135	8.68795	11.7602	5.55258	9.70462	7.42623	9.35769	4.02852	11.4364	7.14795	9.61874	8.18406	8.96177	6.95385	12.4123	8.67178	9.42829	11.9231	16.6299	18.3309	11.2012	12.3556	7.68363	11.0587	15.7275	16.5841	14.0744	12.7774	7.64524	16.0339	25.7832
PIP5K1B	0.894545	11.3471	14.474	4.13363	0.381712	0.308343	11.7509	0.314805	6.75479	5.4584	24.209	8.38975	0.531829	0.347458	5.71796	0.155109	14.341	18.6963	16.938	7.89226	1.11621	10.8487	12.3581	12.2395	0.160221	10.0781	0.356105	13.1903	15.9697	0.413335	0.162509	18.9865	11.4175	2.25026	12.4428	5.08321	31.1545	7.11555	3.0933	4.14946	3.47319	8.00217	6.75292	5.6261	6.12749	5.20767	11.088	11.2268	0.210725
PIP5K1C	43.1144	21.85	8.33928	34.3634	48.6744	48.7258	1.76801	41.1231	10.8771	31.4526	7.41667	14.3516	51.3654	54.8339	17.4331	13.7074	9.20098	15.5645	13.0313	8.49642	13.9024	11.2101	8.18427	12.1483	13.2213	7.51829	35.5529	21.7184	12.1785	18.6134	7.66675	5.77976	27.1836	13.0889	12.5214	10.3222	5.72519	11.2887	12.2035	7.75079	29.0362	22.2109	9.74293	8.69155	8.39883	12.9487	16.3278	9.24014	21.7127
PIPOX	2.89632	0.475228	3.40192	2.30368	1.80715	3.01142	0.276145	2.59513	0.600929	1.66013	1.90632	0.338453	2.45288	3.51167	0.398952	0.352378	1.8545	0.740321	2.92586	0.30401	0.145716	0.243629	11.5925	2.29192	0.312293	0.165909	1.09092	1.39588	0.116253	0.835706	0.26019	6.4679	0.273357	2.63483	0.977757	0.343589	2.18695	15.7627	0.181938	0.328629	0.968622	0.158763	9.424	1.62196	20.1664	1.87834	0.175106	1.36626	1.1925
PISD	4.35055	5.60069	3.45537	2.75981	3.20049	4.12258	3.03832	3.55802	6.56493	5.87192	3.32096	4.74475	3.11587	2.85797	3.13297	3.96239	4.21366	6.62864	3.92343	6.31094	3.92426	4.41835	3.63298	5.78231	3.78073	3.0337	2.94025	7.15749	5.76842	4.25343	4.06868	2.36141	7.47859	7.10751	8.21325	6.61455	12.1277	7.89169	7.08665	4.82785	3.69228	4.12714	6.24853	8.55285	10.8868	6.44614	5.45484	8.90354	5.0456
PKLR	0.151745	0.0942423	4.48028	0.0994897	0.219101	0	0.0629618	0.0442147	0	0.668543	2.03165	0	0.0411135	0.0106132	0.013302	0.00520318	0.844377	0.0518784	3.66765	0.00856987	0.0282402	0.00878436	8.48297	2.1697	0.00872407	0	0	0	0	0.0190543	0.0436112	4.11219	0.151364	0.086269	0.0340235	0.00397543	0.0761381	18.7611	0.0102575	0.00661706	0.656236	0.0043184	0.965107	0.65066	3.30753	0.0904765	0.0603306	0.0557442	0.00931422
PLA2G10	0.593291	21.5454	12.8458	4.10767	0.23363	0.380878	67.2334	0.22041	10.2105	5.79299	6.69397	19.526	0.337565	0.161832	4.63393	0.0976482	12.2434	30.775	10.868	7.59926	0.745291	34.8465	19.4821	19.866	0.18419	20.5568	0.0713312	23.3245	14.7367	0.111748	0.0511533	12.3155	2.80514	0.71427	2.01311	1.25899	0.642999	3.37628	0.204534	7.49752	2.81246	2.1983	2.68853	0.134073	1.30252	0.14592	31.2601	0.0653845	0.2185
PLA2G12A	8.50226	4.11011	5.42492	8.05605	7.65701	7.75249	6.6148	7.61934	4.89887	6.37134	6.49283	4.28593	8.51322	7.00479	6.80107	5.10431	5.54424	6.05632	5.48842	5.70339	6.38145	5.27429	4.26513	4.56224	6.41763	5.64194	7.55058	5.12035	7.12513	8.16296	9.94219	8.1786	5.7682	5.56524	10.2359	6.11361	7.85169	11.3272	3.59305	6.11026	6.14267	4.70344	7.26797	5.2969	8.02138	5.73989	4.54683	5.70391	7.675
PLA2G12B	0.756551	0.119307	22.5848	5.48406	0.0462288	0.0101845	2.39652	0.0513095	0	2.43413	29.6424	0.0839925	0	0.0123162	0.0463094	0	7.24764	0.0903042	16.4522	0.1989	0	0.0407756	14.4243	11.5359	0.0101239	0.0398006	0.00882154	0.145592	0.0246075	0	0	45.0542	0.0526955	0.141334	0.0350959	0.0645866	0.200272	12.9406	0	0	2.46035	0.060136	3.79066	2.74476	31.6206	0.0262486	0	0.0862519	0.0216176
PLA2G1B	0.207559	0.316406	0.924094	0.285775	0.326935	0.0180064	16.1734	0.272149	1.08418	0.685833	0.56556	1.03951	0.101224	0.0217753	2.83837	0.0427019	0.985693	1.25067	0.484065	1.23081	0	17.6266	1.46211	1.31732	0.0178994	2.32216	0	0.193058	0.783119	0	0	1.77623	0.0621113	0.0208235	0.0465379	0.016313	0.104143	0.581284	0	0	0	0.053161	0.0190397	3.35548	0.269486	0.0696123	0.185673	0.800602	0
PLA2G2A	58.1471	5.32455	201.521	8.74911	0.969681	4.35662	10.115	6.33728	7.6376	15.2432	117.103	2.30533	8.71301	16.8031	2.6041	2.44952	528.341	6.46846	173.137	65.3504	77.0701	0.191077	41.6694	146.849	162.602	1.35884	153.619	2.85085	4.596	7.68987	63.5242	106.598	539.691	2.73593	0.493384	7.49229	19.0063	5.17662	19.0051	99.448	30.9606	16.586	3.14317	350.125	32.6611	3175.32	13.0293	4816.35	68.5447
PLA2G2D	0.0603692	5.32924	0.821759	0.0437183	0.0389005	0.0471351	0.233633	0.0323818	19.4045	0.685475	1.19633	18.0052	0.112413	0.103638	0.311746	0.0203236	1.12307	0.886538	1.2776	17.3395	0.386072	6.83662	0.58882	4.1942	0.0212977	0.435387	0.0334041	0.689134	2.03443	0.0372132	0.159699	0.411852	10.8712	5.61942	17.103	0.178573	8.85249	0.138329	1.92316	2.57816	1.97174	0.0801215	0.371534	8.96816	1.83062	0.513537	2.45225	0.861876	0.286503
PLA2G2E	0.224921	0	0	0	0	0	0	0	0	0	0.0170242	0.0603462	0	0	0	0	0	0	0	0.0285808	0.094182	0	0	0	0	0	0	0	0	0	0	0	0.151441	0.0169241	0	0.0132582	0.0338564	0	0	0	0.0420879	0	0	0.014662	0.159289	0.0377178	0	0.0309848	0.170848
PLA2G2F	0.0456944	0.404013	0.00963668	0.0404447	0.0890695	0.0677869	0	0.0471824	0.0226121	0.0237805	0.145261	0.647316	0.0635114	0.0409877	0.00811134	0.00211521	0.0591824	0.384887	0.0653939	0.160257	0.00574013	0.132128	0.0194988	0.112504	0.0265989	0.118512	0.0169965	0.0637532	0.0624969	0.0213015	0	0.0699359	0.116912	0.0598257	0.00768405	0.0129288	0.0412691	0.0621938	0.00625484	0.0699394	0.625894	1.29909	0.0867668	0.0160849	0.048541	0.289648	0.0183943	0.0679837	0.0567965
PLA2G3	0.0163666	0.532258	0.115054	0.0338014	0.0257798	0.0127788	0.122235	0	0.816661	0.056784	0.128833	0.263469	0	0	0	1.3132	0.628865	0.837214	0.24984	0.249565	2.78927	0.221703	0.199543	0.462064	1.38037	1.19853	0.302543	0.243572	0.360216	3.00101	1.6616	0.0484826	0.191009	0.059112	0.0146786	0.0501668	0.113325	0.0220013	0.0597422	0.109195	0.134753	0.0041919	0.0360322	0.0170703	0	0.0219566	2.7598	0	1.79472
PLA2G4A	7.05742	4.19728	3.64806	3.30676	7.98063	8.22348	4.13948	5.50587	4.4763	6.21338	4.22069	1.87839	6.78007	5.83733	2.71935	3.65778	3.59261	5.64529	4.09174	3.23858	3.4202	2.66371	3.21965	2.42937	5.60464	1.20241	2.09051	2.8847	4.79838	5.73886	4.92438	2.93099	26.6983	1.16912	1.10847	7.66367	11.0654	0.583055	5.89856	16.3172	4.09109	1.74204	2.78439	0.988828	5.08865	4.25332	3.55034	6.31976	2.33244
PLA2G4B	0.0761163	0.0504491	0.00697933	0.0175752	0.0899206	0.0749336	0	0.00650889	0.0122826	0.17715	0.0751461	0.0319647	0.111363	0.024998	0.0469968	0.260428	0.0300038	0.0496409	0.0126297	0.0857874	0.103932	0.041381	0.0363136	0.0586661	0.513711	0.0302936	0.0783343	0.0277038	0.0218512	0.260866	0.346682	0.0130712	0.0579342	0.0956216	0.0712338	0.147477	0.0657558	0.0834141	0.096641	0.0116892	0.0668805	0.129686	0.081966	0.0724854	0.0949202	0.126532	0.0310846	0.0984739	0.436027
PLA2G4E	0.0429558	0.00770382	0.0746044	0.00223651	0.0477611	0	0	0.0049697	0	0.00187859	0.0298354	0.0162706	0	0.00238583	0	0.0912339	0.029454	0.00583108	0.0241077	0	0.530087	0.0157977	0.0154035	0.024885	0.615803	0	0.107658	0.00705084	0.00238341	1.25289	0.455873	0.0299405	0.227976	0.0752909	0.176763	0.0428961	0.0273852	1.58712	0.0438114	0	0.255324	0.219394	0.200266	0.207541	0.467054	0.177966	0.0271244	0.258978	0.0125629
PLA2G5	2.1221	1.71212	0.488007	8.24752	1.26682	0.215925	0.733439	2.80283	1.82935	4.45198	0.328076	0.018171	1.08172	3.42121	2.69834	0.830796	0.672504	0.533997	0.387698	0.955269	1.1131	0.06175	0.371578	0.233449	0.530033	0.051663	9.50794	0.110241	0.117119	1.6121	0.45985	0.161615	0.585209	0.463741	0.151853	0.255501	0.234476	0.0625923	0.0566542	0.0598048	0.177425	1.30099	0.321507	0.353192	0.323755	0.079501	0.431669	0.167938	0.0420908
PLA2G6	1.39124	1.32095	2.97536	1.05989	1.30404	1.06075	0.541479	0.99131	1.46797	1.98612	3.44481	1.47204	0.895101	1.06076	1.32692	1.44927	2.36306	1.12545	2.55499	2.02846	0.998279	1.07194	3.00221	2.51301	2.01427	0.57132	1.17206	1.26974	1.94071	1.88967	1.02213	4.38782	2.44517	1.44296	2.41788	2.59961	1.01661	1.58485	1.32125	0.405017	1.7551	1.02215	1.73996	7.58226	2.15094	1.11503	0.990373	1.63041	2.80181
PLA2G7	0.167035	4.61657	0.857693	0.694228	0.17159	0.618067	0.43934	0.185687	6.18139	0.415748	1.48415	3.83463	0.0743777	0.0754291	0.403939	0.0403413	2.3233	1.98598	2.56368	8.22798	0.501765	2.87185	0.823456	2.37456	0.146552	2.30459	0.181726	1.82386	1.92492	0.0615551	0.0140886	0.365725	19.6864	25.0036	14.3668	2.01886	11.3275	2.6286	2.93593	28.6615	2.6092	7.70631	4.22699	8.73165	8.21626	2.03138	14.1496	25.4155	1.0411
PLCB1	5.89572	1.13181	0.667674	2.1467	7.38861	6.08567	0.73864	3.9399	0.878077	1.47405	0.551354	0.502132	6.81678	3.43194	1.42128	0.434899	0.700339	1.39869	0.664695	0.777532	0.823562	0.56928	0.471388	0.562882	0.454473	0.527172	3.76238	1.38116	0.88883	1.83326	0.226464	0.514565	0.5873	1.9496	3.26091	0.786769	2.15672	13.9898	0.39544	2.75438	3.97181	2.77562	2.37704	1.56408	4.62408	0.614533	0.601506	0.364344	1.05943
PLCB2	0.876811	2.53593	0.903461	0.604205	0.636159	0.698664	0.381249	0.69295	3.77677	2.44528	1.25094	4.3698	0.560874	1.23238	1.20583	0.214985	1.52195	1.37665	1.20707	5.29304	0.389782	2.26846	0.719998	1.86504	0.268793	0.885686	0.522581	1.55849	1.9279	0.541261	0.19029	0.448707	3.34808	2.04071	10.4666	5.12312	2.13522	2.07883	2.80781	1.38588	2.31048	2.14729	1.38662	1.80083	2.53273	0.696906	1.73257	2.96509	1.21591
PLCB3	6.45869	20.4867	72.8995	12.5064	4.73069	3.96668	3.37372	3.03143	6.83154	19.8331	93.3567	14.7536	3.99187	4.4583	6.41562	17.8369	38.6586	21.9192	52.611	8.47449	15.1433	10.864	47.1096	49.0763	18.9011	10.048	8.62367	18.3946	20.611	19.9326	17.2158	99.9091	38.3497	8.02906	19.6366	40.3077	48.435	24.7767	35.434	19.3894	8.12663	16.5643	12.8986	11.3265	10.397	22.7909	30.275	11.1619	14.0467
PLCB4	4.4546	2.60379	0.9354	3.48418	7.72871	3.23332	2.74246	1.99424	4.00725	3.8572	2.94589	3.25423	1.99827	5.74029	5.50381	1.10555	2.75632	4.5863	1.92868	4.94891	3.63771	3.56294	1.48711	2.6713	1.43823	4.03405	14.1487	3.89744	5.57357	5.8867	1.06314	0.665369	1.81193	2.22964	0.4217	1.2625	0.733764	3.25496	2.48498	5.78955	6.49288	10.6944	2.28687	1.40284	6.31324	4.64295	0.288995	4.36052	1.08671
PLCD1	5.20809	4.69495	3.30873	5.12294	4.55704	3.84268	1.6812	3.65924	5.2237	8.28923	3.24341	4.17276	3.94961	6.12836	3.99184	20.0571	3.3749	5.19076	4.54914	4.93549	19.3487	4.53659	2.9025	4.09792	14.157	3.13246	9.95993	6.46215	4.80958	15.9805	18.4137	4.89339	3.44003	1.21336	1.82387	2.4825	2.71687	2.45176	3.08131	3.21653	3.95181	3.19197	2.72288	17.1417	2.59054	1.00548	2.73677	0.930297	2.846
PLCD3	9.31717	32.9723	14.5206	12.1962	7.55113	5.55656	5.19936	5.94228	6.94082	14.4285	20.2403	19.8202	4.72061	6.62478	9.00584	12.6276	14.2219	14.6598	13.8546	7.53301	7.22875	23.3591	15.6393	27.8373	16.984	21.5483	13.5826	29.5379	18.7629	10.4635	7.23328	15.2637	23.5734	8.26692	8.31852	24.9043	24.3395	7.04082	4.27514	22.446	5.12741	9.92508	30.253	4.01471	10.3405	47.1692	42.483	3.49689	4.91853
PLCD4	6.3173	2.79081	0.354358	6.28629	4.98619	10.2447	0.117999	9.18664	1.90187	5.44994	0.343951	0.322971	9.58387	5.90799	2.3446	0.938002	0.630135	1.73621	0.430684	0.925429	0.762389	0.286145	0.321048	0.350717	1.95034	0.344346	2.42704	1.74249	0.385583	3.19695	0.827066	0.212964	0.344465	0.416655	0.603911	0.195133	0.258208	0.783817	0.732343	0.363181	1.77387	0.537626	0.432725	0.368811	0.956407	0.802411	0.363434	0.443594	0.677466
PLCE1	3.39222	3.31674	2.17436	4.21503	3.12196	2.75287	1.16246	3.64744	1.63195	5.09487	4.04158	3.24839	3.04518	2.5411	3.75053	0.524274	3.23402	3.96504	2.87098	1.33986	0.979004	2.91415	1.88958	1.96121	0.806215	2.37797	2.51959	4.1399	2.89255	1.13118	0.327643	2.32497	2.04542	1.55789	3.29456	2.68683	0.478547	2.37613	0.921731	2.4434	1.45749	0.842256	1.37431	2.59569	4.26726	2.15583	2.06778	1.18978	0.47657
PLCG1	6.55921	5.00065	3.39311	5.66255	8.6676	6.48349	0.604801	5.25501	4.81483	8.12605	5.54616	4.39937	5.92171	6.94921	4.6617	3.89258	3.63437	4.51529	5.22056	5.4741	3.66676	3.04869	2.74625	3.6767	5.15122	1.86132	9.82178	4.36189	4.49242	6.53412	2.58868	4.35798	5.66804	8.12025	7.34585	5.57708	3.52325	15.8876	7.28134	4.26982	6.21536	15.2077	7.75955	10.5863	25.365	17.9007	3.40308	12.2447	15.0155
PLCG2	1.00679	3.99742	2.0955	0.609613	1.14792	0.588277	0.385792	0.377478	6.04995	1.84519	2.48931	8.15305	0.572834	0.355187	1.41339	0.414262	2.30965	2.4499	4.48049	8.16596	0.971278	5.11855	1.44009	3.92506	0.604358	1.88067	0.775081	2.87363	4.31172	0.844046	0.636144	2.62936	2.25811	2.39546	3.73943	1.2676	1.19059	0.579398	0.7286	1.27059	2.14744	1.2219	1.45957	1.66777	2.03766	0.590359	0.884441	1.4794	0.414408
PLCZ1	0	0.039722	0.0274765	0.0269074	0.0410438	0.0508623	0.00973046	0.0256244	0.0537272	0.0226013	0.0552231	0.0978755	0.0698929	0.0287038	0.0925094	0.0201032	0.140619	0.0701537	0.0331473	0.0728439	0.0163665	0.0610913	0.00529485	0.0855403	0.107861	0.0795073	0.00293704	0.0363551	0.139278	0.0552143	0.00842489	0.0343061	0.0292407	0	0.00584241	0.0645104	0.058834	0.367794	0.00792624	0.0409055	0.224291	0.00333694	0	0	0.00922679	0.209741	0.00582739	0.0646126	0.633367
PLD1	1.06184	1.35879	5.50429	1.18494	1.09221	0.645921	1.16136	0.665008	1.11971	1.73201	11.2158	0.93572	0.540728	0.542353	0.897766	8.37824	3.69012	2.28273	5.40599	1.56505	5.07394	1.26442	3.82383	2.46786	9.41097	1.01947	2.03905	1.5677	2.30321	13.7454	12.8345	9.76747	0.65177	1.70058	3.50195	0.816653	1.13262	3.75502	1.8555	2.61489	0.940374	5.5486	3.60387	4.62659	5.81012	1.9445	0.488244	1.64562	1.42792
PLD2	3.94631	4.97418	2.83765	2.77889	3.37826	2.78272	0.923988	2.01587	3.34413	5.1853	3.63627	3.7312	2.58518	2.79104	3.25591	19.4268	2.63161	5.321	2.82596	4.89294	17.6173	3.41574	2.69011	5.17011	24.9189	2.22271	6.68944	4.63656	5.90011	19.7195	17.1273	2.90097	9.16091	6.43886	4.57799	8.92573	6.59811	3.00754	5.05437	4.61794	4.24478	7.42217	3.94889	6.46122	8.15085	3.79495	5.83652	3.8067	1.59637
PMM1	3.52351	5.23447	8.09029	4.23344	2.76704	2.71718	5.96802	3.03223	5.55539	4.84529	5.68798	6.9445	2.334	3.53194	4.74197	18.1813	4.66481	4.71032	6.97199	4.77238	5.80465	8.69759	6.78799	6.73487	12.7231	6.74045	4.53284	5.88145	4.53881	6.62326	14.3055	10.9865	2.42503	4.22195	3.02637	1.37417	2.10495	3.95233	2.59717	3.44969	2.89952	2.34921	2.75359	6.12851	3.75223	0.340829	1.37138	1.97667	0.287894
PMM2	0.935358	2.65225	2.33385	0.666065	0.834429	0.688234	1.837	0.535618	2.40958	1.69702	2.77069	2.02004	0.62793	0.676007	1.09325	1.35952	2.96632	2.7581	3.52554	2.44169	2.1324	2.18694	2.40985	3.90458	1.67002	1.58557	0.645592	2.3254	4.00655	1.60843	1.66146	3.43594	2.41546	3.14888	1.95352	2.69824	4.23603	3.19972	2.90319	2.95711	1.3181	5.44797	2.79969	3.47021	1.8748	3.56115	4.66915	3.33746	1.9648
PNLIP	0.038242	0	0	0	0.090355	0	8.54695	0	0	1.82673	0	0	0	0	0	0	0	1.98564	0.273643	0.0291565	0	22.2503	0.0349687	0	0.00742028	0	0	0	0.153305	0	0	3.10586	0.0257485	0.0086325	0	0	0.0777114	0.221696	0	0	0.0644035	0	0.00789302	0	0.111717	0.144291	0	0.56896	0
PNLIPRP1	0.0590197	0	0.0248938	0	0.20917	0	0.271087	0.0174119	0	0.160158	0.0241227	0	0.00431749	0	0.00349224	0	0.0382205	0.149819	0.0281546	0.0224989	0	3.03035	0.0107936	0	0	0	0	0	0.0139176	0	0	0.160264	0.0476859	0.0426327	0.00198497	0.00208738	0.103942	0.0654545	0.0323154	0	0.0993952	0.0158722	0.0194903	0.0369343	0.131662	0.109859	0	0.0878088	0
PNLIPRP2	1.41153	0.0997508	19.379	0.115835	0.0662594	0.0145973	5.88543	0.0459634	0.0578233	2.96063	19.579	0.481543	0.00683832	0.026479	0.0995623	0	1.44076	0.0755021	37.7257	0.228065	0	8.91261	26.84	28.3919	0	2.4815	0.0189658	0	2.97147	0	0	3.60908	0.100704	0.0590838	0.603632	0.0198367	0.844259	0.207342	0.0853053	0	0.419809	0	0.138915	0.0292494	0.287977	0.6866	0	0.108171	0.00774607
PNMT	0.292858	0.246311	0.170378	0.151952	0.524921	0.16558	0.316771	0.208548	0.274853	0.307825	0.128412	0.0650264	0.243786	0.476756	0.227065	0.439417	0.405462	0.139826	0.154157	0.0923922	0.253716	0.0631365	0.0738735	0.119345	0.180271	0.0616268	0.252695	0.0845375	0.0381019	0.213985	0.0195906	0.0598296	0.0679942	0.100302	0.00679276	0.0285729	0.127688	6.09869	0.0184311	0.0594491	0.136056	0.0310379	8.28722	3.80758	3.2183	0.335305	0.0813035	0.0834696	1.98324
PNPLA3	0.0455248	0.117978	0.230421	0.0322356	0.139831	0.0106635	0.0612007	0.00447688	0.140801	0.0710767	0.359736	0.146571	0.00999088	0.00859694	0.00538748	0.0590058	0.224058	0.099804	0.199797	0.0624763	0.165846	0.149427	0.310823	0.331776	0.226135	0.138908	0.0215516	0.0889231	0.128824	0.258528	0.0529892	0.337143	0.0919562	1.58669	0.244977	2.29278	0.176798	0.697656	0.257573	0.230479	0.153337	0.230869	0.56377	0.46295	1.08812	0.0595467	0.140499	0.0150514	0.0150895
PNPLA4	3.83982	2.93326	6.16814	4.17075	4.10683	3.85608	9.59975	3.17054	5.7978	4.41249	3.79054	6.63563	3.30319	3.14109	8.08123	3.9785	4.26436	6.60635	3.77771	5.45087	4.52815	8.62154	3.48248	3.77318	4.13516	5.50588	3.58295	5.01132	5.19893	3.19297	5.01855	4.2771	5.98839	3.06943	4.38047	5.2114	10.3034	4.16449	7.92902	4.11313	2.93808	0.499403	4.08795	7.24161	4.61956	7.03426	3.04094	0.445322	2.63618
PNPT1	3.53941	2.07084	1.60771	2.82076	4.45893	4.24035	2.60061	3.67227	4.96729	3.44109	2.86334	2.72198	3.35862	2.46247	2.3334	1.83872	2.97321	3.92188	2.3515	4.27392	2.45171	2.15461	1.64574	2.58538	3.20529	1.69646	2.53128	2.23918	4.07384	3.05097	2.82433	2.65726	6.61865	6.05788	11.6706	8.6663	10.5372	8.05575	9.43084	8.56725	3.98347	4.70368	11.376	10.512	16.026	8.99672	3.86865	7.68445	6.97959
POLA1	2.40815	2.0072	1.21456	1.79028	2.71869	2.25556	1.24354	2.02789	2.6833	2.57074	1.91095	2.11588	2.53289	2.22554	1.85776	1.85323	1.67528	3.13767	1.963	2.2698	1.68029	1.84749	0.942814	1.61921	2.22052	1.75726	2.40601	2.51423	2.30872	3.89524	1.95966	0.859885	3.36167	3.48071	5.51867	4.60592	4.37921	8.56441	4.38668	6.02329	3.19648	5.21919	3.03876	3.24254	5.48389	8.18485	1.55178	7.81977	16.2526
POLA2	2.13535	3.45494	2.72042	1.71262	2.36779	1.76154	2.35477	1.60966	5.26119	2.92485	3.24647	4.25237	1.80833	1.9968	1.59344	2.14582	3.49784	5.48512	3.49109	3.45982	1.79797	2.76725	1.73876	3.90733	2.11404	2.31297	2.26958	4.07272	3.94108	2.43279	2.02885	1.6594	6.20426	2.05801	6.91895	5.28745	9.54991	12.868	6.87298	6.1567	2.9427	5.98646	4.56958	11.7911	5.2137	4.5995	4.73754	7.11935	8.52994
POLD1	1.66581	3.61516	2.71465	1.08571	1.40259	1.3763	0.861833	1.0782	4.21909	3.31234	3.65047	3.48121	1.03027	1.6415	1.55915	3.2106	2.72239	5.01488	3.29419	4.47518	3.14648	2.66994	2.02358	4.36685	2.82557	2.10706	2.21423	4.36094	4.20815	3.38346	2.05645	2.21907	13.2308	6.18054	5.65953	5.8744	10.4	22.3554	8.79198	4.74273	2.21711	6.14382	4.58839	10.8581	4.24055	12.4852	8.75804	10.4542	14.1449
POLD3	2.55378	3.25369	2.11825	2.98626	3.25992	2.83865	3.05847	2.92643	4.2136	3.15381	3.71222	2.63176	2.95273	2.94853	1.76083	1.69656	2.99621	6.61149	2.02872	4.45215	1.98993	2.86007	2.37427	3.12015	2.46931	2.43712	2.28534	3.75685	4.77487	2.74191	1.83968	1.74882	7.55417	6.77537	13.5626	2.77765	11.0787	7.04821	5.69943	8.06101	3.39507	11.1208	6.70442	5.3369	5.36046	7.58757	3.59521	21.1259	8.61077
POLD4	2.326	14.4186	22.634	4.40798	1.9269	1.47699	15.1265	1.92196	17.1401	4.5385	11.2733	16.1272	1.80392	2.07775	4.18604	6.28601	12.8253	12.751	13.3703	15.0701	5.97113	16.2694	20.5689	20.9588	4.05255	14.3711	2.99272	13.4388	10.3782	4.05749	7.11482	20.7375	9.73454	11.6863	18.7716	9.40753	8.83004	5.63891	7.12528	8.47139	3.61923	12.0546	17.6812	7.7121	4.74186	3.03465	13.9672	6.78875	1.3076
POLE	1.83378	2.20124	1.73936	1.22712	1.98843	1.25955	0.343383	1.09158	1.41817	2.49486	2.87089	2.50136	1.0803	1.10997	1.65642	2.14224	1.84612	2.51351	1.00579	1.70745	1.56132	1.7848	1.36953	2.79882	2.78052	1.03257	1.43967	2.54613	2.48677	3.06051	1.09988	1.60515	4.77533	4.00426	5.25511	4.90086	3.51558	11.686	4.28301	2.20598	2.17422	4.8397	3.76071	11.0031	4.82485	7.39097	3.452	7.94025	12.2731
POLE2	0.547715	0.979164	1.01859	0.37461	0.688223	0.314902	1.70691	0.235034	1.9712	0.521964	1.12158	1.36264	0.284113	0.211563	0.436045	0.85742	1.18661	1.67761	0.912107	1.31351	1.10712	0.824951	0.667778	1.21613	1.81635	1.03312	0.28623	0.639128	1.61565	1.23656	1.31368	0.72766	2.62168	1.5421	3.65069	2.20833	5.53581	4.89459	4.51658	3.89851	1.11807	2.96508	2.67612	3.91445	3.31117	1.40277	2.58566	4.65883	4.02697
POLE3	12.8998	14.8325	8.87766	15.4238	14.9456	12.8646	21.1929	13.2857	25.3818	13.8964	11.9065	16.682	12.5078	16.0587	10.3043	14.6891	13.4875	19.2786	15.1592	20.1785	15.8995	14.8989	9.27259	13.7449	16.4324	13.4478	17.4634	14.0799	18.686	16.9202	15.8283	8.65357	19.3341	17.2751	38.8623	22.7898	52.8433	21.585	35.3156	35.7113	20.8714	23.2928	20.2409	22.8999	23.1572	31.6381	23.0413	27.4708	43.0898
POLE4	5.4244	6.78834	8.0208	5.62462	6.40816	4.32072	22.2537	5.98682	13.1084	4.6482	4.98897	9.51399	5.13906	6.47808	5.77173	3.64771	7.42424	5.87217	4.77719	12.3601	4.16753	9.51546	7.22228	7.80104	2.61737	7.74341	4.55669	4.54281	6.19408	3.4207	5.7724	6.77462	8.67704	11.871	5.45235	2.46765	16.0872	3.82756	5.53687	6.37046	7.44951	6.68032	13.2147	12.9383	10.1004	12.6844	10.6655	3.44887	0.430784
POLR1A	4.82908	3.16561	2.56614	2.59231	4.04625	4.63892	0.456009	3.3575	1.89312	4.07008	3.1643	3.17821	4.43948	2.30294	2.76145	3.11755	3.67207	2.58821	3.42251	2.37818	3.28129	2.65545	1.49945	4.26387	3.95584	2.6235	3.12234	3.78409	3.37136	6.69539	2.58009	1.86995	7.15654	4.70331	6.71029	4.87318	4.16284	9.79558	10.0333	5.04493	4.68983	6.51874	5.22321	5.59774	8.00991	12.4564	5.22532	8.33378	15.0792
POLR1B	1.92028	2.06258	1.88269	1.2017	2.48001	2.40326	1.95332	2.069	2.99689	2.07408	2.07776	2.62719	1.5306	1.45095	1.6012	2.83889	2.25224	3.19747	2.47532	3.56621	2.59916	2.53993	1.32934	3.51216	3.42468	1.90107	1.73261	2.94516	3.7476	5.06606	2.83676	1.13401	5.56619	3.1592	7.89544	6.7307	9.32452	5.64873	8.28875	9.23516	2.97032	5.26426	4.5411	4.08448	7.81139	9.81256	3.72778	8.37798	8.47625
POLR1C	3.07924	4.53757	5.15184	3.02981	3.67406	3.28575	7.49716	3.22997	7.92998	4.33822	4.41426	5.0065	3.78056	4.86994	2.96987	5.44972	5.87588	6.13477	4.96492	7.60646	5.49274	5.44656	5.35603	7.22757	5.96682	3.97745	3.1584	4.61122	6.94173	5.10674	5.90384	2.88343	9.8411	9.28172	10.9534	8.44376	20.9504	9.36009	13.399	15.0334	3.71069	6.82198	16.3462	17.407	12.37	17.3499	16.603	10.5708	9.04961
POLR1D	13.8434	10.3787	14.1072	17.594	11.7494	14.5242	17.543	19.8336	21.084	13.2171	11.1925	10.2706	15.6536	10.459	14.4556	21.0191	12.8162	11.2353	9.31635	14.8444	15.5604	13.3725	10.0877	11.5293	19.1124	11.1591	12.2351	8.58843	13.1312	15.371	21.9907	11.6998	11.7617	17.7477	21.1681	14.9579	28.9	15.7464	15.8199	13.0876	16.6609	13.2887	9.02591	14.2576	16.5911	18.6867	26.1747	14.3932	14.8376
POLR1E	8.69813	6.24138	3.26112	11.7219	8.22741	8.56577	3.3203	9.3313	8.03617	9.69795	2.94199	3.73392	10.3564	9.37423	6.09986	6.52898	4.81729	5.89336	3.52065	7.75254	5.25359	4.02822	4.46331	4.79941	7.17375	2.87743	7.46699	6.70119	3.6796	8.17669	4.5906	2.12261	6.38102	5.34167	4.75547	8.50181	12.4581	7.38766	9.40214	5.7446	7.41799	6.96246	6.35415	9.64024	4.72888	8.89904	10.7519	8.10445	9.81889
POLR2A	14.733	20.9991	21.5618	13.8974	14.6448	14.423	2.06708	9.82394	12.2194	20.6293	25.5814	23.2126	14.545	9.2313	14.1891	40.2904	18.2905	19.8558	19.9893	13.3805	30.7161	21.5335	13.5556	21.858	53.4723	12.775	11.9892	20.3099	24.9622	46.1774	35.0057	14.7425	32.5452	18.9735	26.4237	58.3861	16.5977	27.5138	31.1697	18.2936	12.8329	25.0679	28.9475	49.5712	51.6486	50.3507	18.595	34.2013	93.1179
POLR2B	12.1803	9.97381	5.95782	9.0529	13.0697	13.0047	5.81011	12.1276	12.6627	10.5405	10.2228	9.30416	11.2323	9.75147	8.68994	7.95709	8.70002	14.5548	10.648	12.524	7.70525	8.55439	4.93085	8.31959	11.9268	6.77877	12.2676	10.1373	14.8617	14.4386	8.63416	7.03657	16.6002	10.3249	12.9378	20.4697	13.6174	15.8852	11.3474	21.4921	12.3903	14.2196	11.89	16.8832	19.9582	12.6693	7.82233	17.7198	45.92
POLR2C	11.7149	14.9322	12.3648	13.0364	14.6424	11.9021	20.508	12.6624	18.868	17.1054	11.1525	14.8608	10.6761	17.9018	10.5358	9.75661	15.3711	17.8821	17.8502	16.6276	11.5919	14.674	12.8805	15.2555	6.58523	13.2178	14.777	17.2565	16.1577	6.94771	7.36046	12.6959	18.7625	19.0615	15.7624	13.1734	29.2451	31.3141	17.6494	22.3754	11.3959	8.77759	15.5388	23.4692	31.0739	18.0882	20.4748	18.0571	18.8888
POLR2D	4.54416	3.57948	3.00444	4.36599	5.41484	5.29121	4.36529	4.88677	5.62872	4.02522	3.58265	4.52325	4.30252	5.53473	3.13862	3.15134	3.78144	4.51231	3.1267	5.29343	3.50495	3.70529	2.38911	3.59352	2.92815	2.036	4.13565	3.97529	5.00597	3.56998	3.17878	2.66052	7.99592	4.95725	6.77795	2.9594	11.5468	12.4159	7.68471	6.10929	4.87429	4.95835	6.13644	8.08274	8.28466	7.65423	7.32153	9.63427	11.4224
POLR2F	0.0982022	0.00955539	0	0.0813719	0.160442	0.0864626	0	0.154103	0.0336035	0.0434952	0.00759101	0.0336352	0.0810091	0.106533	0.0222538	0.00386876	0.0108246	0.00723254	0.00797381	0.0159301	0.0472448	0.00653152	0.0178319	0.00411546	0.0178384	0.019126	0.0466307	0.0174909	0.0059125	0.0141676	0.0324266	0.00206314	0.0253226	0.0245258	0.0126489	0.00738971	0.0169835	0.0231721	0.00762684	0.00984008	0.0422253	0.0112381	0.0137999	0.0294197	0.0554892	0.0294319	0.00280363	0	0.0588666
POLR2G	15.3793	14.5099	19.299	16.1588	17.6623	14.0689	39.7042	17.2382	31.8903	12.566	10.9803	27.5658	14.648	14.1455	10.087	10.9372	16.8369	15.2645	13.3736	25.6094	15.0134	20.2588	13.7784	22.6815	9.65606	22.039	13.1382	16.931	13.7343	10.9211	16.7283	8.61291	31.0442	24.1597	18.7648	23.0506	36.6595	22.024	20.5351	29.467	18.418	19.5599	36.1768	43.6624	36.2754	20.6474	34.4761	31.8742	19.2237
POLR2H	5.60296	9.42531	11.8064	5.91963	6.06659	5.82804	21.9325	5.20176	13.0937	9.25611	10.6028	10.4049	4.1056	4.83549	5.42406	4.88848	13.9261	9.92945	9.38834	12.8511	5.53439	11.6084	13.0351	13.4035	5.42314	10.3461	4.64324	8.65252	9.83767	4.92738	6.61419	13.0647	17.1809	12.3817	16.1071	14.2485	18.5222	13.2123	13.9051	19.1792	5.76554	10.8456	22.4336	26.1912	19.5303	14.9077	54.3157	18.7564	9.9329
POLR2I	14.644	12.6377	18.0703	19.6015	15.0946	12.2304	26.8618	20.2045	19.795	11.7062	9.6465	23.1446	14.2835	19.2242	14.0506	12.2801	17.8103	14.4754	11.2613	17.0435	16.8373	17.7238	16.3133	15.6667	9.78198	19.1397	11.2445	11.8739	11.5272	8.32387	18.3542	9.63995	14.4581	21.2001	10.521	14.9185	25.1636	14.0395	14.2841	16.4361	16.4023	14.2634	25.9124	17.396	26.8016	14.8392	23.1815	16.6562	10.7127
POLR2J	20.1213	23.8533	32.7247	27.0171	21.4357	19.9579	56.7126	23.1188	45.6077	20.2473	24.9625	29.7516	21.7574	23.879	22.0256	17.9548	38.7182	32.4383	22.5642	44.4082	26.6677	43.0757	33.614	33.002	12.3722	29.4552	16.0386	24.3615	24.3567	11.4863	26.7951	39.4256	25.5748	41.8172	36.7834	22.8047	37.8947	43.2003	21.0275	24.0994	22.4568	23.1868	38.4861	25.5845	18.5486	43.7571	50.6475	31.0725	19.8046
POLR2J3	0.480772	0.206127	0.168986	0.36939	0.881526	0.232004	0.067325	0.256093	0.309782	0.191129	0.407864	0.333225	0.379788	0.141858	0.239039	0.901019	0.244317	0.16565	0.105117	0.178184	0.419406	0.182644	0.223881	0.18742	1.26584	0.112059	0.536259	0.200301	0.174782	0.851779	3.06355	0.204396	0.134877	0.521529	0.982519	0.650627	0.440241	1.12932	0.3519	0.165098	0.371098	0.534879	1.05431	0.705152	0.283734	0.455179	0.356157	0.505005	0.351356
POLR2K	28.3179	19.349	20.8741	34.7615	30.8326	34.0279	74.3535	45.7841	48.3634	25.2857	16.9334	24.3919	35.0522	39.5019	21.0963	13.4866	26.9645	26.9095	20.0846	47.0092	19.4446	29.7986	22.657	18.5641	12.7346	26.2916	30.3232	17.469	22.209	12.9813	20.8696	14.7749	40.7618	44.0026	26.3478	22.2387	41.2795	31.29	29.5144	66.4488	33.6376	34.2339	104.811	51.5815	46.3973	27.9645	36.0478	25.574	18.9049
POLR2L	31.0248	58.8043	102.519	45.1022	31.8874	29.6457	156.231	41.6467	109.089	42.2906	35.7972	82.2991	34.9013	50.7897	39.0024	59.8792	97.2861	59.554	52.1443	102.671	48.7167	86.7137	92.5536	91.7903	40.1093	109.682	45.9719	46.1622	58.6256	32.3461	68.9593	46.003	71.2384	73.0349	34.2844	73.1636	78.8359	39.554	46.1717	31.5069	49.2113	57.5475	100.849	59.6546	40.2799	51.8537	74.0456	62.5967	48.4703
POLR3A	1.67316	2.3217	1.91741	1.95268	1.7076	1.74827	0.768991	1.26243	1.78414	2.62404	2.36946	2.1622	1.50523	1.49724	1.55045	2.1173	2.30596	2.71117	2.60701	2.02545	1.83651	1.71507	1.37404	2.17431	2.42048	1.31408	1.84797	2.91916	2.97588	3.07965	2.00384	2.12789	3.83516	2.57901	3.99678	4.15046	3.82997	8.54927	4.41043	3.51831	1.94892	10.2684	2.6033	4.173	5.13235	5.68295	2.88941	4.64257	7.74719
POLR3B	1.70215	1.8145	0.958113	1.17418	1.54571	1.72156	1.8051	1.53985	2.09081	2.03559	1.88163	1.81374	1.22746	0.91798	1.60575	4.55653	2.09475	2.60005	2.11522	2.0644	2.4312	1.91251	1.05979	1.95076	5.97553	2.33809	2.05855	2.14666	3.23111	5.32164	5.20576	1.2471	1.70483	2.84414	1.84169	2.79795	4.04568	5.36517	1.62518	3.95466	1.53701	2.81126	3.0981	3.69597	4.71351	4.71431	1.59717	5.82291	3.79975
POLR3C	6.80103	7.43641	4.92171	5.94973	7.08226	6.62633	7.27087	6.70363	9.64558	8.86325	6.00972	7.17445	5.86155	7.37162	5.32407	6.98898	6.56376	8.98399	7.32805	9.81622	6.05519	6.92477	4.61801	7.28418	7.34744	5.83492	7.05064	8.37899	8.4673	7.7559	5.90697	5.01453	9.30731	6.4025	10.9955	7.97065	15.2869	15.1796	11.932	10.3767	7.40508	11.8561	12.3518	10.2074	21.6629	9.14862	11.1617	9.71006	11.3542
POLR3D	2.50952	3.40982	1.84157	2.94072	3.0235	3.17556	1.5276	2.82113	3.53934	3.52092	1.61244	3.26731	3.41455	3.11972	1.98298	2.91569	2.52007	3.19816	2.8421	3.57471	2.61552	2.74609	2.32749	2.78912	2.83307	1.99232	3.72952	3.54155	3.17098	4.24296	2.10096	1.03313	6.44795	2.47666	3.03914	4.50362	8.56858	6.22879	2.12497	3.84383	2.97357	5.5067	4.80395	11.282	5.76348	4.81513	2.87474	3.94475	5.79086
POLR3F	3.32664	2.2828	1.33531	3.22466	2.92669	3.38993	2.58961	4.23503	3.55601	2.8319	1.50619	1.50464	2.47031	3.02241	2.2598	1.73996	2.14779	2.49324	1.59173	3.34087	1.72333	1.68868	1.37238	1.45499	2.55854	1.36464	3.0892	1.55647	2.95774	2.86221	2.32988	1.29507	2.8827	3.08995	3.66407	3.31993	5.95447	8.57232	2.21033	4.20662	3.56568	3.47121	3.94955	4.09992	7.8578	4.51509	1.7599	4.34459	3.99748
POLR3G	0.54183	0.273465	0.239346	0.369406	0.557921	0.688886	0.410137	0.65884	0.634085	0.280349	0.58191	0.200378	0.546344	0.28691	0.246953	0.796504	0.597449	0.270351	0.209573	0.641983	1.62343	0.200277	0.392791	0.310074	1.78727	0.525024	0.29711	0.153236	0.314246	1.37774	2.03832	0.300044	2.68683	0.310731	1.59821	2.01731	8.2463	1.66098	4.26298	1.29312	0.575449	0.421954	1.02462	0.965103	1.28728	2.00754	2.40219	1.44643	1.7838
POLR3GL	14.092	13.9141	9.24521	17.4897	14.3771	15.1919	16.6392	17.7106	16.3815	12.9092	10.3108	13.4821	13.9226	17.6535	11.4211	6.26957	9.63959	13.3156	12.8752	16.9485	5.47613	17.1299	11.3078	11.9855	5.7956	11.5544	13.1367	13.3281	11.0165	6.55095	7.17158	10.208	12.952	12.7094	10.7608	13.6648	9.13733	10.4723	14.8004	9.09024	12.2129	8.45246	11.013	8.80337	9.55709	8.36081	13.806	9.53182	10.9453
POLR3H	4.43372	4.97303	3.42112	3.61229	3.84598	3.99139	2.20479	3.34632	4.21805	5.53256	2.9083	4.56188	2.94634	4.82261	3.55165	3.90231	3.27149	4.55454	4.70484	4.32795	3.50379	4.8513	2.81299	5.13344	4.05945	3.82637	4.32495	7.12303	5.1145	4.43504	3.39804	2.76956	6.09068	5.24043	3.65924	4.58512	3.565	4.1619	6.49158	3.0475	2.84594	5.16586	5.22075	6.28021	4.10784	7.26067	5.86846	4.76206	5.54146
POLR3K	2.66387	4.25083	3.811	2.60602	2.49367	1.76366	7.27748	2.91837	6.71643	2.31058	1.9809	7.52331	2.24501	2.37551	2.19382	2.09845	5.10466	3.63091	2.88338	6.60369	2.19176	6.12373	3.89358	4.81739	1.49926	5.84658	2.11235	3.84706	4.56253	1.61748	1.97946	1.7459	7.96106	9.48054	5.3179	4.73276	9.21552	4.09143	4.75527	6.84134	4.18016	3.58498	9.7166	7.43953	3.65725	10.2509	12.9496	7.8802	7.11272
PPAT	0.695238	1.08045	0.912818	0.680012	0.961941	1.08988	1.30316	1.04017	1.89424	1.07802	0.948427	1.49806	1.00135	0.722858	0.800346	1.1696	1.36645	1.55133	1.15111	1.97175	1.25056	1.21351	0.715711	1.34275	1.69859	1.13084	1.00806	1.01152	1.91632	1.85495	1.24901	0.422048	5.253	2.72108	3.15163	5.09764	11.273	5.47936	4.23129	6.85103	1.29386	2.55253	2.74482	5.26917	5.43134	5.65876	2.15981	6.44411	8.10579
PPOX	2.3506	1.41676	0.767838	1.93072	2.4147	2.03479	1.1664	2.10114	2.52871	1.9233	1.06459	1.63493	1.64011	2.08073	1.04693	2.07862	1.3609	1.37085	1.13961	3.54533	1.63689	1.76712	0.821601	1.67331	2.16894	0.633424	1.93528	1.55067	2.25637	2.05731	2.16229	0.983922	2.18477	2.11955	1.82602	2.44435	3.27385	3.48722	6.78493	0.812213	2.12276	1.96811	1.45283	4.22462	1.57421	1.30465	2.0356	2.02208	1.33647
PRDX6	70.1057	61.7361	63.1352	98.425	97.8226	57.3386	79.0535	88.7106	83.7927	66.48	44.6821	57.4785	72.6616	169.435	50.3538	105.39	50.1094	68.375	44.2902	57.7343	67.397	53.9717	53.6956	55.4889	82.8286	56.9202	98.847	67.5264	55.8076	67.4607	118.322	73.4042	57.3562	61.269	54.7077	77.4046	77.1999	65.9618	102.691	77.9153	49.0071	47.3095	69.8409	107.268	155.027	77.4736	73.2091	50.5985	89.5288
PRIM1	1.29204	1.72111	1.60435	0.630586	1.08415	1.30579	3.55776	1.00341	3.98862	1.791	1.84255	1.76891	0.786173	0.735393	1.32897	1.53715	2.02531	4.62571	1.7281	3.48001	1.03148	2.26483	0.846524	1.46273	2.01498	1.08691	1.1882	2.20701	2.80192	1.81155	1.90915	1.20426	4.01636	2.10975	7.06236	4.64651	12.4762	18.0849	4.63363	9.16288	1.69465	3.1175	3.36956	8.97818	7.30521	6.0444	4.553	12.8352	6.8341
PRIM2	1.48492	1.26879	0.718074	1.24456	1.15086	1.17663	1.85778	1.39515	2.00086	1.14617	1.61502	0.923683	1.36764	0.976386	1.07078	1.07995	1.55573	2.34632	1.32949	1.95179	1.02575	1.38468	0.653443	1.08671	1.09622	1.01007	1.15988	1.39877	1.85564	1.41091	1.05196	0.88722	2.72558	3.31637	3.59661	3.6283	6.71978	6.22999	4.47089	5.41196	2.34324	3.84927	3.38106	9.14211	5.01358	5.52264	3.24047	5.19607	8.20049
PRODH	0.147539	0.0868971	3.01249	0.295307	0.194102	0.0877054	0.0788859	0.140142	0.124449	0.852587	2.93746	0.0323873	0.0466059	0.0744024	0.0615066	0.943725	0.627552	0.0870526	2.32579	0.150834	0.614984	0.0524099	3.7182	1.4266	0.74692	0.0511567	0.151936	0.070175	0.0521871	0.635206	0.959473	11.0753	0.363488	0.690309	2.86221	1.47292	0.140821	0.91109	0.114748	0.0157917	0.207058	0.0991942	0.595187	4.12464	1.84513	0.371118	0.0449936	2.28929	0.034732
PRODH2	0.172404	0.00821299	0.284054	0.0286119	0.292777	0	0.0120713	0.00529816	0	0.0280386	0.0734016	0	0	0	0.0255032	0	0.118625	0.012433	0.051402	0.0410764	0.00676793	0.0084209	0.183922	0.0742832	0	0	0	0.0150337	0.0254094	0	0.0104517	0.856502	0.217651	0.0729701	0	0.00762188	0.583902	0.695276	0	0	0.0362933	0.00413972	0	0.0421444	0.0343395	0.0542081	0.0361464	0.106875	0
PRPS1	10.7319	8.47999	4.219	11.1325	11.7024	9.53311	9.29722	10.2998	20.1189	13.4003	5.20492	10.2223	11.6369	12.6862	8.836	4.22996	7.20478	11.2362	8.73059	16.453	8.28502	8.48284	3.93398	7.18171	4.53787	7.75819	11.3124	8.4275	10.0803	5.19628	4.36916	2.44055	10.263	20.0447	17.0464	11.9643	25.9187	47.6587	22.6258	15.6215	11.2014	13.165	9.08388	7.71853	14.5196	15.0055	11.5602	17.8156	10.4116
PRPS1L1	0.0269975	0	0	0	0.0797341	0	0	0.0132746	0.0166998	0.0100358	0.0122605	0	0	0	0.0159746	0	0.0699329	0.0155754	0	0	0	0	0	0	0.0104769	0.0411882	0.00912908	0	0	0	0.0261867	0	0.0181775	0.0365654	0.00907986	0.00954832	0.121914	0.0680475	0	0.0158931	0.090933	0.0311162	0.0111444	0.0316779	0	0.0679093	0.108678	0.0446294	0
PRPS2	20.0858	19.0791	6.90808	35.3676	20.9177	19.7689	31.389	30.2763	30.6041	26.0308	7.93698	16.3173	29.0006	23.1561	24.4328	6.12443	14.1785	22.7573	12.0528	22.4603	10.7294	19.3702	8.05886	14.8373	8.12802	16.3433	12.2454	16.3156	23.7718	9.03903	9.96643	3.93505	16.7675	17.1053	26.9747	34.208	33.212	24.1502	31.8345	26.8646	16.4716	17.3068	10.6675	7.11945	8.6085	44.6972	21.7977	44.263	27.961
PSAT1	1.88291	8.10872	1.8862	2.22609	1.16781	3.15555	8.12116	2.65843	10.1912	3.64468	3.25549	5.17452	1.97265	1.74611	10.5763	11.1316	13.2125	9.10934	10.0216	8.11097	8.52357	8.66084	4.11579	14.5832	14.8698	8.04337	1.78276	10.3393	7.82734	14.1867	11.5453	2.06508	30.336	25.0286	39.154	17.7853	71.0165	2.40008	25.1972	23.3012	6.79504	10.763	14.3625	30.752	8.75805	0.493925	0.95648	50.4692	57.0665
PSPH	2.1575	2.40376	2.42668	1.67387	2.98931	2.86163	8.78478	1.24681	6.84746	2.54267	3.31922	4.40787	2.81753	2.44455	2.86213	4.15266	2.98063	4.57315	4.84872	5.81612	2.48941	4.04662	4.05932	4.30204	2.81981	3.55975	2.43904	4.16219	4.56256	3.0523	4.21642	5.17602	5.58107	4.64172	12.477	6.91458	18.7735	32.5153	7.78789	7.23797	1.83018	2.81206	14.2056	32.487	60.7325	6.95187	5.17526	6.68399	5.63265
PTDSS1	5.47407	7.48962	8.16296	7.77254	6.5055	5.18653	5.90208	5.54866	10.0513	8.26988	7.56195	8.67667	4.88504	6.95626	5.69531	6.75794	8.50363	9.4069	10.4052	9.89746	6.35094	7.13488	5.65668	8.5493	6.24053	7.65963	5.68273	8.24402	8.91362	7.71641	5.17365	6.33074	15.8697	12.0065	14.3999	7.85329	23.0456	15.2538	17.5949	22.9374	9.52593	13.4607	28.7851	16.896	21.3757	13.8259	15.9921	14.4045	11.7333
PTDSS2	3.08329	3.48205	2.802	3.22757	3.324	3.42407	1.85516	3.07942	3.22189	4.12115	1.91507	3.82043	2.78728	4.49756	3.03925	2.62946	2.36611	3.50208	3.39867	3.82435	2.58215	3.44605	2.23907	3.82116	1.94471	2.54109	3.44441	3.85518	4.12067	2.39098	1.43815	2.78546	4.75161	3.72722	5.02381	4.42152	5.00199	5.50374	5.62078	2.56749	2.9888	6.73377	3.84511	6.89298	5.41802	4.77813	3.501	3.76006	4.57336
PTEN	10.6927	6.15268	6.02934	10.476	11.754	11.3837	6.1682	10.6106	8.67683	9.61833	10.7478	6.31244	11.2158	9.63028	10.0231	9.51852	7.15077	8.78703	6.88533	10.51	7.6884	7.23724	5.16387	5.748	10.9135	5.34337	10.2451	7.19959	10.2584	10.6991	9.94936	9.23767	13.2147	12.8252	10.2586	9.94717	14.4452	13.0281	11.8819	10.4205	9.36038	8.80733	6.38512	1.76267	6.51638	12.0076	2.96436	12.8394	16.4233
PTGDS	16.2728	33.0031	50.0683	14.0364	27.725	12.9326	21.7653	21.9655	166.734	74.8482	18.6298	107.812	13.4748	20.4359	29.1938	11.2103	65.1919	14.5641	34.8409	184.695	51.2835	70.5784	58.4637	43.1669	14.0034	43.7057	8.96735	15.7288	23.2225	20.4792	4.12909	5.35201	14.4977	10.6373	25.9371	7.6285	3.26907	3.88638	2.04963	13.6227	35.0674	6.15673	8.81169	12.5067	29.1702	2.42794	29.9967	3.75381	0.48195
PTGES	7.42665	3.6673	4.7789	2.17053	4.22633	4.96242	2.31254	2.31997	4.85791	7.20615	3.04496	3.77275	3.54242	3.05551	2.94797	1.83206	2.57306	4.53979	3.12447	5.02915	5.6444	2.88681	4.45635	3.37807	2.30685	2.77043	3.44811	2.88006	2.1301	2.15086	1.83666	1.44826	9.6664	6.32038	3.39298	6.47735	4.58374	4.0685	3.11598	5.98463	1.18494	4.50791	9.78964	5.43916	6.73516	6.12158	2.76988	13.3033	1.51761
PTGES2	6.92832	15.8314	16.4902	7.31082	7.45844	8.3921	9.43768	6.99419	15.0701	12.2493	15.8574	18.8458	7.36693	12.8641	8.3939	11.067	17.696	18.7313	16.6847	17.4821	9.98057	16.8149	16.357	21.8288	8.53009	13.1184	9.08628	17.4415	20.6238	8.83111	8.00233	16.9477	33.7657	16.5642	55.2528	26.1784	35.3533	15.547	30.9101	16.2233	10.7738	14.2705	25.2261	14.4183	12.4003	24.0648	38.6743	24.307	14.3467
PTGIS	60.2417	6.56125	4.26045	64.425	33.6736	24.5824	2.94863	34.4498	5.89902	26.0761	7.76112	1.46047	31.6307	31.5256	22.353	4.64644	4.37563	9.56127	7.94114	3.39414	13.8947	1.35206	3.08682	2.17657	13.0655	0.740339	48.8546	7.52111	2.38068	20.7754	2.69114	2.33333	8.13991	3.56246	0.606702	0.84321	3.93491	7.62059	2.68589	2.37231	6.3188	13.7799	1.55897	22.3096	8.55892	0.758919	2.17639	1.34716	1.1364
PTGS1	14.8737	11.9741	12.0905	31.3344	17.0698	19.0536	2.02128	11.3655	8.06078	13.2912	6.65891	9.59708	18.5638	34.9092	7.13936	19.0236	6.16793	12.2535	11.7201	8.4125	14.2247	12.2653	4.72485	9.47015	20.5911	6.6451	18.0281	15.4372	10.9782	54.9653	15.1591	4.50663	3.39464	3.96498	2.2529	1.56205	2.60035	0.704568	0.816291	6.2532	7.09282	23.4722	2.90362	0.926337	3.18543	2.13242	2.94954	2.74737	1.26766
PTGS2	10.9465	11.9534	1.55474	15.4232	4.75045	9.06795	0.200216	7.41176	6.70901	17.5349	1.39752	0.485495	41.0623	6.54687	7.23393	0.193897	2.80661	1.68838	0.52752	1.84801	1.86621	0.741995	2.04958	0.214512	0.804089	0.178933	5.35778	3.91947	0.416174	0.826039	0.845092	0.317098	2.74885	4.6949	0.302415	5.41025	1.10213	0.199894	1.70737	16.9026	1.66167	18.0752	1.34407	0.38664	0.916631	1.30931	4.49271	0.683206	2.18439
PYCR1	0.876903	31.3829	13.1066	2.61727	0.969684	0.541366	19.9903	0.581578	22.7125	11.5038	11.8451	26.0003	0.570623	0.856859	12.658	4.28104	23.5007	41.9841	28.5719	24.255	17.5418	37.8669	15.2661	36.2715	2.04575	25.6521	1.06541	50.0481	38.7938	3.06375	2.11653	7.28948	29.8713	40.9795	47.0264	47.2529	42.9095	22.6268	69.1405	21.0691	2.40408	40.9523	54.3601	57.3727	8.15088	53.3845	26.5363	39.2405	13.6371
PYCR2	8.34125	10.9409	5.83214	8.39168	8.11194	8.79309	6.4158	8.23085	12.6439	11.5069	5.60976	10.2187	7.50039	11.8755	6.99007	5.62727	8.30094	13.2631	10.1718	12.8437	6.93762	11.7669	5.71735	9.9205	3.66182	7.09198	10.5557	11.729	11.7941	5.71619	5.09536	5.13463	18.7299	16.284	12.9524	13.4705	10.7578	24.7308	13.3972	11.9225	7.88826	10.0344	16.6259	20.6388	11.4861	9.79413	12.8753	14.9909	14.7479
PYGB	67.0597	53.2316	26.5219	60.7875	74.1282	76.8938	11.6128	53.2847	21.8889	55.1524	29.6045	28.1329	66.5947	91.2463	24.2893	47.9142	24.2106	54.3012	37.426	19.2566	48.7983	37.056	24.4425	39.8311	54.4521	29.9936	160.721	85.2984	44.3501	76.6299	33.4752	25.3293	47.8553	51.4521	203.624	97.7842	17.7261	53.7704	27.7785	63.1296	36.3621	35.6199	125.883	16.5056	22.785	47.7084	73.3905	29.3627	25.3575
PYGL	3.55114	2.15976	0.879552	3.55301	3.63726	2.51886	0.707707	1.96321	3.20958	4.73311	1.24225	1.56984	3.1115	3.16769	2.15205	15.3708	1.89852	2.15488	1.61503	3.04882	16.8845	1.73032	2.01523	1.39529	21.0022	1.33806	5.06038	2.04515	3.94838	21.3812	28.6328	0.648004	3.27059	3.67993	3.9646	1.78306	1.78641	0.680192	36.3661	3.11952	2.13466	3.75595	6.29647	4.7617	5.98755	0.83617	2.83104	1.39409	1.32138
PYGM	14.3887	3.32325	0.616739	15.026	7.87618	13.52	0.205174	12.9355	2.28768	10.3351	0.44806	0.446993	14.8649	15.2984	4.99193	0.691898	1.14776	2.7233	0.845486	0.941399	1.76631	0.300107	0.396162	0.337463	0.685509	0.306451	26.1943	4.51702	0.245195	3.87827	0.567318	0.212927	0.18298	0.264055	0.240422	0.0459684	0.114718	0.128062	0.191391	0.163462	2.73943	0.208816	0.175589	0.0854962	0.357728	0.142663	0.233858	0.117196	0.132179
QPRT	2.32299	1.84758	11.7747	2.70333	1.76111	2.8389	0.868977	2.22085	2.63395	4.46933	5.55548	2.25022	1.51611	3.21568	1.61597	0.299218	6.74468	1.63619	5.48873	2.92616	0.690202	3.25198	9.54084	5.0689	0.558134	1.73811	1.2896	1.82626	1.68052	0.568423	0.297818	8.56877	0.810602	28.1431	5.87247	0.44294	0.499875	31.1228	0.85532	0.699217	10.3689	2.07672	64.4924	45.969	36.3202	0.386162	0.986617	0.494208	0.153994
RDH10	9.55099	10.2685	13.6635	32.0208	10.1431	6.42522	10.452	6.86889	7.45763	13.5808	13.5674	5.45741	7.76162	25.023	7.10106	1.99682	8.54168	12.488	10.3207	6.5988	9.74007	8.18158	8.73516	8.74715	5.11863	5.2649	7.25217	11.7361	11.4894	5.02264	2.49977	13.6085	8.1436	8.98595	31.473	6.19258	11.5505	8.28003	8.54174	13.7976	4.83073	4.11343	24.8221	9.63643	12.211	10.2775	7.13144	5.37109	42.271
RDH11	6.77285	8.63368	8.24957	8.38554	7.21364	8.0425	12.6239	9.59723	10.1141	7.27155	8.72122	7.93249	7.29921	7.08984	6.00186	7.23803	7.74978	11.0084	8.76669	9.03048	9.63351	7.53107	8.01693	7.69432	9.04602	10.8373	6.98064	10.2903	11.0038	8.92953	9.01619	8.2464	9.33224	16.3576	10.1607	8.83275	20.222	15.7484	5.48227	16.2247	7.74781	12.2665	20.2705	22.8837	12.5908	17.6213	7.13445	9.58728	22.8291
RDH12	0.330994	7.17826	0.237072	1.88494	0.184444	0.180416	9.0113	0.0429902	2.41828	1.75508	0.300633	20.3884	0.0959396	0.0471737	3.85791	8.66114	2.43467	8.87051	11.5831	4.26625	5.29549	5.53462	8.9314	4.13312	6.35457	15.7781	0.544839	9.28837	11.1748	7.36301	10.9885	1.89933	0.126147	0.135335	0.966181	0.0750978	0.16921	2.44301	0.0512918	0.257352	0.112187	0.0815766	0.577464	0.244262	0.179124	0.194792	0.268159	0.216801	0.0465751
RDH16	0.0382282	0.0194252	0.071663	0.0263171	0.0702508	0.069645	0	0.0334163	0.0525484	0.0252634	0.0733013	0.0957281	0.0466087	0.0521376	0.0100533	0.149432	0.132033	0.0245052	0.0405251	0.0582919	0.149402	0.0597509	0.0207147	0.0920299	0.22088	0	0.0919233	0.0592625	0.0440718	0.457224	0.197761	0.130019	0.148716	0.287646	0.314283	0.132199	0.176466	0.299771	0.0310094	0.335067	0.200294	0.0946482	0.189364	0.139551	0.284267	0.0982959	0.0512958	0.0491516	0.0387169
RDH5	1.04569	1.03765	3.95288	0.868795	0.804131	0.985905	0.961486	0.863403	0.835997	1.19548	2.86275	0.476417	1.2196	0.88954	0.56037	0.461218	1.73766	0.876463	2.63534	0.722041	0.334594	0.817208	4.05926	2.00137	0.895821	0.662214	0.887324	1.33508	0.693233	0.505866	0.909029	4.42726	1.40149	0.320667	1.08824	0.268653	0.498937	0.711135	0.252067	0.354251	1.4177	0.59882	0.680057	0.401275	0.628771	1.0819	1.07221	1.50032	0.216625
RDH8	0	0	0.0155073	0	0.00868668	0	0	0.014462	0.00909684	0.0109336	0	0	0	0	0	0	0	0	0	0.0112124	0	0	0.03586	0	0.0114141	0	0	0	0	0	0	0.0145214	0.128723	1.38099	0.692447	0.0260062	0.053128	0.0370674	0	0.0173148	0.0660449	0.214698	2.8957	0.230078	0.0312448	0.0147968	0	0.0364663	0.00609311
RENBP	2.93271	3.68558	2.03649	2.08928	2.67871	3.35093	0.977625	2.27203	4.71661	3.83957	1.29937	5.73435	2.56922	5.16669	1.57447	0.139067	1.89919	3.00423	2.21112	4.9082	0.682899	3.27577	2.25	2.84598	0.505203	2.20438	2.58322	2.69456	1.88242	0.466831	0.138763	2.05534	5.39405	8.82896	25.2695	3.22805	4.4963	9.5338	1.73631	2.8718	2.89111	8.64543	14.6217	9.95973	5.97245	1.12273	5.60526	3.21627	1.25065
RETSAT	11.0545	38.038	71.1794	18.8926	6.9398	8.67703	21.3934	7.02329	17.2983	26.0789	80.571	20.652	6.53873	9.95554	11.3213	27.7166	44.4276	46.2729	85.5102	15.1982	17.8786	27.2065	56.2042	61.5079	21.0603	20.256	16.0627	55.2963	43.1329	22.5787	19.2428	72.6141	28.763	8.14375	23.1747	22.0679	37.3973	8.35984	27.1156	17.6652	14.156	12.669	29.0081	9.88019	12.2349	34.6652	17.584	14.7335	12.3993
RFK	7.23347	9.7309	14.7107	10.3964	6.25431	7.44638	31.0281	7.88215	11.5217	8.93294	19.055	8.91962	6.31041	4.67986	8.00779	11.686	13.1583	17.31	19.7479	10.2486	5.01531	13.2575	14.1402	12.005	7.46691	12.0662	5.42065	12.6761	13.6603	4.05945	8.60649	26.9662	9.22961	9.73876	10.7599	10.0909	24.1471	47.4225	9.47548	17.8731	10.4903	9.17101	7.43505	6.74785	11.0947	11.7991	10.1695	16.6252	21.3908
RPE65	0.028187	0.00859375	0	0	0	0.030811	0.113679	0.0166313	0.0836909	0.020956	0.0102406	0	0.0371155	0.03726	0.0133428	0	0.05111	0.104075	0.193626	0.0429807	0.155797	0.20266	0.0137463	0.0111039	0.0481294	0	0.0266877	0.0629227	0.127619	0.119455	0	0.00556652	0.0531397	0.0050902	0.0303358	0.00797523	0.0203657	0	0.00514447	0.039824	0.189879	0	0.0232708	0.0308688	0.485075	0.051049	0	0	0.00467138
RRM1	8.88382	9.35957	7.96367	9.34727	9.10092	7.01333	8.75274	8.31022	13.5617	9.2132	10.5069	9.11824	8.4495	8.55777	6.41968	13.0838	8.44025	16.3675	8.97995	10.184	12.6643	7.90073	5.86226	10.0535	15.3649	9.71635	11.2824	10.9793	14.9917	15.6568	14.0838	6.86605	16.1847	10.7282	21.5949	21.1791	25.3588	37.3434	20.0586	35.0243	8.43969	17.9855	12.1764	25.0528	19.5293	26.0713	15.5696	28.0906	51.9801
RRM2	0.371181	6.37809	8.00332	0.362705	0.147335	0.15302	6.38711	0.105125	17.6444	1.40408	13.7389	9.21622	0.112957	0.084113	0.629023	5.64396	8.3265	10.4364	7.93828	11.2021	7.48281	5.68091	4.57977	11.5047	5.87699	6.93133	0.345413	5.58475	11.0161	5.54214	7.08548	7.79649	27.347	9.25019	21.8534	20.6326	42.5022	28.8963	14.5516	15.9739	5.30091	17.5094	11.9071	25.8694	12.7975	27.3796	27.3177	32.614	52.1329
RRM2B	4.68353	2.6238	2.94193	5.36608	5.21336	4.81846	3.38106	4.90568	5.23641	4.6138	3.73845	2.96287	4.74735	3.47567	3.84779	2.84076	2.98148	3.62923	2.9351	5.04687	3.74795	2.46638	1.86891	1.81785	3.62684	1.90974	3.91356	2.77512	3.49717	5.83766	5.16027	2.93558	10.3353	6.05363	7.71535	10.554	11.133	9.91186	7.13221	9.8108	11.2373	8.11441	7.39833	4.89595	9.52236	13.414	4.31304	7.47491	10.0013
SARDH	0.50578	0.635215	0.303028	0.376452	0.264805	0.231108	0.199604	0.423904	1.09501	1.69854	0.441116	1.6099	0.462495	1.02567	1.08487	0.0638528	0.439198	0.719541	1.09123	1.20505	0.2166	0.90283	0.311829	0.866035	0.0490695	0.79794	0.583049	1.46747	1.24149	0.221654	0.0334494	0.144719	1.58663	1.44531	1.02643	0.321174	0.537256	1.10968	0.401238	0.348499	0.535593	0.41071	0.469761	1.24988	1.95683	0.222642	0.709521	0.475059	3.40528
SAT1	44.8477	118.577	98.382	76.8671	23.6933	19.0303	128.08	26.0366	135.697	67.456	102.167	150.194	36.9355	18.8424	64.8745	57.4651	88.7686	109.319	107.358	173.56	171.573	181.623	126.269	142.771	63.9427	106.828	21.2199	97.4324	175.477	47.0685	82.7282	183.975	225.928	165.344	130.072	90.2693	107.421	42.3652	46.5056	73.108	91.578	180.255	70.8807	67.0075	66.056	171.072	90.8677	206.824	86.2882
SAT2	16.9524	13.4469	66.8951	22.1386	17.3503	14.5157	25.0211	21.6819	24.9166	20.0804	39.2298	17.8185	16.8495	23.2024	15.155	8.29088	25.9696	13.9186	33.2364	26.4643	8.93224	20.7439	66.0782	40.5347	9.34853	15.3567	13.5906	15.1684	14.9261	8.89597	9.31182	94.9003	12.7226	27.2824	14.8968	15.659	11.9622	7.99954	9.53705	7.71806	13.1311	14.9732	23.2966	31.7969	25.1814	12.885	12.317	19.0232	10.8714
SCLY	0.294699	0.177786	0.140168	0.164275	0.308145	0.234011	0.168585	0.164017	0.181516	0.16782	0.485217	0.213986	0.211913	0.18353	0.114272	0.118421	0.26312	0.167847	0.186645	0.18166	0.113423	0.137205	0.197232	0.303816	0.218994	0.168361	0.110252	0.188961	0.172699	0.249783	0.155696	0.25013	0.489723	0.516334	0.806408	0.406266	0.755436	0.553776	0.431433	0.233283	0.337908	0.418189	0.458645	0.902486	0.730022	0.596812	0.237262	0.632279	0.5362
SDS	0.239843	1.39533	1.16647	0.129972	0.254428	0.240769	0.175472	0.11071	2.0407	0.360268	0.31565	1.44983	0.393874	0.106298	0.231701	0.0362526	2.24421	0.48006	0.485676	0.791153	1.13137	1.37709	2.16031	1.16657	0.0949751	0.567536	0.0132411	0.956086	0.955713	0.074677	0.0949552	0.0918309	6.63746	6.26704	4.26699	4.16515	6.51612	2.02332	3.33666	12.7534	1.3409	4.10325	2.61859	1.02997	2.11106	0.467865	21.0436	7.43609	3.9911
SEPHS1	9.42685	9.01687	7.90118	7.92512	9.62987	9.49659	10.5141	9.29264	12.0369	10.0584	8.18063	9.00405	8.55433	10.1015	6.75355	5.9701	8.91568	12.8552	10.2324	11.0391	5.88059	9.02627	6.2288	9.80198	6.22978	8.11761	9.80994	10.2854	12.7899	6.71988	6.35035	7.52588	11.5986	20.1092	32.1451	10.3515	18.3881	17.9325	12.4774	16.3388	9.10951	7.12704	10.9164	15.4853	7.70655	11.4497	13.8273	16.8034	17.0467
SEPHS2	15.8441	32.5586	73.3361	35.0621	15.4469	14.3928	62.1601	16.5566	43.6767	38.8591	127.631	32.813	12.2782	14.2467	24.7977	11.4219	50.8503	62.0057	86.5716	46.9826	15.6647	49.637	51.9111	63.472	10.4305	27.7361	14.5613	48.6858	46.4289	10.3885	11.2451	157.11	41.0328	102.258	69.322	24.936	45.6377	75.5907	62.2508	59.6101	29.9695	55.6459	119.059	5.19761	48.7838	48.4169	52.7827	92.4676	38.6369
SGMS1	4.69169	5.47048	3.47997	4.03519	5.18028	4.96049	6.02007	4.74657	7.12368	4.70979	7.84918	5.33476	5.22522	3.22844	4.73158	3.35834	5.33849	8.78832	5.53306	6.50499	7.21331	4.9615	3.89249	5.37788	3.7089	4.33658	4.8554	6.37984	9.31717	4.81656	4.41317	4.86095	5.06663	3.82919	10.4405	4.1281	8.55938	5.30244	6.45142	7.22687	4.19347	3.80897	3.44449	4.8212	4.66061	4.84954	3.84177	5.74688	3.01726
SGMS2	7.1824	4.42718	6.68153	4.2916	5.43203	8.14625	4.48193	4.55209	2.55101	3.4343	8.13741	2.50043	8.00602	1.89057	4.05261	3.30066	4.63252	5.84362	6.63008	2.48015	6.50483	2.9338	8.77798	6.01637	4.04891	2.91068	6.67029	4.97417	7.23106	7.53654	4.58715	8.95503	5.70919	6.61922	2.52773	5.3681	9.62839	1.43583	3.47327	12.2138	17.227	6.88551	2.57107	2.22354	3.10147	4.23864	5.92942	5.20548	1.24877
SGPL1	3.41798	6.36097	7.45286	4.29004	2.86527	3.49585	2.79201	2.78136	5.51481	4.87332	12.0322	5.71423	2.82244	2.71878	3.48433	12.1662	6.42267	6.19579	9.52237	7.01609	10.3848	5.72018	5.59304	8.16859	14.8644	3.77224	3.73517	6.57593	6.95043	12.7526	13.8218	13.4981	11.3254	11.5462	12.3231	9.244	13.5034	12.068	10.5931	14.8474	6.43038	9.54464	6.93045	28.2852	14.1707	20.3355	9.505	18.6111	42.5737
SGPP1	6.00628	4.07012	5.26537	5.26905	6.2611	7.68648	3.28474	7.28269	10.6732	5.37043	4.76132	5.76414	6.49645	4.06042	4.73687	3.12992	3.87234	4.07514	5.17096	8.23057	4.89984	4.86752	5.51926	5.59145	3.36526	3.4566	5.25476	3.54538	4.86087	5.2377	3.94714	7.66349	8.95556	6.77508	7.49451	1.53036	7.66344	1.54973	6.95272	8.3479	7.07266	7.76233	3.22022	7.29083	5.47906	7.89827	2.90306	8.55566	14.217
SGPP2	1.35404	18.3014	17.5521	3.63447	1.6465	1.49111	6.68032	0.663609	11.1803	8.01081	39.0985	18.0058	0.642068	0.720453	12.125	31.9641	17.8571	25.7508	20.4677	15.0178	30.3012	17.4067	14.8093	25.1065	28.5803	19.2581	1.32736	25.0945	40.8828	27.544	19.936	31.2609	28.9719	14.3527	29.9908	29.8441	39.5592	7.48388	59.496	29.3398	5.07073	11.7766	11.8925	0.731428	6.08153	20.5422	34.5683	33.2619	42.6073
SHMT1	1.43074	2.82489	9.53789	2.54883	1.60666	1.51313	3.01098	1.10094	4.06256	3.38042	11.3083	2.58297	0.98307	1.61995	2.02319	15.678	4.75306	5.25801	7.88173	3.71313	7.80859	3.04485	7.5688	8.13189	11.8778	2.84872	2.5748	4.62392	4.66433	11.8836	18.1744	16.7136	4.46287	8.07234	5.22922	4.05672	5.59214	3.07852	5.73338	4.83943	1.27963	3.01389	1.53656	5.10433	4.38358	10.6421	5.05985	11.9928	9.68553
SHMT2	3.25415	15.2344	15.4637	3.70668	2.903	3.08217	9.1105	2.74551	21.2541	7.98609	10.1514	20.4938	2.62747	4.03169	7.14057	15.0185	15.0075	16.4719	19.9513	18.9022	15.3772	20.1549	11.5168	23.1465	11.6488	16.8055	4.56399	15.9119	20.0032	9.85982	9.13298	9.27033	20.5425	38.4063	31.9169	71.2898	57.3598	29.5216	21.1341	40.7305	6.61736	14.9113	27.9254	29.3903	11.4658	52.2524	46.4851	57.2381	30.2893
SI	10.2334	0.701613	293.042	69.6141	0.0396462	0	13.003	0.0777918	0.0237247	35.4262	519.157	0.995594	1.18718	0.00452677	0.20425	0	132.248	0.93488	180.297	2.47826	0.246925	0.798055	245.066	85.6353	0.0446522	0.138972	0	0	0.0022611	0	0.0046503	766.499	0.406729	0.0216445	2.10905	0.00339123	37.2788	17.8916	22.8159	0.172162	1.11422	0.0257866	3.75424	0.114384	24.0564	0.0820045	4.1397	0.0951048	0.0059591
SMPD1	14.2749	18.1476	24.6887	13.2079	12.8438	13.4599	7.39655	12.2594	13.993	17.5104	18.7922	18.897	10.8888	14.5848	12.7142	13.7408	14.8989	19.317	21.7358	16.4149	15.62	15.3372	24.6448	23.9647	10.2446	12.5706	15.4109	18.2741	20.6766	10.4802	11.7703	32.692	10.303	10.551	7.55775	5.91534	5.89049	17.866	3.12972	8.74362	11.1732	14.1217	20.0012	15.7075	10.4523	3.39151	11.5875	8.1637	2.54487
SMPD2	1.32963	7.67331	9.67572	1.78471	1.90736	1.15223	7.15317	0.912412	6.24534	4.04104	7.73704	9.29089	1.26661	2.01423	2.59369	8.79946	4.2485	8.72463	7.03986	7.47493	8.36976	8.24437	7.47307	13.4545	7.54705	6.95495	1.80338	9.86674	11.453	8.65048	14.5694	7.92798	10.3298	8.10714	87.2454	6.20636	16.0467	5.22223	6.04684	6.88121	3.60902	6.67444	11.1884	8.61223	8.16433	3.01377	10.4892	7.42734	2.60918
SMPD3	0.967082	25.3249	32.9051	5.21764	0.317757	0.594765	6.04039	0.442195	5.44864	7.85089	42.1844	18.0404	0.456615	0.269478	4.30327	1.35915	17.4319	28.7044	36.754	5.38512	2.0299	16.3126	22.3298	29.2035	3.58562	13.5011	0.465181	29.9763	24.1936	0.762256	2.23855	41.3111	11.303	0.304048	7.2757	2.18872	4.83628	15.4264	61.3211	1.17246	1.02354	0.765169	15.202	1.63345	4.35578	4.57596	8.6373	4.62633	2.85667
SMPD4	7.01266	6.98894	5.293	4.9338	7.65046	6.32274	2.08305	5.55424	6.97752	8.33592	6.99276	7.18766	5.43648	6.50271	5.22016	6.5219	5.64079	9.3576	7.6823	7.13082	8.16018	5.97778	4.13751	9.21499	7.05008	4.39516	6.80291	8.31718	9.83076	8.1844	5.06623	4.79494	11.6033	11.0283	21.591	9.31116	9.89936	25.9757	12.1544	8.80854	7.09162	13.3873	14.73	19.0303	17.4104	15.9785	11.8861	14.2047	22.5165
SMS	15.497	23.115	19.049	25.2867	16.5934	25.7046	21.0011	23.3719	27.1946	24.4457	18.4497	17.4793	25.6879	32.0432	14.0669	14.8958	23.168	28.4918	22.2657	20.3481	12.75	21.1875	18.9605	20.005	13.5663	17.2306	25.1762	21.707	25.4249	10.4907	15.8443	19.4118	39.9939	44.703	33.3751	32.4132	62.715	49.544	42.1647	52.612	26.37	31.2159	31.4931	24.9322	43.2363	60.3409	26.4888	55.1097	85.8824
SORD	1.03681	3.81294	4.04565	1.70006	0.838199	1.09304	5.85577	0.613164	5.68338	4.16142	2.89672	5.24558	1.11323	1.30603	2.65468	5.94065	5.95619	12.4373	7.66283	6.26923	3.04602	4.29779	3.79808	6.97352	5.30477	5.10255	1.2085	8.59938	9.90139	4.78675	5.87184	8.90494	7.90738	1.85293	7.89322	3.38642	23.4941	7.60626	8.28863	4.11218	3.19715	6.61923	7.99765	8.74202	8.40005	11.3838	8.42107	21.0887	7.89264
SPHK1	2.47226	1.17837	0.667541	2.07616	1.91691	1.43601	0.462849	1.15662	1.95795	1.57794	0.747487	1.20146	1.6623	0.786496	0.686084	5.75909	0.73793	1.05723	0.858295	1.95603	7.89387	0.864488	0.88151	0.945034	5.64008	0.325327	1.48945	0.855355	0.817129	3.56114	8.57081	1.29297	10.5304	27.7622	3.75846	8.05558	3.05133	1.2194	20.5328	4.10334	1.33173	11.1929	4.85234	7.03975	0.76452	0.647014	13.3588	1.61933	2.30539
SPHK2	2.0862	4.72557	7.13656	2.57256	1.97569	1.85064	0.993009	1.44958	2.90505	4.13241	10.6752	4.59606	1.41686	2.07615	1.74442	1.98582	5.68308	3.57965	7.82609	3.22967	1.21499	4.37446	5.45124	7.29711	1.34552	3.23508	2.07824	4.57784	4.90567	1.58145	1.06878	14.3134	4.78439	3.16383	3.43737	1.84806	3.2818	8.2158	2.80429	4.23789	2.05635	2.85414	3.84697	4.53184	3.2306	3.55016	4.18586	4.17325	3.52845
SPTLC1	8.20551	11.454	7.24431	6.38699	8.3774	7.35201	11.6168	6.88259	13.4157	12.2967	11.0258	9.44068	6.49695	6.92354	7.36383	22.2613	10.6015	19.3024	14.7133	10.4206	14.0873	10.0968	7.31191	10.2281	19.3868	7.87935	9.96974	14.737	16.2461	19.16	29.5579	10.0088	14.3266	9.03975	10.9198	17.4381	31.1437	8.77166	15.3578	18.6637	9.78163	17.9597	15.933	10.9747	14.7457	14.7516	10.5624	22.0024	20.5616
SPTLC2	3.77375	9.83	4.11676	3.39575	4.34789	4.32484	4.3088	2.48144	6.99004	7.58183	8.10638	8.39355	3.33748	3.55712	6.32275	10.9819	7.81194	13.0388	10.0843	7.55798	9.45084	10.4612	4.09086	8.14944	13.6855	8.72565	4.5177	17.8544	17.2151	17.376	11.5916	7.55749	16.0753	5.09446	10.6797	10.0081	16.8583	8.88147	11.1684	18.3087	4.30016	10.0752	8.36484	17.6037	7.97664	19.0141	9.07586	9.50522	14.442
SRM	32.3498	44.3039	24.981	29.8545	47.1641	27.4371	18.6372	33.2	59.2597	30.823	19.9615	59.9759	28.9843	37.2423	23.9626	25.0477	43.1537	38.1137	30.8124	51.6333	47.3961	59.4202	27.4755	44.7389	25.3967	36.3087	33.9781	36.0168	42.5864	28.2143	23.0544	9.37701	70.84	73.6928	71.6519	48.6002	72.6675	43.9873	66.6401	82.9025	50.8466	60.3162	112.808	63.3697	39.059	81.3374	78.7855	69.6757	43.5788
SRR	3.95812	1.41067	0.949177	2.8444	3.44361	4.33185	1.16863	3.54907	2.00345	1.39474	1.37919	1.88241	3.12936	2.35516	1.27929	1.69787	0.582924	1.59677	1.17183	1.88569	1.86523	1.83427	0.697455	1.81442	1.83474	1.28345	2.23877	1.8897	1.26963	1.52947	1.24031	1.05081	1.58032	1.09383	1.06666	0.984831	1.62594	3.2315	3.1015	0.960764	2.75797	1.40269	1.19112	1.20098	1.68903	1.98067	0.948215	1.87742	2.76052
SUCLA2	11.3238	8.46481	13.1097	11.5471	11.9441	12.4922	14.6304	13.6336	11.3444	10.0336	18.4075	6.40792	12.8876	11.9233	7.80275	9.8273	11.9178	11.5558	11.9569	10.7191	6.83845	7.42908	12.1273	8.67284	10.4429	6.28088	13.7644	7.89949	12.3742	13.4262	12.2531	21.7974	10.2188	11.9068	18.4125	13.1526	17.7456	28.1935	8.66248	11.4331	11.683	13.9975	44.3277	15.4872	13.3952	16.0615	7.18877	11.6507	15.3364
SUCLG1	12.9937	13.5227	57.8828	18.2677	13.7158	14.6617	37.9818	15.6947	23.0529	15.3545	54.806	13.1416	15.319	17.335	13.4432	21.4595	34.9477	17.8486	36.2116	23.6294	11.5315	16.3171	50.4977	33.0787	14.7344	18.2995	15.0212	14.1487	22.9195	14.4293	22.0769	103.28	14.8532	19.6833	19.9996	9.51892	40.2194	21.0575	13.9878	15.6784	12.989	8.34596	20.8823	41.9272	41.1651	16.9872	21.0376	17.4563	9.03187
SUCLG2	19.6991	30.2547	36.1616	36.486	19.8628	20.4667	62.7756	25.6935	35.787	30.4594	54.083	39.3078	25.1183	23.8783	34.6782	17.8981	36.1646	39.0915	42.7588	36.5582	15.5343	38.9766	40.3075	36.8875	15.3853	49.2829	22.2007	31.3841	63.096	15.9339	16.2578	53.8828	15.9662	20.4828	26.0654	21.4957	44.4847	9.49111	33.6154	30.3917	17.995	18.6121	16.6446	19.3504	15.8882	18.4214	18.5931	21.2374	14.323
SULT1A1	1.57723	1.53576	34.9102	3.96295	0.971631	0.696327	2.40526	0.740598	2.00437	0.973696	28.4995	1.75471	0.558171	0.857668	2.20073	0.212532	6.44921	1.50354	17.881	2.6493	0.59128	1.95152	16.0844	5.73831	0.487095	1.31022	0.619894	1.77888	2.63739	0.424148	0.237088	27.0856	1.88816	1.28246	0.975374	0.724296	2.02857	2.10468	1.09116	0.357786	1.05692	0.579935	2.63836	0.565857	0.885986	0.790977	1.19448	1.43607	0.855337
SULT1A2	0.821375	0.236621	43.8513	4.75132	0.351461	0.262585	1.84034	0.152643	0.152023	1.87526	28.6019	0.749619	0.132474	0.122133	0.635263	0.0359259	9.54093	0.440288	9.8111	0.394478	0.186863	0.586309	26.802	15.6052	0.065256	0.67096	0.161836	0.505317	0.219618	0.0602996	0.0376398	35.6478	0.11322	1.81032	2.54931	1.09795	3.38203	0.489045	0.153452	0.205597	0.435679	0.139145	2.24793	1.25468	0.625208	0.117132	0.503343	0.299361	0.171496
SULT1A3	0.0459621	0.00875817	0.16963	0.0406816	0.00678721	0.0134574	0.0772358	0.0169496	0.0355384	0.021357	0.146111	0	0.0210143	0.0216988	0.0203971	0.010638	0.111617	0.0331456	0.0877026	0.0262818	0	0.0538793	0.112075	0.0565815	0.035673	0.0350606	0.00388547	0	0.0108384	0.00973921	0.0222909	0.368747	0.0541564	0.0518759	0.0541034	0.0406391	0.0415108	0.0753013	0.0367003	0.00676433	0.116107	0.0573886	0.0996074	0.0404478	0.140373	0.196542	0.0231275	0.0854773	0.0380861
SULT1A4	0	0	0.0313594	0	0	0	0	0	0	0	0.155317	0	0	0	0.00879855	0	0	0	0.0425606	0.011337	0	0	0.0362586	0	0	0	0	0	0	0.0063017	0	0.036707	0.0100119	0.067132	0.00500104	0.0210362	0.0604334	0	0	0	0.0166948	0	0.00613813	0	0	0.022442	0	0.0122906	0.0123217
SULT1E1	0.408711	0.389404	6.26258	3.35754	0.150886	0.0149585	2.03181	0.00628006	1.43789	2.1033	17.3488	2.67289	0.0747466	0	0.793531	0.372474	9.65243	0.582117	6.59245	1.43146	0.272756	2.46544	6.78939	4.89307	0.0545216	0.837886	0.00431888	0.106919	1.12041	0.0433023	0.0123887	29.9527	2.33049	0.121091	0.609974	16.8266	0.149959	7.09526	10.4841	20.2633	0.301137	0.19137	1.16518	0.0149865	4.32815	0.462632	1.7738	24.1858	0.174629
SULT2B1	0.354545	0.659696	3.94749	0.286123	0.47428	0.0977018	0.911201	0.0307639	0.593428	0.666731	1.96056	0.621104	0.053398	0.0443069	0.314681	113.392	0.945408	1.82887	2.04947	0.286213	87.3794	0.774188	2.92414	2.07448	98.1205	0.286361	9.21727	1.29485	0.418031	69.3244	94.6629	1.09145	15.5166	2.14205	3.97355	0.77449	0.781685	5.13578	0.147498	2.30816	3.75815	7.05095	5.73362	0.836101	0.753262	14.3531	0.776575	12.92	5.49993
SUOX	3.99865	4.16078	3.09186	3.99433	4.21015	4.6246	1.89585	3.58265	4.02366	5.51539	2.96206	3.74585	2.64359	4.73538	2.81281	5.1191	3.21164	4.9223	4.61389	4.21569	2.69793	4.42683	1.83401	3.18282	4.03159	3.39761	4.76871	5.89457	5.62572	4.17113	3.43115	2.30636	5.23032	2.51754	2.82406	2.37539	3.02497	4.08478	2.15562	2.68431	3.3448	2.25299	5.27323	5.87433	3.04926	4.31002	5.51532	8.32948	5.11746
SYNJ1	3.2472	1.55368	1.5765	1.74772	2.98101	2.9069	0.539234	2.08343	1.31276	2.16883	2.70923	1.58493	2.51949	1.35656	1.68082	1.19171	1.54201	1.67247	1.28028	1.56245	0.957371	1.26814	1.48491	1.09891	1.72924	1.04032	1.78422	1.26682	1.86252	2.62557	1.32991	1.18821	2.06237	1.52445	2.35714	2.33044	1.73065	4.07348	1.02658	3.46469	2.17394	2.0874	3.21822	1.96106	2.9924	1.99224	1.47279	2.81508	2.21184
SYNJ2	3.79964	5.27903	3.31851	2.45473	3.87202	3.4565	1.492	1.4074	2.01274	2.83703	4.90457	3.78649	2.46494	3.32858	2.34832	1.83438	3.10409	4.40986	3.69024	2.171	4.58121	3.02507	2.44827	3.447	3.57869	2.1676	4.73112	4.5481	4.16037	4.75286	3.11588	4.36107	4.43961	7.85261	5.29718	2.96253	2.74051	8.85486	3.89508	4.75823	3.6266	7.04247	3.49446	3.65325	5.18801	5.58535	2.63282	6.63177	6.99636
TAT	0.038097	0.00829653	0.447632	0.0818917	0.0739388	0.00424934	0.00609706	0.0214082	0.0302987	0.016185	0.331195	0	0.0159253	0.00770815	0.00644066	0	0.0845869	0.0156993	0.0415399	0.0207471	0.0102552	0.00850655	0.165886	0.107198	0.0105602	0	0.00184034	0.0151866	0.0102671	0.00230647	0.00527899	0.728177	0.0586307	0.0565128	0.0402691	0.0153988	0.0884763	0.0713323	0.0124164	0	0.109987	0.023	0.128056	0.0553451	0.185007	0.109519	0.0109542	0.0809719	0.0225491
TAZ	3.1478	3.33048	2.37935	2.32823	3.1664	2.98335	1.7667	2.89937	4.27212	3.82785	3.30632	4.16422	2.47371	2.43659	1.84782	3.12199	3.24945	3.75073	2.6702	5.55076	2.94416	3.81911	3.09685	3.94108	3.59454	2.11114	2.84547	3.16559	3.9187	2.97446	2.87189	3.22208	5.08663	4.49132	6.97888	4.52814	2.5108	7.14224	4.53067	3.29883	3.90505	6.53524	4.30985	4.97589	2.79099	3.67832	7.5945	3.85892	2.56449
TBXAS1	0.666348	4.96808	1.99412	0.857691	0.546047	0.637515	1.15129	0.632209	3.18135	2.09152	1.31914	3.57309	0.391338	0.653538	1.23838	0.812406	2.79879	3.61418	3.72941	4.51867	1.5415	5.0205	2.1426	3.8358	0.959693	2.44843	0.948895	3.86281	3.22233	0.908831	1.17888	0.875748	2.97945	4.30701	2.51885	1.79574	2.02582	1.48793	1.13266	3.59398	1.88614	8.77078	1.67556	1.53805	2.26564	4.6247	2.79887	4.63887	3.47435
TDO2	0.0307465	0.345138	0.725057	0.113805	0.0231144	0.0240063	0.469702	0.104451	1.08235	0.157934	0.741315	0.548951	0.0184027	0.0184743	0.0860032	0.00776325	0.973833	0.216085	0.160006	2.16517	0.0948037	0.44562	0.511178	0.412914	0.0303718	0.119402	0.00756132	0.0935951	0.0685494	0.0473825	0.0976032	0.930119	0.4178	1.77173	2.58707	0.547668	0.552852	0.662248	0.607074	1.04981	0.439348	2.68249	0.599983	0.430737	2.13193	0.253112	0.641354	0.443581	0.0741174
TH	0.29037	0.13141	0	0.132521	0.439509	0.201919	0	0.249855	0.0392906	0.195641	0.0123626	0.0146074	0.238968	0.342711	0.166445	0.663664	0.0352576	0.0680554	0	0.0691826	0.148185	0.0141828	0.0774422	0.0446825	0.915556	0.0138437	0.0521622	0.0253204	0.0128387	0.138439	0.633714	0.00895999	0.0183289	0.00409665	0.112917	0.00320927	0.0491717	1.32654	0.434733	0	0.101878	0	1.11997	0.00354907	0.530164	0.0136949	0	0.0825018	0.248132
TK1	6.44363	33.7229	18.6247	5.1295	6.00572	3.6915	20.1415	4.354	43.1056	11.28	19.3674	32.837	3.42396	6.99485	5.39867	12.6118	19.8657	43.2777	21.2416	25.9683	12.1467	30.3626	15.2977	50.2847	11.0516	32.447	8.60327	29.2981	37.1016	7.61264	10.4757	9.23555	64.881	62.7149	38.7054	32.2297	102.932	20.5417	74.3214	22.5642	6.05389	39.0683	64.9143	122.122	12.783	72.6449	154.742	82.118	66.3731
TK2	2.42798	3.00043	2.03433	2.49782	2.39067	2.15212	1.18642	1.60254	2.43753	3.42255	1.88837	2.63654	1.91578	2.8293	2.40455	2.29344	2.19834	2.64521	3.46199	3.06385	2.27141	2.44122	1.6415	2.32851	1.87649	1.53429	3.71434	3.46485	3.89314	2.38845	2.16993	2.98922	4.63485	1.45104	4.46465	4.67031	2.17986	3.22594	5.97091	2.8224	1.75587	3.84159	3.29905	1.29401	2.26092	3.13059	2.18114	3.38602	4.6089
TPH1	0.149071	0.609979	0.325413	0.0856485	0.163748	0.126602	1.18366	0.100302	0.896226	0.890523	0.634231	0.387327	0.0286976	0.0345711	0.430202	0.0314762	1.78847	5.36535	1.17274	1.75468	0.108416	0.404683	0.51655	1.31873	0.0527755	1.15709	0.0282992	0.554628	1.2137	0.0133001	0.0659555	1.34285	0.0598702	0.113349	0.0299058	0.0961961	0.115738	0.179299	0.0978509	0.00615836	0.246647	0.0924379	0.0820476	0.143206	0.844575	0.123676	0.0491299	0.125377	0.047677
TPH2	0.0488401	0	0	0.0206747	0.0526805	0.0132638	0	0.00417644	0.00262704	0.00789366	0.0019287	0	0.0139806	0.00401001	0.00753889	0	0	0	0.00405192	0	0	0	0	0	0.00164812	0	0.00718047	0	0.00400595	0	0.00411943	0	0.0142975	0.0153389	0.00142835	0.00300409	0.0652062	0.0214091	0.00775122	0	0.066755	0.00652652	0.00525936	0.0348827	0.0338365	0.0512774	0.00569871	0.140413	0
TPI1	50.6639	125.349	265.985	71.6951	55.8414	58.4872	126.483	52.4645	146.006	78.4653	156.878	139.098	52.3904	94.043	52.2241	179.764	157.31	132.391	201.855	119.392	134.058	126.503	204.092	207.977	121.651	145.959	97.8375	119.765	143.69	86.1473	152.792	224.101	203.426	268.764	140.311	185.792	290.578	125.098	189.734	126.269	69.5532	158.839	132.613	183.911	132.81	214.168	303.131	159.974	137.719
TPMT	6.36002	8.46842	30.9228	13.3303	6.59545	5.09218	13.8666	5.99967	9.75087	5.96644	43.8226	5.67389	5.68459	6.11871	5.40817	6.56045	21.4111	12.1792	16.902	8.80932	7.76283	7.13565	23.6347	13.6387	6.69177	7.14144	5.39922	6.01464	12.4606	6.05323	10.4716	44.2984	20.6606	8.70799	16.5708	14.4975	47.0471	10.3388	43.5229	26.3038	5.76442	12.8374	16.432	16.0288	13.822	18.7927	9.76298	12.3183	9.5898
TPO	0.883978	0.1541	0.117933	0.308399	1.44321	0.942088	0.014457	0.721243	0.19158	0.558065	0.162142	0.152343	0.449987	0.300558	0.30798	0.121464	0.442921	0.605531	0.143642	0.170541	0.34043	0.0739576	0.107513	0.0720184	0.292131	0.0393759	1.39493	0.198053	0.154184	0.273448	0.0333794	0.0467226	0.0753035	0.0873913	0.015914	0.0730256	0.0407925	5.19994	0.0235528	0.0455814	0.32358	0.0297471	0.0461674	0.067298	0.345002	0.00432809	0.0432901	0.0462213	0.0124757
TRDMT1	0.73603	0.455619	0.226798	0.65765	0.900863	0.968337	0.397417	0.76089	0.689407	0.572132	0.409736	0.364225	0.932803	0.600015	0.476009	0.232743	0.4269	0.55758	0.418405	0.596303	0.278959	0.386384	0.209444	0.286097	0.393487	0.259953	0.606393	0.350748	0.507192	0.459304	0.373897	0.404071	0.389311	0.162679	2.19079	0.764645	0.942251	0.513958	0.518729	0.830408	0.708762	0.742615	0.302098	0.631474	1.2611	0.775694	0.26799	1.2098	1.59362
TREH	0.966419	1.01505	10.1516	3.54025	0.213042	0.10831	1.74055	0.0500195	0.31463	2.05236	17.6268	0.640159	0.0845656	0.100418	0.421354	0.903276	10.9358	2.04345	35.1521	0.331392	0.400799	1.38765	23.3285	14.0534	0.531154	0.239854	0.0281447	0.49031	0.628071	0.376248	0.825268	59.7993	0.298884	0.154482	0.491431	0.160269	0.141991	0.578083	0.00843938	0.0163326	0.456856	0.369509	0.259592	1.10684	0.446998	0.232625	0.304028	0.282826	0.0076633
TRMT11	3.95463	2.56816	2.72234	3.29695	4.45859	3.97599	3.78689	4.4645	3.76912	3.29391	5.08726	1.97236	4.84958	3.09357	2.71218	1.96986	3.69091	3.6542	2.75539	4.21195	2.31555	2.37669	2.82755	2.58567	3.12877	2.23641	3.85821	2.47258	3.42064	3.80622	3.27879	3.28379	5.81147	4.82523	4.26419	12.1719	6.5554	3.73892	3.89335	5.69291	5.28132	4.0305	6.95877	4.01768	7.28634	6.61512	5.41653	10.2627	8.76577
TSTA3	5.45565	60.279	41.799	10.5207	6.18593	4.75763	58.5884	5.08542	60.7245	21.4039	25.4329	61.0784	4.21388	8.7836	16.9124	17.9507	50.2357	83.0064	45.8654	56.6287	24.0915	55.6841	42.2422	77.3335	12.6463	57.5257	9.70344	58.559	87.0498	17.6358	16.6044	28.6401	67.0935	31.574	18.7448	39.4785	140.782	47.9844	45.7343	34.843	13.5732	33.1832	34.8121	45.1107	9.09675	31.9709	68.0655	51.6949	18.0259
TXNDC12	7.69729	18.1971	17.2418	8.6606	8.284	7.00996	45.5269	7.76478	23.0769	13.0606	17.0308	17.6698	6.19124	7.09176	11.6274	8.90866	22.0544	23.4968	21.9038	24.9824	14.0228	23.0165	16.2982	18.1072	8.47519	17.216	7.35475	18.9337	19.8544	7.8846	9.1528	15.6173	23.9945	32.4267	21.3673	23.628	30.7176	22.7256	27.9712	51.1305	15.5365	19.7209	23.3945	34.7319	52.6647	24.5554	28.576	29.315	27.7803
TXNRD1	6.39169	16.2839	9.17765	11.472	11.8212	6.48218	16.3114	8.009	13.4893	8.07871	12.4655	15.5646	8.73532	10.2621	7.91706	3.91112	10.8153	26.6629	14.7159	12.4488	4.11381	14.3237	12.5824	15.0047	6.30064	13.0978	11.4831	19.7328	23.0152	9.64704	3.30199	14.9336	18.121	23.2891	39.9261	16.6293	23.0253	13.8834	13.4631	18.3513	8.48631	16.6921	31.4585	12.9578	14.2694	18.3817	17.783	16.3713	26.8384
TXNRD2	1.49546	2.58288	2.15767	1.43198	1.30128	1.08252	1.58535	1.386	2.82954	2.55491	1.92626	3.90352	1.20449	2.06747	2.69536	1.26588	2.02357	3.29879	3.00317	3.75293	1.13869	3.79904	2.81418	3.91361	0.89797	3.50105	1.68906	2.86556	5.22207	0.810441	0.871813	2.51522	2.28419	3.76599	2.47876	1.96818	3.19176	2.4544	2.10987	0.727252	1.27106	1.45177	5.13429	5.11457	1.50939	1.85678	2.28635	1.73872	1.82393
TYMS	1.37009	3.6505	6.18089	1.50795	4.38422	2.74877	7.23401	0.896275	14.2601	2.34724	9.40348	6.38656	1.27245	2.14296	1.31121	4.34578	5.96391	9.81515	4.21705	7.6482	4.83407	5.05572	3.68947	8.04899	4.63265	5.30744	1.70411	4.48802	5.8942	4.3371	6.39051	3.38217	25.5009	18.0886	16.1358	23.4573	28.2021	33.4224	18.5043	24.4142	7.03583	14.5462	12.5998	59.4634	13.6748	23.5309	17.2573	18.5328	35.1356
TYR	0.0195141	0	0	0	0.0115266	0	0.0109306	0	0	0	0	0.0157068	0.0035688	0	0	0	0	0.0394033	0	0	0	0	0.0118958	0	0	0	0	0	0	0	0	0	0.0262778	0	0.00328152	0	0.0440605	0.00491856	0.00445194	0	0.0438183	0.00374853	0.00402764	0	0.0103648	0.0638113	0	0.024194	0.177872
TYRP1	0.114059	0.0779433	0.348373	0.501294	0.0604027	0.0951968	2.723	0.127636	0.3552	0.12866	0.364375	0.227931	0.0978239	0.226531	0.116361	0.109238	0.41771	0.676183	0.285186	2.14104	0.494071	0.122948	0.0863141	0.387344	0.180104	0.132009	0.146295	0.131699	0.148395	0.616719	0.335716	0.104858	0.169482	0.546901	0.444455	0.0222565	0.561242	0.333089	0.168691	0.222274	5.81119	0.172258	0.886455	0.0430727	2.08068	0.0514448	0.306096	0.117031	0.0847367
UAP1	14.5681	19.865	13.1722	17.7141	8.29402	10.1611	23.5093	8.55021	15.5176	19.6152	13.5623	13.6588	14.6843	11.3825	12.7768	9.34946	17.5652	27.454	20.0296	16.6784	14.2241	19.0162	17.3126	15.9451	18.7893	12.9055	10.7498	18.7665	25.819	9.64085	10.2149	19.6899	12.3942	15.1563	6.74105	15.2527	26.2912	13.4877	16.6383	17.5906	6.27712	21.1441	10.3802	10.9069	14.7161	7.98575	13.3038	12.1297	10.1348
UCK1	7.73997	7.62676	4.40978	8.93407	8.68456	8.63317	6.36524	8.24662	9.27745	13.686	3.98235	8.86458	7.86441	13.0244	6.32234	8.06268	4.76418	9.37283	7.33229	9.66547	4.51766	7.17815	4.14438	6.77087	5.53147	6.59731	13.312	9.16452	8.62767	7.23303	4.37497	5.45904	9.51608	4.70525	8.71515	5.06445	6.84701	14.2163	5.26992	6.41252	6.85854	5.05554	5.74378	18.1422	7.91395	3.46423	7.22742	6.44271	7.22558
UCK2	1.8882	4.19643	5.30029	1.4708	1.94249	1.90448	3.77196	2.00677	3.6454	2.34778	6.7532	4.30525	1.80985	1.29961	1.93299	4.1273	4.9165	3.88998	4.84553	3.99503	4.86156	4.03375	3.29518	6.53747	4.70923	3.06345	1.72031	5.64565	3.55593	5.51193	3.89115	6.16111	6.88018	5.92888	7.06242	5.31167	10.712	14.9288	10.7281	7.45657	3.35476	8.69337	9.15906	6.48227	6.2419	9.02803	14.3427	8.31289	37.389
UCKL1	8.7723	8.98486	9.70439	6.18057	9.25029	8.23905	4.82622	7.2905	11.5495	10.9637	12.6373	10.6998	6.45187	7.38886	6.53803	9.88334	10.3745	9.80504	9.9819	10.5033	10.651	8.93853	10.7472	12.2246	10.6592	5.47466	7.00199	8.93004	9.67663	9.38139	10.5339	11.5322	15.7335	14.9739	11.9733	16.3415	20.2323	23.755	13.7943	10.4565	10.12	10.8654	18.1194	22.723	26.7393	17.243	14.4517	16.4736	15.6288
UGCG	7.58795	24.9472	7.57766	12.82	6.58371	8.2794	20.9445	7.0136	15.2091	10.8774	12.5271	11.476	12.1186	4.77137	11.2963	12.1697	9.93923	23.6687	10.6524	18.4154	25.0475	14.0726	11.3503	9.48243	13.1025	11.7418	6.22916	18.9049	27.5197	9.87146	13.8481	18.0892	10.2481	9.68123	10.4139	10.2746	13.8876	5.37123	13.3136	20.3452	9.50721	9.81122	6.32768	7.65148	17.9129	13.0976	10.0449	11.811	80.2553
UGDH	10.4759	16.9401	10.8011	12.5725	6.76374	8.35834	25.697	7.61559	12.1997	13.3919	13.4763	14.2876	11.1653	5.1827	10.1977	13.7432	19.0709	24.2591	18.7126	9.97275	6.1367	13.8553	15.7393	14.1144	9.6779	11.8536	7.65306	15.1541	27.692	15.6713	13.619	15.6852	14.2931	24.6659	14.7171	12.7182	28.2626	14.42	9.85536	24.3128	9.32769	18.0051	21.4088	22.7917	13.4547	14.3248	7.77037	16.9149	16.587
UGP2	12.9715	11.3202	11.8053	16.1632	11.4007	11.4846	17.1153	15.4584	13.0712	11.0165	17.7919	9.94843	14.2105	13.8285	9.83884	13.1018	12.1734	15.0011	12.3499	14.2319	10.4582	10.6472	12.4509	10.0352	15.3776	10.7762	16.3777	10.0446	13.8722	15.2936	15.8912	16.1392	9.47509	17.6709	14.7717	10.4029	10.2729	10.7689	8.24229	15.6084	15.1791	10.2873	12.888	11.0418	17.8249	10.0792	8.73929	11.9387	19.8662
UGT1A1	0.849812	0.311314	38.4629	3.57431	0.00389121	0	1.42435	0.0161957	0.0162998	1.47421	29.0017	0.562056	0.0265052	0	0	0.0304946	12.1456	0.281243	23.6385	0.0954292	0.0165509	0.175042	24.1395	11.6002	0.0894769	0.231159	0	0.15625	0.0248554	0.142383	0.0319493	70.2493	0.0133066	0.157629	0.0642522	0.00698971	0.0416479	0.0431714	0	4.95621	0.170113	0.00253091	5.82758	0.0566851	0.251931	0.908072	0.0132594	1.46472	0
UGT1A10	0.624525	8.96619	22.5772	2.94125	0	0	3.74884	0.0183329	1.08974	6.45878	25.8898	3.22614	0.0375035	0	1.54985	3.02901	14.6079	8.56657	19.4494	1.66297	1.46952	5.16478	16.2172	10.0153	0.980287	3.28501	0.0504312	3.51137	3.94773	4.01349	2.7124	46.0387	0.0188282	0.681735	10.0726	0.138461	0.0841853	0.202052	0.0297717	18.0313	0.230237	0.0501355	2.90121	0.0218745	0.108921	0.0187573	0.118822	0.208021	0.13517
UGT1A3	0.00661435	0	0.523097	0.0117089	0	0	0	0	0	0.00737629	0.201256	0	0	0	0.0117413	0.00918538	0.128501	0.00763191	0.283976	0	0	0	0.129028	0.0586265	0.0102673	0.0302732	0	0	0.00311949	0.0112125	0.0320786	0.764148	0	0.074654	0.00889823	0	0.0119475	0.0733549	0	0.163539	0.0297046	0	0.169282	0.0931326	0.00351319	0.00998262	0	0.00546708	0.00274046
UGT1A4	0.0466728	0	1.3165	0.0464745	0.0137843	0	0	0	0	0.0260247	1.76985	0	0	0	0.00690418	0.00540124	0.460928	0.00673164	2.36006	0	0	0.0182375	0.455231	0.252809	0.0271684	0	0	0.0162796	0.011006	0.0791186	0.0226356	1.27889	0.0157125	0	0.0196214	0	0.0105382	0	0	0	0.0131003	0	0.110781	0.0045637	0.0123951	0.0528303	0	0.0385774	0.00966877
UGT1A5	0.0188234	0.00956489	1.58789	0.0944112	0	0	0.042175	0	0	0.027989	1.25946	0.0202012	0	0	0	0.0174268	0.373821	0.00723974	2.20296	0	0	0	0.57374	0.346042	0.0146096	0	0.00424337	0.0175083	0	0.0531815	0	1.62324	0	0.0736505	0.0211025	0	0	0.00632596	0	0	0.0140891	0	0.0984221	0.112888	0.00666533	0.0126262	0	0	0.0155978
UGT1A6	0.00284047	0.627858	0.443287	0.120678	0.0335561	0.00443556	0.330941	0.00837989	1.51104	0.432916	0.379248	2.2497	0.0103895	0	0.746243	1.43845	0.647487	0.760369	0.644984	1.04383	0.631569	1.69151	0.727254	0.833625	1.14859	2.71277	0.0518666	1.07002	1.78171	1.02561	1.47126	0.701188	0.034425	0.736084	0.561725	0.0241104	0.00256538	0.203328	0	0.494956	0.0510255	0.00436508	2.2958	0.0111097	0.0482786	4.34695	0.217251	1.10815	0.0894417
UGT1A7	0.010593	0.0269135	0.126593	0	0.00834271	0.00827077	0.0079114	0.00347235	0	0.0131258	0.24374	0.0113683	0.00258304	0	0.0250718	14.7857	0.0685987	0.020371	0.0471636	0.0107684	2.79	0.0386327	0.04305	0.0139098	5.71127	0.0430959	0.303273	0.0197058	0.016653	10.1277	9.7748	0.160383	0	0.0478237	0.104504	0.00749292	0.0223231	0.0106799	0	0.103932	0.0792872	0.00542624	0.0408119	0.00276209	0.0262566	0.0568437	0	0.0291853	0
UGT1A8	0.0122257	0.0838667	1.19892	0.0541055	0	0	0.0136962	0	0	0.13634	1.09377	0	0	0.00577178	0	0.169779	0.372109	0.0211598	0.699853	0.00932111	0.345552	0.0191088	0.901791	0.445492	0.208754	0.0186519	0.00413407	0.0341147	0	0.217609	0.0948684	1.66593	0.00823162	0.011039	0.0246707	0.00432392	0	0.0369781	0.00557834	0.0431827	0.0823572	0.0093939	0.0555135	0	0.0584427	0.00615049	0	0	0
UGT1A9	0.00609007	0.00928381	0.0385307	0.0215616	0	0	0	0	0	0.018111	0.138286	0	0	0	0	0.0169146	0.0236632	0.014054	0.0348623	0.0185728	0.022951	0.00951882	0.0445503	0.0239909	0.0472674	0	0	0	0	0.036133	0.0118144	0.10223	0	0.00549893	0.0204823	0	0.00550027	0.0245602	0	0.0143406	0	0.00467945	0.040223	0.00952785	0.0646945	0	0	0	0.00504649
UGT2A1	0.0134207	0	0	0.0118789	0.0634188	0	0	0	0	0	0	0	0	0	0	0	0	0	0	0	0.0112394	0	0	0.00881151	0	0	0	0	0	0.00379175	0	0.00441734	0	0.0282754	0.00300914	0.00632878	0.0161613	0.0676544	0.0122472	0	0.0200906	0	0.0738666	0.0104983	0.332658	0.0540136	0	0.0295811	0
UGT2A3	2.31132	0.65194	51.8047	14.5884	0.0113534	0.14257	13.0274	0.118136	0.130784	10.5353	77.3295	0.603363	0.534309	0.00453712	0.352568	0	32.4064	1.02573	50.6409	0.798666	0.138835	0.736039	33.9387	21.6837	0.0261067	0.454523	0	0.697246	0.843051	0	0	124.475	0.155298	0.0694209	0.785429	0.492852	0.325489	7.81445	11.4055	0.158412	11.3835	0.0627677	0.531596	0.214255	15.523	3.2345	0.760841	0.405119	0
UGT2B10	0.0152394	0	0.0321389	0	0	0	0	0	0	0	0.0622868	0	0	0.00719454	0	0	0.0296065	0.0263758	0.0145395	0	0.0287155	0	0	0.0150083	0.0118279	0	0	0	0	0	0	0.0451433	0.0102607	0.0825609	0	0.00538978	0.0137635	1.12929	0	0	0.342196	0.0175643	0.0314535	0	1.09274	0	0	0	0
UGT2B11	0.0594249	0	2.68192	0.194612	0.0210606	0.0371183	0.266291	0.0350628	0.0220551	0.101615	0.982328	0.0191324	0	0	0.00703244	0	0.0692692	0.0137134	0.0907134	0	0	0.0650171	1.05779	0.0351144	0.0046122	0.0906606	0	0.016582	0.0336315	0	0	1.17356	0	0.214627	0	0.00420342	0.0268349	0.587144	0.0704975	0.0349828	0.0934058	0	0.304175	0.0371879	0.246194	0.0538118	0	0.0491176	0
UGT2B15	0.0201464	13.1445	4.1213	2.02094	0.0793338	0	38.3384	0.132079	13.7912	7.11961	1.50047	15.9347	0.0049126	0.0380447	14.8772	0	10.8374	34.7138	15.1463	6.18498	0.0927957	16.0909	1.9732	8.33321	0.0416971	12.7042	0	46.3414	10.1793	0.0170759	0	9.63491	0.117561	0.00606363	0.117446	0.25176	11.4206	3.3379	0.0367697	0.482305	0.573017	6.32616	0.299387	0.0262657	6.04234	2.79733	2.05452	0.310838	0.00556473
UGT2B17	0	1.03671	51.3334	26.6922	0.0418441	0	16.5707	0.00696643	0.59595	2.79664	0.070777	0.980734	0.00518224	0	0.0586838	0.00655846	56.8674	0.0490434	149.936	1.22063	0.044495	0.95223	0	55.8273	0.115463	0.302615	0	0.573257	0.00668205	0.0480349	0.0961987	118.544	0.00953948	0.48613	0.524158	0.00501092	19.7442	0	0.0258586	0.0667249	0.874889	0.0163297	0.0760306	0.116371	17.3987	0.0213831	0.076045	0.140528	0.00587016
UGT2B28	0.00566999	0	0.0119576	0.00501857	0	0	0.0381119	0	0.0280582	0.00843086	0.0102998	0	0.00414779	0	0	0	0	0	0	0.0172917	0.0213679	0.00886222	0.0207387	0	0.00440069	0	0	0	0.0106964	0	0.0439977	0.0111974	0	0	0	0	0.0153626	0.0914643	0	0	0.152781	0	0.0140432	0.0133059	0.0542087	0.0171147	0	0	0.00469839
UGT2B4	0.100495	0.00901152	0	0	0.0279342	0.0092311	0	0	0.0146266	0.0175798	0.0107384	0	0.0172977	0	0	0	0	0.00682089	0	0.0540842	0.0148519	0	0.0792802	0	0.00917622	0	0.00799574	0	0	0.0150314	0	0.046697	0.00796043	0.0320259	0	0	0.0373726	2.98595	0	0	0.053096	0.086302	0.0780867	0.0184968	0.866599	0.113009	0	0.0390889	0
UGT2B7	1.53063	0.148935	61.4283	4.36413	0.200059	0.010171	3.75054	0.134508	0.120868	2.21783	27.3728	0.293583	0.214413	0.00614992	0.00770798	0.0361804	12.1308	0.721474	17.0642	0.307886	0.466376	0.193427	24.9748	7.04321	0.0454972	0.158991	0.00440491	0.236273	0.251892	0.0110412	0.0884483	72.0707	0.149106	0.411677	0.324206	2.12853	2.81185	12.3718	1.4384	0.429444	9.50657	2.2471	13.5831	0.0407601	1.90966	2.45754	0.166056	2.15343	0
UGT8	0.466552	6.49167	11.4902	1.89292	0.16276	0.149133	6.93152	0.163199	4.52842	3.83181	15.7217	4.71802	0.222188	0.133043	3.77224	0.591375	8.15964	9.50203	9.4761	4.16824	0.951891	6.27426	5.63861	8.01158	0.823859	5.00639	0.0550581	6.29093	10.6002	0.67942	0.467727	11.276	5.9917	0.180946	6.13537	1.74975	20.1974	11.9047	0.080008	13.353	5.40689	6.2266	6.15769	4.92326	13.3151	16.6126	3.54193	17.8062	36.2085
UMPS	1.59969	2.27286	2.24363	1.34717	1.89209	1.90988	3.06658	1.60939	3.02379	2.13758	2.10713	2.14389	1.08785	1.65891	1.36698	2.90987	2.71556	3.16292	2.5116	3.15861	1.89978	2.3395	1.89828	3.14704	2.8704	1.93702	2.10331	2.72486	3.26685	2.86971	2.96395	2.13357	3.79591	2.84675	3.99721	3.66514	6.48389	4.21406	6.84197	5.54515	2.16656	3.55769	4.55987	5.93933	6.10854	4.92628	4.55091	6.18747	4.07805
UPB1	0.145122	0.0165094	0.095927	0.0345087	0.204705	0.0321322	0.0145592	0.0511206	0.0830687	0.0338171	0.0334444	0.0697361	0.0332745	0.0184063	0.0435757	0.0100264	0.0308588	0.0274914	0.0123991	0.0693588	0.00816276	0.0236983	0.169011	0.0426631	0.0319412	0.0793083	0.0322266	0.0241761	0.0224738	0.0165228	0.0084038	0.0684404	0.058335	0.0586725	0.0815891	0.0153212	0.0665117	0.473879	0.0652278	0.0433533	0.155638	0.0699004	0.0500701	0.731954	0.563727	0.0544834	0.0261576	0.0322254	0.00897417
UPP1	3.45257	1.9259	3.72198	0.862143	1.9786	1.05418	1.88711	0.938906	2.58903	2.07691	2.26577	1.43864	1.72376	1.24448	1.16792	18.7409	3.44328	1.365	1.96291	2.57349	22.7234	1.2059	5.79674	2.85568	15.2996	0.823943	3.85244	0.986733	1.15832	8.76816	18.8087	2.4918	6.79209	6.82993	6.44379	6.61934	5.8851	2.05484	4.62041	2.60401	1.78296	8.35629	12.8666	1.95641	2.99149	0.575738	4.36964	2.20007	1.38785
UPP2	0.034831	0.00758528	0.0104938	0.0264252	0.0529044	0.0543907	0.100339	0.0685052	0.0307791	0.0258956	0.0135583	0.0160202	0.0655202	0.00939646	0.0412196	0.00460667	0.0193338	0.0229654	0.0189894	0.0531117	0.150016	0.0699957	0.0181998	0.0686058	0.0154478	0	0.0605724	0	0.0375478	0.0126524	0	0.0196532	0.0201016	0.035943	0.0502049	0.0387164	0.0584215	0.100334	0.0136223	0.0761599	0.111731	0.01147	0.012324	0.0194617	0.0951449	0.040052	0.0467373	0.0493535	0.0700945
UPRT	2.22397	2.97739	2.54831	2.62308	2.25197	2.58228	4.11939	3.21141	4.42666	3.39594	2.86202	3.85682	2.98711	2.17857	4.3762	5.06301	3.69667	3.6839	4.76046	5.03518	3.48073	3.96452	3.04803	3.07763	4.14751	3.32144	1.91617	3.35723	5.69392	3.20054	3.53637	3.2143	2.67219	1.37322	3.22311	2.23258	2.93526	8.53829	2.94207	4.39679	3.84773	3.2456	2.31767	2.95788	6.15248	4.07182	1.64934	7.61118	3.98354
UROC1	0.0132595	0	0	0	0.0574354	0	0	0.00434643	0.0164038	0.0164299	0	0.01423	0.0161663	0.0208661	0	0	0	0.0152994	0.0084337	0.0269581	0.0111044	0.00690822	0	0	0.0068608	0	0.0029891	0	0.00833801	0.0149848	0	0	0.00595179	0.159633	0.00297298	0.0781592	0.0518932	0.837747	0.00806672	0	0.0694722	0.0339608	0.0474364	0.0138296	0.0516468	0.0133411	0	0	0.00366246
UROD	11.5159	12.2021	10.041	14.0084	14.2679	12.4994	18.7394	12.9567	17.8961	14.1741	6.61306	12.6737	11.3742	21.8518	8.4966	7.78529	9.46283	12.5286	11.1415	13.8411	7.23947	12.5505	9.78992	11.5506	6.09082	10.668	16.0039	12.4103	11.2871	7.20474	7.11625	8.96797	11.8554	10.7727	7.85161	12.6553	16.917	6.06026	7.69701	8.98342	9.2141	8.23036	8.72621	12.0044	10.1532	6.20067	14.4272	9.36788	10.2553
UROS	3.31571	3.74447	3.06424	3.76404	3.72603	3.23216	5.7914	3.67667	4.52946	3.50583	2.91501	4.12176	2.85331	4.45452	3.0484	2.15925	4.05346	4.09927	3.69808	6.04213	2.81853	4.04351	2.96237	4.81636	1.99928	3.71028	4.38292	3.94934	4.43748	1.91487	2.44487	3.17561	3.96389	5.04978	2.82177	2.29523	7.83356	5.54251	4.10108	2.55823	3.51627	2.69747	5.45653	4.12531	3.15992	2.33552	7.18637	4.55119	4.07267
UXS1	3.0525	5.30162	3.11936	4.1445	2.89824	3.47277	5.5907	3.72291	4.44248	5.1214	2.71352	4.64072	3.1679	5.09773	3.27767	3.03356	3.66319	6.39153	4.09364	3.99968	2.5976	5.22298	2.61562	3.61077	2.63096	3.61181	4.77203	4.9224	5.24079	3.40233	3.04415	3.82299	4.55629	4.91275	4.44191	3.43662	4.58471	5.41371	5.09322	8.74436	3.39657	3.64296	5.91887	6.41118	10.2799	5.35001	3.51965	5.98119	9.46671
WARS	15.8059	31.3162	12.0304	12.7897	17.1907	12.9264	6.91691	11.752	32.3144	16.7509	13.3304	28.2755	18.5543	15.455	9.45382	7.17947	20.2377	30.1894	20.7411	29.7052	13.3697	20.8779	13.0098	24.0764	8.27657	21.3107	11.4907	22.4077	30.7063	10.639	7.27281	7.10435	221.626	53.6327	84.2012	88.9481	47.8751	14.594	53.5541	69.4573	14.1083	21.626	19.1209	34.8819	23.7206	72.3866	76.0072	141.692	41.4209
WARS2	2.2604	2.02899	2.96024	1.67572	2.64323	1.60959	5.28737	1.46686	4.12602	2.66723	2.97711	3.25088	2.19635	2.06927	2.91488	2.46802	3.1208	3.15095	2.91194	3.76751	2.43592	4.11288	2.69527	3.70644	3.77296	3.10426	2.46246	2.90292	4.89918	3.7572	3.05691	3.33475	3.30139	4.08198	5.20708	3.27353	6.8844	3.58616	5.54254	4.18339	1.79494	2.23937	3.89334	4.65233	4.08733	4.53709	3.50009	5.96221	6.0914
XDH	1.12113	7.13722	42.5796	4.2217	0.143963	0.0114177	1.60547	0.0143806	0.473387	5.41244	53.7902	0.878853	0.0873632	0.00460251	0.144213	2.38953	20.2405	4.67948	32.3451	0.891936	10.578	0.841882	29.7061	16.9508	2.87339	0.944456	1.23786	3.59768	1.00463	6.41216	2.43024	64.7374	3.57411	3.73453	1.20988	0.229289	4.25712	1.87733	1.31001	0.358693	3.05379	7.61632	5.5475	1.42989	6.19046	3.4356	2.55743	0.564059	0.745232
ZNRD1	1.83519	2.80982	4.71536	2.39752	2.83074	1.33903	6.44612	1.68651	3.60387	1.67124	2.51121	4.67009	1.45096	1.71388	1.70235	1.50613	2.91663	2.53363	2.12556	4.20979	2.46141	3.61371	4.40168	4.19089	2.4009	2.92209	1.19777	2.56047	2.8876	1.65398	2.86057	2.56387	7.14408	4.32355	3.86502	3.14611	8.4393	2.94102	3.80653	5.7792	2.24939	2.80792	8.6937	7.12457	5.51228	4.29371	6.8499	5.33226	1.92912
[truncated: 358 more columns]
