# Supplementary material for: A 13-Gene Metabolic Prognostic Signature Is Associated With Clinical and Immune Features in Stomach Adenocarcinoma
Source: Front Oncol. 2021 Jun 21;11:612952. doi: 10.3389/fonc.2021.612952 (PMC8256842; doi:10.3389/fonc.2021.612952)
Supplement: Supplementary file 2 [file Table_2.xlsx]

## Sheet: Sheet1
Supplementary table 2:The expression of metabolism related genes in STAD from GEO (GSE84437).
ID	GSM2235556	GSM2235557	GSM2235558	GSM2235559	GSM2235560	GSM2235561	GSM2235562	GSM2235563	GSM2235564	GSM2235565	GSM2235566	GSM2235567	GSM2235568	GSM2235569	GSM2235570	GSM2235571	GSM2235572	GSM2235573	GSM2235574	GSM2235575	GSM2235576	GSM2235577	GSM2235578	GSM2235579	GSM2235580	GSM2235582	GSM2235584	GSM2235585	GSM2235586	GSM2235587	GSM2235588	GSM2235589	GSM2235593	GSM2235595	GSM2235596	GSM2235597	GSM2235598	GSM2235599	GSM2235600	GSM2235601	GSM2235602	GSM2235603	GSM2235604	GSM2235605	GSM2235606	GSM2235607	GSM2235608	GSM2235609	GSM2235610
AKR1C4	2.36875	6.13008	6.05695	3.89111	2.11686	2.98229	5.32923	1.0664	4.86455	1.7978	4.36179	3.01804	4.58011	4.57268	7.36785	3.42895	2.42468	3.84757	6.8429	6.90294	8.50606	3.35274	2.63009	5.61597	5.78537	5.71492	7.50522	2.33213	2.89441	3.83073	7.08152	5.12467	3.54471	4.5284	4.93462	8.65618	6.3988	7.50773	4.98252	5.77955	4.58481	2.1389	5.30602	5.81927	5.37997	4.8226	4.54448	4.67254	3.47813
PRODH	9.78593	5.4605	7.15374	4.91411	3.81541	2.5138	6.56157	2.95493	4.89249	1.96439	2.58399	4.10452	8.15948	2.83184	7.43216	1.65807	8.41099	6.81898	1.97328	5.69593	4.20943	6.63792	4.79624	5.80604	1.86809	3.85343	4.61878	5.17291	5.85872	6.47818	4.71517	4.26401	6.24464	5.2521	3.41328	4.43609	3.14615	5.17675	2.34428	2.07546	3.56972	7.93032	5.5091	4.65768	3.08275	5.72846	1.92311	5.57823	2.0139
NME6	5.7197	5.1489	5.33411	5.22796	4.72502	5.66257	5.56204	5.78555	4.79616	5.2246	3.41663	4.54379	4.01892	5.97953	5.04126	6.59518	4.75177	4.80645	6.32145	3.50851	6.25327	5.88609	6.00679	5.69747	6.10724	5.35235	6.05244	6.02201	6.16547	5.44955	6.07622	5.98995	6.09418	5.14884	4.65494	4.72625	5.38069	5.38185	5.29976	5.19168	5.07227	6.22887	5.6169	5.07571	5.37773	4.97147	5.78413	5.1046	5.62611
GK	7.21617	1.42572	4.71025	4.18733	3.0997	1.99278	4.55702	3.15937	5.21566	2.05505	3.43928	2.0344	1.85368	6.10516	6.92615	6.74702	2.64064	5.87662	7.81276	11.8624	5.11255	4.85727	9.01077	4.44796	5.74644	6.42597	8.94718	11.5611	6.56865	4.16212	6.38426	5.61222	6.193	4.16987	6.40675	4.71482	4.65538	7.34815	8.78699	3.73881	3.07274	3.35233	5.51424	2.54149	3.19791	10.1846	4.96803	4.87623	5.29542
CKMT1A	6.47326	7.84667	5.13353	5.36704	4.506	2.88253	5.64575	8.89406	7.69767	4.48753	3.29948	8.35845	6.53905	9.10366	0.456323	9.12691	2.6492	0.196066	5.64407	5.95805	6.19127	4.86464	3.08455	2.89215	5.70224	6.75097	7.1806	1.05506	0.882222	2.68187	-0.0813725	6.35341	8.77503	5.49567	5.08934	9.34611	5.33445	4.56936	6.41028	5.79918	6.14075	8.40406	8.66931	9.63026	6.31955	4.6361	9.31791	6.56052	4.43998
PAICS	10.7185	-2.2073	13.5511	1.00199	8.31799	14.1696	15.9113	25.2757	14.2746	8.75317	14.2569	10.2078	11.2074	22.2972	11.2873	16.1442	2.76752	12.1429	18.6222	12.8274	19.5588	13.583	20.0398	9.55993	10.3175	6.17148	8.85834	6.40327	9.14897	9.15455	4.8608	21.8547	22.3269	8.49563	10.4134	26.3454	5.24923	10.7598	13.8601	15.0528	7.68577	17.3045	14.2616	5.80697	8.96221	7.82287	16.7417	4.96301	7.72457
CES1	34.0844	-7.8113	6.36481	-9.02699	3.85767	2.22985	-9.20883	-3.74441	-9.39221	33.0142	-0.621487	28.8782	3.32584	-7.64438	-6.55768	-0.524455	29.5466	8.00906	6.4878	42.9929	-12.0674	2.42058	-11.1143	-9.41343	-5.54653	-9.46279	-3.98182	-8.67219	-2.25388	6.86622	22.678	-5.83236	-6.57192	-8.50167	0.371761	40.0909	-6.00579	-9.3733	-0.0365366	-0.130685	15.569	11.7122	35.1122	5.91051	17.113	-9.50274	-9.01709	4.65325	15.4116
GLS2	2.87574	3.12821	2.68252	2.82462	3.24399	3.26295	3.26814	3.28955	2.98725	2.79578	3.288	2.98358	3.24294	3.11611	2.79257	3.1228	3.19445	2.90599	2.79618	2.98442	2.98174	3.07021	2.80674	3.14795	2.94982	2.80678	2.77801	3.57386	2.88063	2.66879	2.89706	2.81538	3.63754	2.96902	3.19161	3.37771	2.80125	2.78782	2.95048	3.09745	2.99925	3.08178	3.1192	2.76289	2.83162	2.62435	3.29107	2.68302	2.79067
POLR2D	5.80238	5.93541	4.82075	4.79233	6.10698	6.87509	7.85971	7.42696	10.0723	4.95342	4.07312	4.97137	7.3707	9.43461	6.6364	7.94598	5.56296	6.66632	8.8927	8.63401	8.65573	8.13263	10.9995	9.759	8.10181	8.18713	7.23397	9.55847	7.70894	6.46786	6.93241	9.55635	9.47547	4.35276	6.77697	7.53349	5.87045	7.52265	6.9342	6.23759	4.69663	8.62884	8.09866	6.59102	6.72995	6.894	9.25477	6.67567	6.00933
SAT1	61.6281	50.6983	40.8368	63.5508	59.8956	45.2987	33.2838	47.7701	24.8366	35.0194	54.3823	60.5296	57.9545	55.3492	68.8281	68.9888	59.4634	40.8368	39.2155	65.4343	45.0438	44.9065	24.1163	29.7006	52.199	46.7284	39.3708	43.3578	48.6728	45.1648	34.1883	48.2469	27.9812	58.1161	67.4776	50.9968	47.8173	57.7412	60.3321	70.3253	49.292	63.485	74.5409	49.1826	49.8588	71.1973	34.263	64.1852	65.9886
UAP1	1.41901	2.03637	6.88281	4.83541	2.01988	4.57635	4.63796	6.52069	9.15373	6.34504	9.82887	8.40073	4.89741	9.45454	10.3849	4.64903	5.01414	6.15681	-1.37051	3.15077	-1.12892	-0.520229	-6.9745	2.01786	-0.782785	0.712536	7.04208	-0.0422257	2.59737	3.16088	6.92338	2.58912	4.52354	8.27275	7.69712	6.83442	4.81725	8.61	6.31284	7.99816	5.20784	5.8575	7.62907	7.84649	4.35021	4.49283	8.52577	7.17312	8.00427
DGKG	2.03202	2.75222	2.69125	2.40557	2.74149	3.55287	3.76358	3.34786	3.90594	5.57291	3.80739	2.9518	3.68464	2.47354	3.62212	2.44672	3.26316	3.06273	1.98137	2.87935	2.02901	2.20402	3.47826	1.85367	2.43229	1.8753	2.54168	4.42227	2.79167	5.48526	4.06485	2.05361	3.58671	3.52761	3.16387	2.32753	3.01017	3.53893	2.82681	3.0352	2.82674	2.21374	4.76299	2.9292	2.4264	2.27518	2.28847	2.84686	3.30051
UPB1	3.8585	3.18463	3.10971	2.98924	3.00594	3.03937	2.87371	2.75117	3.13984	3.15104	2.8306	2.91916	3.02108	2.72002	2.91181	3.69643	2.88644	3.32521	2.98128	2.64743	2.74939	2.89682	2.78558	2.56756	2.95233	2.7201	2.62553	2.85149	3.17412	3.02804	2.68957	2.85638	2.65889	3.63098	3.01377	2.95455	3.15296	2.95373	2.8548	2.73324	3.14495	2.83931	2.87866	2.63467	3.12079	3.13066	2.72329	2.91361	2.84091
AKR1B10	-52.45	81.1232	29.0118	32.3728	83.5566	-8.38	13.5004	-37.1514	-29.126	45.939	-58.6662	73.8665	0.452039	93.708	-35.756	18.6334	-3.37079	64.3168	11.6299	-37.3625	122.835	83.625	-55.6934	24.7413	-3.5371	70.9081	111.089	-55.0731	-32.9323	33.0011	9.60241	-54.0386	39.4439	71.1448	75.5869	-2.48483	69.0394	56.845	80.6166	46.706	6.09047	-55.6207	78.3972	73.3445	81.7381	-12.5405	65.3652	59.9656	50.675
TH	3.55151	2.89388	3.5163	2.6964	2.65072	3.07043	6.44419	3.02319	3.06244	2.93921	3.79738	2.94214	4.23478	2.85187	3.19772	2.92022	2.71395	2.85132	4.45789	2.97981	2.70773	3.37099	4.24359	4.06283	3.01445	2.6179	2.67466	2.75393	2.69133	3.31175	2.77107	4.36585	2.63836	3.07159	2.76535	3.84782	2.98711	2.95949	3.44924	3.02318	2.88877	3.97824	2.96065	2.75461	2.90097	2.86357	2.70075	2.79126	2.97806
POLD4	-1.84226	11.981	12.9786	7.52386	6.47557	-2.71125	-7.78984	-2.70627	11.398	-8.10299	-8.30521	2.58619	-3.85377	4.29503	-7.4393	16.745	-3.35642	4.80279	1.82668	-17.0658	-5.9982	8.32545	-5.34592	-9.55447	-1.50803	7.54226	14.4073	-4.54001	1.70362	19.9801	-4.16514	2.85297	5.37446	2.18279	-7.72403	-6.43631	-0.0723981	1.45671	-2.02893	-3.43035	5.81511	-8.13651	3.41305	6.15871	1.63746	24.0972	-2.52883	9.67447	-0.963503
PLA2G5	2.61225	2.01899	3.94525	1.9569	3.68359	2.82427	2.48793	2.00567	2.06466	3.4033	2.35678	4.13972	3.73705	2.35587	3.32236	1.84443	6.90766	3.75243	1.78878	2.31429	1.908	2.40113	2.32382	2.30655	2.37814	4.7878	1.80493	2.20293	2.58531	1.93093	2.08433	2.26803	2.20869	1.6106	2.02994	1.64179	1.04912	1.99998	1.85288	2.02384	3.3431	1.49698	1.9099	1.46337	2.71576	2.49239	1.44528	2.83514	2.55039
LIPF	213.614	216.188	231.85	282.033	221.885	266.145	216.519	219.928	214.158	227.867	211.428	263.188	216.068	228.342	217.217	217.335	212.756	216.661	222.784	220.501	221.762	222.498	216.223	221.902	217.27	212.752	257.183	237.132	218.305	229.65	225.991	222.835	262.597	407.618	333.919	216.492	366.319	214.052	212.135	332.748	217.185	213.292	216.645	212.432	369.237	216.712	220.214	216.341	214.787
ACAT1	3.50121	4.49922	5.95545	2.33996	7.03558	9.49531	1.0867	7.70009	8.59465	10.9629	3.55865	8.20508	1.13617	7.49529	5.16161	8.11999	6.61436	3.6052	3.15904	8.20508	7.82281	7.132	6.06524	3.39459	7.61734	4.43157	6.92195	7.92561	7.89968	6.99933	9.04992	1.63599	3.94903	8.37691	10.013	10.4007	5.55424	9.88326	9.31701	9.1744	7.68506	5.56353	10.7951	9.20861	8.01341	6.52015	10.4931	7.63545	9.82747
UGT2B7	11.8165	1.55817	3.25034	4.4484	0.195433	-2.07183	12.9955	-1.45479	1.46968	2.13015	-0.271413	0.820458	1.72739	2.06448	1.43139	-0.334192	-0.345748	3.06464	2.46001	11.639	9.46806	-1.33816	2.31293	-3.27682	-1.53707	10.6832	18.202	3.46518	0.952846	0.807939	-0.573767	1.66077	2.33471	4.96767	14.3094	-1.04007	7.1922	3.9492	18.4095	1.22956	7.52313	3.30219	3.05321	-0.723863	10.3035	0.620422	18.7913	-1.0026	-2.02961
PIP4K2C	0.0299033	5.57944	1.13662	0.878583	-0.423688	1.29773	-0.392913	3.51225	13.0323	4.50271	9.71634	6.3279	10.7271	13.4227	7.27643	7.24091	1.77248	1.95988	0.549644	2.48836	1.26715	-6.37682	8.90687	-1.69327	-2.92131	-3.51559	-3.85227	-2.42414	-5.93216	-4.10746	-2.03907	1.06039	5.36878	6.10361	4.20555	5.09874	4.96225	2.09258	6.85829	5.42187	1.56427	11.6454	11.477	8.03999	3.12258	13.6878	12.1014	8.16906	11.1439
NT5C	5.80164	16.4235	13.7014	17.7647	12.1875	13.4403	25.6008	8.98443	13.6551	13.4272	11.0224	19.8459	14.4943	14.7042	10.6094	20.2656	11.0284	9.81828	13.2235	13.6072	8.29678	8.85171	12.0595	9.14024	9.34985	9.29323	13.5799	6.37454	8.31174	11.1422	8.67333	7.08655	12.2823	13.5274	8.01997	9.05862	11.4632	14.6425	9.0945	9.40566	12.1827	13.8711	6.81291	9.47228	9.15494	11.0593	11.5134	11.1114	10.3961
ARG1	2.22192	2.36784	2.44304	2.57576	2.94025	2.24136	2.52723	2.92207	2.53509	2.58604	2.4354	2.70008	2.48124	2.41863	3.09838	2.47197	2.68875	2.89163	2.76334	2.63454	2.77391	2.63434	2.70149	2.48659	2.58477	2.86896	2.50118	2.4724	2.71452	2.22324	2.97247	2.72025	2.52	2.57864	2.21018	2.66954	2.59282	2.31645	2.43798	2.39963	2.65472	2.42967	2.48834	2.58455	2.59558	2.86161	2.82421	2.72348	2.54352
DNMT3L	3.00675	2.89931	2.94237	2.86418	2.9801	2.7913	2.81515	2.72938	2.89607	2.80054	2.95988	2.77774	2.85835	2.96449	2.75326	2.84161	2.85739	2.87996	2.91097	2.85681	2.96275	2.93948	3.30973	2.85628	2.87135	2.87202	2.86191	2.99201	2.99114	3.06871	2.98505	2.75379	2.78804	2.85794	2.84045	2.86426	2.79783	2.82065	2.76587	2.8986	2.84498	2.90742	2.798	2.7983	2.90912	2.74652	2.74471	2.79489	2.83029
DHRS4L2	4.13014	6.59792	4.60841	5.44536	7.31003	7.46492	6.31404	4.34517	7.0426	6.64389	4.20098	6.6257	5.3382	8.04967	3.67136	4.36747	4.51816	4.80634	5.37493	6.21018	6.20857	6.78283	6.81564	6.18351	5.29997	6.45503	8.09287	6.50497	6.28724	4.75221	5.54851	7.13011	6.64563	5.24936	4.97804	9.87908	3.23593	4.23521	5.77186	5.99295	4.42168	2.94759	5.16312	4.12659	5.7945	2.47414	6.36729	2.94412	4.54829
RDH10	-2.17916	-0.356672	3.72505	-1.07416	6.87172	8.3341	7.45753	4.74701	9.65963	1.00084	6.46191	5.05714	19.7945	16.528	6.209	-1.32237	5.41583	3.3677	9.73646	25.2187	18.7231	7.92304	7.08194	3.04629	11.3533	10.2236	9.71463	3.67943	8.23768	1.96915	4.26393	5.69403	10.6889	5.12276	11.5507	0.801453	6.98209	10.7211	11.5014	8.32723	3.56359	7.47543	7.89017	4.75552	6.26907	15.7943	8.73324	7.27042	8.57491
PNLIPRP1	2.146	-8.7829	-3.38584	-3.97253	11.6041	-7.08175	-10.3462	-1.29545	-5.25399	-1.98176	-8.30757	-0.827443	-5.09881	-4.08804	-1.28144	-2.35407	-4.02078	-8.14112	-5.51321	-7.51288	-6.33823	-5.2643	-4.18563	-1.6199	-3.87298	9.32899	0.823163	-4.9801	-2.03078	-3.96602	-2.78739	-5.69291	1.84298	-3.59834	15.7725	-0.838981	-1.12487	-1.81757	-3.81706	-2.43325	-4.28639	-5.89243	-3.93494	-7.09821	1.85675	-4.80101	-5.88222	-5.10198	-3.12684
CES2	17.3652	41.5346	39.2268	23.5475	16.9791	3.23496	68.8469	36.7574	11.5323	-2.45716	-15.4167	6.01828	-15.4981	43.8296	-10.1462	28.1443	5.21039	-0.116311	-1.66712	-8.75833	18.2774	38.2977	-2.65341	14.0402	26.6918	61.5445	57.6102	-3.52563	0.379272	9.71833	18.3772	9.81309	43.8437	28.7435	48.7494	18.805	43.5686	30.7676	27.5776	-5.57301	40.8579	1.76528	5.04174	39.621	25.2644	23.545	59.1453	15.6279	33.5662
ADH1B	0.342164	13.8142	6.44934	1.5239	7.97187	24.3052	0.472599	0.437197	-1.74048	11.7434	-0.63546	10.7547	1.94248	0.17101	-0.118652	-0.916838	7.04203	0.210958	1.97103	0.387191	0.642749	2.43929	1.66661	-1.24595	13.3198	9.22906	4.0774	2.73579	18.7589	8.56042	12.058	0.00369926	1.86001	11.5128	7.03478	-0.974065	12.1547	8.73003	1.84571	15.2336	11.9779	0.86127	0.160262	24.2447	19.228	0.834038	-1.52654	8.06392	15.8009
CMPK2	0.946001	1.70723	1.3169	1.32581	0.558148	1.28571	1.55432	-0.753489	2.02229	0.443988	1.07555	1.10784	0.585411	1.96323	0.294535	0.140203	1.90097	3.30892	3.9141	3.92496	4.61936	1.762	1.25167	13.5344	4.34305	1.41174	2.12285	8.86642	3.61556	1.8434	3.08353	4.00739	16.4497	2.6458	4.1319	-0.737686	1.59316	1.95428	1.29222	2.52309	1.67162	0.743795	4.69705	3.57806	1.83124	3.14117	8.10428	3.59642	4.42631
UGT2B17	12.3133	-4.82937	8.91447	0.891177	-4.4971	-4.96094	8.78078	-5.38675	-3.33676	-3.01695	-0.655129	-4.05587	-4.42447	-5.14785	-3.25558	-5.82485	-1.90154	-2.76491	-0.659606	6.00916	-0.413817	-4.61119	0.572883	-4.76652	-5.15703	2.59427	29.5221	-5.27545	-0.702133	-2.93523	-4.79846	-0.764374	4.15572	5.53421	23.5012	-4.46664	0.850225	11.3745	22.3891	0.647914	11.5712	-4.77634	-5.41868	-3.41271	19.8662	0.468408	16.0781	-3.19585	-4.908
ADCY9	3.44524	9.08594	9.29887	5.98043	8.40667	6.86112	7.70243	6.76805	3.26945	10.2918	5.747	8.48205	4.0106	4.61259	5.65267	6.31029	8.04669	7.46937	8.33328	3.72744	5.62211	8.25315	3.72304	7.30222	7.94948	6.498	6.20533	7.6083	4.37994	4.6695	10.329	3.96657	5.539	5.32335	5.31323	3.65899	6.52951	4.90398	5.15197	7.01452	7.10854	5.46342	6.54741	6.0193	6.64586	5.07585	2.30443	5.78212	5.83975
PGM2L1	3.03143	5.18713	6.30148	7.56727	5.569	4.58466	3.29095	5.6764	2.80665	7.38038	5.94218	4.50823	2.04661	4.86872	5.48827	4.18123	4.9172	6.67508	6.26599	1.07432	5.5005	6.68114	9.04088	6.43148	6.41439	4.87111	5.02112	6.72609	4.52768	7.49527	4.15656	7.19674	3.86642	3.71386	4.58687	2.50292	4.24842	4.63295	6.626	5.33906	4.44762	4.14489	5.64163	3.736	4.69666	9.97731	4.32544	5.48013	6.4213
CNDP1	2.62996	2.92334	2.77715	2.76572	3.38743	2.69009	3.17627	2.97752	2.82125	2.76358	2.93383	2.89828	2.7607	2.92941	2.79321	3.74251	2.77573	2.98639	3.00645	2.96162	3.33399	3.1464	2.97533	2.80424	2.95977	3.60571	3.34941	2.75395	2.81792	2.75643	2.65351	2.78536	4.30639	2.87127	3.00453	3.77549	3.02945	2.76045	3.09173	2.86684	4.51878	2.7678	2.80689	3.3727	3.77109	2.78307	2.79181	2.91921	2.71196
GSTZ1	4.34318	4.16615	4.89515	4.73116	4.15217	4.11561	4.02984	2.98727	3.82418	3.41294	3.79554	4.40574	3.66039	3.71783	3.37801	4.29917	4.46208	3.235	4.29288	4.27768	3.28186	4.29259	4.09817	3.88191	3.59059	4.8807	4.29393	4.07992	3.86235	3.97958	2.57342	4.72997	3.75252	4.47958	3.65997	3.93956	3.84572	3.3393	4.10452	3.80321	4.77483	2.68374	3.42559	3.42958	4.07479	3.16856	4.26738	3.60305	3.80926
ENPP7	6.15375	-3.93293	-0.263304	-5.20822	-4.77041	-2.66288	-6.38844	-5.99114	-4.28879	-4.35799	-7.14115	-1.99213	-4.38735	-1.73448	-3.67166	-4.19168	-3.04843	-4.86746	-4.029	-4.54429	-8.10889	-3.19728	-5.9283	-2.77234	-3.48863	-4.01938	0.491518	-5.39031	-2.82876	-2.80943	-2.28344	-7.40795	-3.29476	-3.21723	0.243323	-7.44589	-5.28104	-4.68648	-4.23318	-2.36817	-7.43162	-5.09074	-3.26768	-3.31892	-3.6394	-5.38269	-2.19346	-3.92843	-6.44525
BST1	1.51542	3.19816	4.07347	4.51088	3.96227	5.17826	5.85772	2.11057	4.43822	2.31297	2.69757	2.93225	3.69	2.23308	6.01407	4.68883	1.99868	4.7575	3.06445	1.72549	1.95782	3.74492	8.64117	6.67833	7.16432	5.23722	2.4427	3.21206	4.28665	2.52175	4.28731	5.81565	6.49759	6.39805	3.74629	4.19526	2.6852	3.07936	4.72437	3.78024	4.11344	2.25971	1.57961	5.2749	4.12459	4.46395	1.60562	3.68542	5.57503
ACOX3	5.36002	4.98039	5.95242	5.13281	6.47064	5.66877	8.0885	6.23472	5.76337	8.34765	5.47166	6.41376	7.93131	7.50424	7.90686	7.41237	8.96809	7.31863	5.26863	3.88984	5.35036	4.29663	2.95516	5.37964	4.31085	10.2205	7.58156	9.10383	4.85377	4.97598	2.36405	5.83068	8.78937	7.04616	6.24904	7.65973	8.02645	5.86461	4.82258	6.32841	7.5668	4.96897	7.23542	7.39274	6.38912	4.74611	6.15125	5.86128	5.70832
GSTA3	2.45471	2.68167	2.46082	2.60929	2.58011	2.36263	2.46967	2.60869	2.84487	2.75632	2.79888	2.8106	2.49268	2.46095	2.61684	2.53967	2.77174	2.74224	2.65351	2.91907	2.30596	2.65293	2.45688	2.74385	2.75364	2.76836	2.44438	2.62843	2.36271	2.69042	2.44868	2.59592	2.53751	2.74937	2.57592	2.81022	2.63542	2.61412	2.6368	2.64052	2.51623	2.4163	3.58265	2.42303	2.72744	2.79604	2.50811	2.56774	2.3795
ENTPD6	16.0722	19.7718	7.09545	16.5945	11.5999	6.9837	12.3976	18.9644	15.5945	7.26814	10.1812	6.20046	16.7764	17.0638	16.7031	18.5353	12.1404	17.4682	5.39728	11.066	10.4458	3.3643	16.3518	12.0118	9.44846	24.4698	18.1633	25.7176	9.06927	6.9635	16.6252	13.2104	15.3622	6.01779	11.855	9.0365	12.3563	16.7379	12.7428	10.6176	4.72329	4.86817	19.4016	9.72591	5.46624	14.3142	18.1706	7.30771	7.88717
HMGCS2	57.6575	81.8766	47.1708	-9.61888	16.0579	59.7975	78.9571	-35.2339	82.6754	41.4947	46.0258	37.8307	-30.7701	70.1921	36.0911	15.8308	-49.6562	45.0215	-15.7938	-13.4947	-48.0582	45.5181	52.2908	-45.5591	49.1105	61.8926	68.2213	-47.5886	-26.6605	1.87553	2.81881	-40.5651	-3.45894	55.7572	22.0188	-36.6725	38.0162	39.8126	60.3365	95.3571	73.5027	111.999	-22.9103	79.2958	65.8631	1.54852	48.0296	16.3478	-11.6622
GNPAT	12.5829	15.9352	5.83906	10.3	10.1541	10.8927	15.1821	10.5805	16.539	16.5583	19.0616	11.6036	13.7961	5.94399	15.7562	11.6473	7.79427	18.7597	6.41838	9.6699	0.159538	11.0008	4.78125	7.24469	7.98354	12.6984	11.1672	18.3032	13.6884	11.9963	14.6232	9.53644	10.6866	9.12174	14.0182	16.4001	9.04096	12.9299	8.46472	8.48095	11.6261	18.1678	20.0616	16.6845	11.4168	13.2193	9.77833	9.96296	9.35569
ALOX12B	6.54659	7.11643	2.1007	2.64276	1.81786	1.39652	6.09819	2.22652	3.61394	1.56952	0.547411	1.28942	5.41257	2.10454	1.43998	1.92258	6.2151	4.53531	6.34042	2.62163	7.47422	1.69022	3.76145	7.7052	1.55995	3.04939	1.67852	7.75299	5.44388	1.10863	3.59797	1.48616	1.01839	3.09945	2.51203	4.23522	1.73324	2.18238	1.81471	1.27199	3.11107	8.74464	1.1891	1.38158	1.35629	1.23958	1.85691	2.19196	2.00007
MCEE	5.65499	6.24348	5.8522	5.36993	7.20526	6.70602	6.4074	4.77795	5.17727	6.39284	5.97967	6.78293	5.36795	4.14716	4.55512	5.1157	6.20529	4.80376	4.81416	6.64303	4.36395	5.09486	5.24803	6.09633	7.56285	5.11016	7.03686	6.73066	8.0711	5.63093	7.6824	5.53947	5.79011	5.53188	5.52777	6.47234	5.98505	6.47234	6.36422	7.51887	4.85063	6.28501	7.29444	5.83161	6.11452	5.87682	7.60018	7.30572	7.74545
AOC2	2.96744	2.82006	2.97498	2.83748	2.72092	2.77148	2.83082	2.91076	2.78494	2.96651	2.87537	2.75846	3.63569	2.86177	2.75625	2.80798	2.70831	3.08215	2.9706	2.7563	2.80374	2.95042	2.92957	2.71983	3.12114	2.83072	2.80755	2.70038	2.8307	2.93511	2.69218	2.7646	2.91769	2.75107	2.71584	2.81089	2.78116	2.78998	2.92018	2.86802	2.77737	2.77236	2.82105	2.84189	2.65698	2.80646	2.73037	2.72412	2.61421
PFKL	22.8586	15.4781	18.6186	13.7413	21.5701	18.2249	20.9277	7.12678	17.9649	12.9608	16.5532	19.4591	19.2731	14.3063	15.7694	17.4178	13.1921	9.05953	16.2331	13.7687	14.9313	16.9775	22.0735	13.541	5.68471	21.2555	22.2744	13.6382	0.900939	12.2946	10.5595	20.7933	20.4627	18.4302	14.6013	10.572	9.22412	7.39274	12.9438	14.1569	14.9822	12.3155	10.3127	18.2276	13.1848	10.1167	11.7619	9.62626	7.75703
SGPL1	1.6241	14.4395	15.641	4.4341	4.3993	9.6166	7.50898	5.56403	7.65699	-0.709022	0.333822	1.21968	7.54717	19.4391	11.4408	5.75044	8.50559	5.16941	12.523	8.04163	18.3701	6.38583	12.8673	18.4591	20.399	10.0344	7.04394	14.5882	12.9219	10.9878	6.88109	20.3383	8.53241	3.21602	3.19287	5.23281	3.83008	8.11315	9.13906	3.30118	-1.34786	2.81201	9.30785	-0.0199183	4.12564	7.50544	5.10791	7.91473	4.48175
PLCD3	6.85176	17.3166	12.8765	17.1088	18.2307	14.635	12.3648	14.3241	5.23092	12.4686	-1.84982	17.1941	14.8011	21.0548	10.889	11.4361	18.9455	11.3251	22.6873	-3.83887	14.5503	23.3596	5.36855	9.69251	8.8348	12.9755	18.2837	7.66573	-2.70426	14.7885	10.1817	19.0125	7.40455	7.9186	0.528866	5.94429	12.3677	17.482	14.5848	13.3587	11.5405	7.58008	8.71163	22.4088	13.694	16.2237	10.0944	12.654	9.35257
DGKZ	0.973465	3.13259	0.0639951	2.21282	4.50475	2.40466	0.280581	2.46962	0.618895	0.935056	-0.548565	-1.71312	2.59108	-0.35215	-0.322903	2.4205	0.603112	4.71317	-1.3383	-1.66753	0.043598	-1.54697	-1.09319	-1.30984	-1.55628	-1.04056	-3.20988	1.66988	-0.49183	0.614539	2.79189	-0.593234	0.755616	2.97002	0.734226	5.32006	1.50351	0.5076	1.473	0.500188	1.037	-1.18777	-0.128665	1.44757	1.69188	0.524318	1.27697	1.35212	1.54542
FECH	4.91823	5.59637	4.53195	5.45764	6.26945	5.941	2.49068	5.63253	2.41731	6.8319	5.10265	4.52971	2.02693	3.94224	4.9103	5.00121	3.74218	4.6534	4.13405	2.58414	5.02469	4.93602	3.23564	4.80289	3.33389	4.22227	4.38503	4.8423	7.23436	5.21288	5.04625	5.04475	5.68386	4.79008	5.13706	7.11191	4.84244	3.912	4.4285	4.36555	5.19146	5.30691	3.74207	3.5435	5.57751	4.80518	5.80816	4.91346	7.90518
POLR3B	6.27993	5.33246	5.91104	5.63086	5.95808	6.9005	6.74347	7.31817	6.18842	5.92526	6.54617	5.2335	7.38664	6.98193	4.53103	4.54247	5.27861	6.72825	6.72447	6.66375	7.14042	6.33665	5.27363	6.34941	4.39138	5.15986	6.21633	5.79328	5.86618	7.05724	5.42884	5.7347	5.8996	5.53879	4.91573	8.86423	5.98889	6.07595	5.74405	5.5033	5.95528	6.97891	6.46284	6.38965	5.54358	4.86753	5.1002	5.31659	4.50177
SULT1A4	4.22939	3.9591	3.30794	4.43902	3.15319	4.05495	4.1378	3.9066	3.89963	3.57801	3.39578	3.98532	4.33737	4.73931	4.05449	3.33634	3.229	3.7434	3.7731	3.59037	3.78185	4.14208	3.54961	3.30913	4.07397	4.339	4.86564	5.08974	3.60549	4.49544	4.13059	3.64174	4.10407	3.93373	3.72366	3.68885	3.9479	3.82685	3.90446	3.33819	3.93464	3.75326	4.08404	4.68202	4.40334	3.97358	3.38777	4.4005	3.64402
PLA2G10	1.23291	18.0885	11.8028	17.1232	14.706	13.2433	6.22492	3.75055	6.645	11.8067	11.583	12.2449	15.2054	7.43779	12.3638	8.74985	8.13427	11.1645	8.98852	1.69304	0.579409	12.3374	5.03805	-8.73803	12.0961	16.4232	16.3962	-9.02449	-3.80344	13.0948	11.9648	10.8937	6.75056	6.45102	10.5294	4.66397	9.72724	13.4276	7.53642	14.6247	9.81196	9.95932	10.9068	12.4245	9.30073	9.64462	2.51221	13.7208	10.0557
GDA	7.90202	0.660579	-0.547852	-2.01588	-2.00532	0.580606	6.03403	6.64367	3.57597	-0.561946	1.27202	-2.28843	12.2859	7.88217	3.23927	-0.38462	0.170061	1.33522	3.28395	0.0374394	-2.37346	3.85507	8.52272	-1.10514	-0.930895	-0.461934	9.00708	3.8532	-0.134209	1.22512	7.46801	16.9576	1.92266	-0.474364	1.3272	4.88673	3.38392	1.80918	3.14373	0.231199	3.33629	1.67141	-2.2191	0.895284	0.773783	4.80932	-0.54557	2.18858	5.31861
GPX3	53.9814	26.5945	8.47055	30.017	28.3094	21.2614	1.12438	7.35805	4.43962	8.95597	56.7914	32.5596	11.4113	-5.75999	30.9802	11.8208	28.2059	7.43566	31.2528	26.2865	0.890336	14.983	6.51718	-2.07425	23.2335	7.42921	10.0459	3.47639	48.683	27.3995	6.85208	-3.48358	-0.604771	25.6469	26.3205	-5.63253	30.0649	25.7526	15.0262	31.2338	21.7794	-12.3383	7.56991	20.3136	29.091	13.2612	-20.5557	21.7001	31.4067
GPD2	-2.30637	0.173084	-1.56265	-1.76775	-1.35979	0.390548	-0.146399	-0.352362	7.10887	0.282823	1.83468	0.299481	0.53897	3.25952	1.07915	-0.678952	-0.752253	0.930821	2.86459	2.27333	5.22064	3.23875	2.00691	4.24686	-0.217028	1.43024	1.91447	2.34641	0.668145	0.0979254	-1.65596	1.71577	0.456495	0.252069	0.345369	1.64162	-0.779483	-0.852488	1.73485	-0.368134	-2.49259	-1.30609	2.11341	0.911147	-0.343176	1.45847	3.23975	0.745332	0.577826
CYP26B1	2.4092	2.23578	3.62389	2.92725	3.22868	2.41873	2.46989	5.57581	5.23255	1.75567	1.74438	2.28348	3.02812	3.06575	3.3321	3.00701	2.4823	2.80662	5.56814	4.75862	5.17016	7.12752	1.86715	7.9674	7.48387	2.32506	4.29804	3.1248	6.79653	4.40127	1.93665	3.54729	3.91111	3.03672	3.70881	2.97066	4.25022	3.53446	7.77442	6.39722	2.98516	4.96421	3.90561	2.35552	4.47769	2.9185	3.38287	4.84433	3.34215
PDE1A	3.0024	4.96202	4.37408	4.05871	5.16956	4.51552	3.21658	3.47771	2.67312	4.78031	4.52754	5.20224	2.82298	2.74495	3.60643	2.59383	5.27583	4.37102	4.62848	2.89124	3.26753	5.2272	3.69449	3.76911	5.35509	4.06726	4.00477	3.69073	5.12738	4.61775	5.24928	3.4548	3.05357	5.61935	4.04288	2.83585	4.98227	3.81491	4.72045	5.34576	5.97506	2.96423	3.51972	4.85507	4.70886	4.60883	2.77916	5.37965	6.33083
CA8	2.85027	1.05885	1.33956	1.13514	3.62518	2.02522	4.64524	1.77003	8.00809	4.49247	9.92354	2.60365	1.3255	3.11528	3.69335	4.17664	3.6126	3.11455	0.373554	8.33361	0.921116	1.68481	2.00775	1.24461	1.53344	0.765819	1.11854	0.697317	1.96234	1.12148	2.41681	3.56855	1.47648	2.44535	11.7248	1.61877	2.19172	3.2251	2.57295	8.8291	3.85558	3.81026	1.19847	2.39135	2.69356	2.2613	8.75853	3.45239	2.18571
ENPP1	4.88418	2.94915	3.95234	3.62587	3.9672	2.73599	2.42852	3.68728	3.5575	3.50113	5.75236	4.63711	3.3238	3.39925	3.68695	3.44256	4.8754	3.87055	3.41256	3.95234	3.56734	3.31103	3.64171	3.96761	4.13334	4.29197	4.12602	3.75576	3.25041	3.72084	3.1873	3.27132	3.04342	3.84619	3.79943	2.74293	2.99513	3.36415	4.21229	3.28804	3.68728	3.27076	3.01037	2.8803	3.61243	3.48577	3.22743	3.16819	3.43007
PLCE1	4.42984	5.82547	4.40303	2.86801	4.37174	3.66888	4.90538	4.54961	4.75911	4.5269	4.40535	4.40928	4.47751	4.49875	4.21948	4.49197	4.30726	3.49601	2.75639	2.48935	3.26141	3.00526	1.90993	1.77014	2.74218	4.3774	3.90551	3.46349	2.47925	3.47491	3.486	2.60833	3.82457	4.65771	4.3781	3.54909	3.48879	4.19994	3.87738	5.23807	3.78072	5.21436	4.30868	4.12255	3.89559	3.7917	3.93678	4.3295	3.13017
GMPR2	4.66711	5.82395	6.04143	5.42004	5.99548	6.1818	6.04086	4.41062	7.12109	7.22638	6.92643	7.8064	6.80525	9.50926	4.42976	4.46835	7.13542	5.64044	3.76498	4.00476	5.21268	4.94673	6.26281	3.77562	5.11811	4.63807	5.92498	5.74842	4.08406	4.8864	4.34348	5.45102	5.68813	6.68004	7.3351	7.91422	7.6082	6.89118	6.82574	7.28849	7.48893	6.80308	5.57998	6.0926	6.44422	7.96273	8.66341	7.31507	8.32109
MIOX	2.23745	0.896533	0.867787	1.32517	0.557925	-0.167132	2.02092	1.0405	2.64269	2.70793	1.50554	2.41735	3.39127	1.51278	2.4593	3.51547	3.31779	2.55718	4.16356	3.02019	2.47741	2.52549	2.52103	2.65242	3.33312	2.31274	2.31647	0.377495	2.34715	2.24573	2.00108	2.02101	1.42341	1.95523	2.37276	2.17136	2.03108	1.68898	0.782234	1.16896	1.06078	1.6115	0.405896	1.66075	1.22141	0.0722185	2.03878	1.64698	1.39098
PNLIP	-10.735	-5.93246	-2.86116	-6.67668	-8.2645	-6.89202	-7.2367	-7.65046	-2.28817	-2.73877	-1.11301	-4.56344	0.656856	-0.00962317	-2.90748	-2.62931	-2.75602	-3.66897	-1.84386	1.87699	-10.5055	-7.5017	-8.25619	-3.99897	-4.87743	-6.14399	-7.36904	-12.5392	1.16579	-8.47963	-11.3954	-6.91994	-6.0255	-0.510592	-3.6522	-0.31792	0.183596	114.788	-5.30677	-1.64592	-4.99136	-5.50949	-5.31537	-4.82851	-2.66198	-0.590188	-1.3036	-2.36464	-3.10173
NT5C2	5.31222	7.42312	7.0789	6.00881	5.88012	6.88981	5.25824	7.9926	7.51813	7.4918	7.71852	7.24702	7.60987	5.82538	7.50884	5.3237	6.6489	4.14796	5.45975	0.344131	1.8381	2.7477	2.39174	1.67226	6.3057	5.54385	4.10591	4.16436	3.51443	7.19599	5.35999	3.98398	5.46997	7.38438	5.63223	-0.410228	7.42553	7.45677	6.23298	5.25343	5.61916	5.10079	8.17288	6.60363	5.95043	6.05343	5.988	8.08832	5.05637
GK2	3.30598	3.6997	3.67256	3.40729	3.50412	3.6282	3.62398	3.64414	3.58035	3.65366	3.41735	3.50289	3.6592	3.83703	3.51616	3.73451	3.66296	3.44113	3.57579	3.39257	3.91242	3.43407	3.79276	3.52845	3.6531	3.3879	3.84815	3.72977	3.87801	3.98162	3.44674	3.84378	3.78195	3.32741	3.4802	3.70102	3.52163	3.60567	3.42259	3.32559	3.46388	3.64777	3.86356	3.5007	3.4282	3.66734	4.02669	3.65995	3.56343
POLR2A	13.4325	25.2208	21.2676	19.8315	25.4385	23.0992	23.5191	24.1463	9.68817	11.8821	6.63387	14.3732	5.20735	19.076	12.2777	17.4584	23.7863	21.8953	24.0232	22.8527	24.0634	32.0111	23.2348	27.5844	25.6275	17.6676	20.8125	27.982	23.5048	16.2435	18.2061	21.8681	24.2177	20.9541	23.1303	26.3011	25.8062	21.5958	18.4347	22.5462	27.6671	28.4906	15.1416	24.7072	24.3139	14.1814	8.12566	21.218	11.8546
UPP1	6.9705	8.55404	10.3342	9.06166	8.31892	6.03534	4.83939	7.18603	9.25354	5.17578	6.26749	9.9848	7.64473	5.63025	8.06683	8.55193	8.30846	6.39284	7.19629	6.70212	6.47161	7.12662	5.52027	6.73531	6.36892	9.06139	7.18874	6.17686	5.93715	9.76663	4.11971	6.17237	4.97197	7.57895	5.11221	6.59469	6.00052	7.27667	8.87016	4.14086	6.5997	7.13435	7.38641	7.30963	7.1866	11.4843	3.97204	6.8879	5.14651
ACP2	19.9617	9.38878	12.7623	22.3024	12.6455	9.3834	3.43143	12.2159	12.9457	9.65388	14.1731	14.0563	11.9515	7.92561	14.8988	10.8084	12.4639	2.7539	4.68888	8.30909	12.2814	6.87318	4.89988	8.37194	2.20343	7.65588	6.19664	9.57528	7.47388	7.97768	1.19679	2.25144	4.5481	8.66732	10.2551	8.60839	10.0208	8.3997	10.3299	7.41061	11.3543	8.8482	8.86985	9.10263	9.05735	9.81916	6.96608	9.97853	7.01376
AKR1C3	7.53361	25.1897	23.8731	21.3529	7.34564	2.05513	18.4186	-14.4852	19.5479	14.41	17.0178	17.1368	24.3121	15.6466	27.3472	8.12009	14.4562	14.0398	21.5923	17.9076	22.2518	6.75917	-7.90774	-5.26302	19.362	20.7212	23.1932	-35.633	-4.32267	10.1669	24.6728	15.811	-2.52631	16.3478	16.4907	22.8491	23.57	27.4217	14.8689	12.251	16.2894	3.50102	17.7565	14.6618	14.3189	13.7902	-18.7107	5.31584	-5.66278
GANC	2.73138	3.51606	3.52092	3.13351	3.2675	3.65504	3.28729	3.34377	4.01891	3.42315	3.14679	3.44211	3.29099	3.98107	3.75992	3.43671	3.35552	3.52887	3.53284	3.41239	4.2172	3.13199	3.19004	3.51017	3.02681	3.04018	3.10828	3.2385	3.35969	3.08001	3.10968	3.27491	3.74768	3.61279	3.43194	3.89123	3.08509	3.61933	3.16873	3.38734	3.94752	4.31609	2.96773	3.68769	3.34182	3.35447	3.33012	3.38837	2.68345
GSTK1	32.1245	28.3096	20.2643	25.8772	29.121	18.7169	11.3703	17.025	18.153	19.3331	4.43047	15.6698	17.0742	8.77928	13.2882	34.2024	24.7315	13.1352	25.9702	26.5391	36.417	24.5572	28.9704	16.8483	23.3559	37.1932	31.3523	43.992	28.0449	4.5206	22.827	16.4165	34.541	29.337	9.01439	31.9781	18.7315	5.75709	21.446	20.2046	27.3604	5.2282	21.3685	32.2122	21.4892	33.8082	30.9281	17.9356	14.4501
MTR	1.97678	3.16831	4.90772	3.45225	4.14649	3.36613	3.66603	3.94564	4.69759	5.51219	4.82376	4.51018	3.98819	5.44919	3.95948	4.13769	5.10072	3.61382	3.28192	2.00934	1.75619	3.43886	2.85618	3.47291	2.37285	3.08573	3.17967	2.71542	3.38757	2.24185	3.67409	3.69025	3.77467	5.63739	3.90293	5.93601	5.10389	4.1636	4.43353	4.56178	4.80867	4.68988	3.7357	4.30972	3.99088	5.13396	4.59893	3.9754	4.81038
GSS	11.0197	19.4297	21.7919	19.6093	13.1893	5.73302	24.2247	29.0708	21.6511	4.96966	12.7231	6.27269	19.6216	19.5228	16.9387	27.7988	11.5962	21.7861	18.5607	21.6692	15.6186	13.8987	18.1134	15.673	7.13544	34.9184	26.6185	25.3215	3.07312	18.0195	6.11109	24.3313	27.2788	14.6519	11.0568	23.1659	19.2677	17.8473	19.4176	4.12337	11.7943	26.6185	13.6681	10.1612	3.88281	16.7541	25.7292	9.01209	0.660461
ALDH1A1	23.3469	71.1499	-5.75213	51.9589	48.6187	47.2333	66.2013	71.6058	31.1998	42.5604	-2.57978	33.1683	-5.87071	52.5096	15.54	27.4863	40.694	90.0472	22.8394	37.7806	64.8457	33.2047	53.2338	-21.6974	11.8008	74.5587	63.0223	75.8675	62.0047	54.704	60.4343	8.77932	65.0616	46.859	108.406	55.3182	29.7904	74.6025	28.9485	36.8251	9.79813	56.16	51.2638	55.5164	34.8011	35.7483	-52.855	34.0325	19.5723
APIP	1.96188	3.37879	3.05522	2.08183	3.7537	14.8546	3.4253	3.51148	4.66584	4.93041	3.99582	3.87958	2.50409	4.50902	3.92651	4.13175	2.47121	4.11741	5.08947	6.0482	8.03995	5.60859	3.99984	3.76924	7.52928	3.85919	6.04375	5.56016	6.19312	3.69628	5.80768	4.21532	6.70211	4.06777	3.31117	5.02748	2.63031	4.92831	3.9923	5.79119	3.25134	2.18926	5.61126	4.28774	4.07735	4.3557	4.91286	3.61044	4.93244
ENTPD1	4.41446	8.75194	5.82113	4.9386	8.63735	7.74801	4.78143	6.05792	2.81447	5.44474	5.75909	7.71895	4.47177	5.03676	7.80015	4.55909	6.35689	7.67758	7.66742	4.7628	7.30482	9.54183	7.09194	6.59478	10.1304	5.24688	5.94272	8.17139	8.97381	6.101	6.56725	6.10196	6.51995	6.84001	6.78953	4.46589	7.15934	6.25614	9.28446	9.7611	8.47714	5.15772	6.34263	6.80072	8.60227	8.09446	6.52654	9.84727	10.3682
HK2	-0.828797	4.28932	9.24074	-3.42228	-3.66537	-4.43905	-1.92316	4.45314	15.8255	-7.57311	-1.91111	0.437135	10.4465	13.9506	12.9044	7.33704	0.053933	5.50607	3.85423	-5.98986	-1.78696	-1.96627	-0.820415	-5.9997	-0.364102	2.22408	2.28195	2.16666	-6.3271	2.55661	-5.46261	9.31151	6.65969	4.07103	-4.28317	4.52044	-1.07677	4.06515	8.98626	8.0128	-4.88543	13.9314	19.7501	-6.14414	-2.61024	7.49933	7.23912	2.28542	6.85027
POLR2F	6.026	6.01092	5.96777	5.76683	6.36588	6.00281	6.13552	7.01313	5.45488	6.22444	5.7595	6.23881	6.28464	6.34347	5.60584	6.05327	6.28464	6.13849	6.00993	6.85635	6.17325	6.18411	6.68692	6.35699	5.9327	5.60447	5.39564	6.04304	5.80113	5.84929	5.88154	6.2514	6.55342	5.71461	5.8467	6.38053	5.73511	6.07537	6.06494	5.8036	5.76753	6.54934	5.88637	6.0252	5.8224	6.30094	6.19584	5.88889	5.94974
GSTA2	12.9575	11.7881	-4.5135	2.05605	1.33424	-5.00993	-0.896798	-6.51736	4.35612	-5.09684	-7.19238	-1.08684	-8.41792	3.2836	-6.95008	0.266571	-7.81158	16.6866	-7.06308	-7.87756	10.8655	-2.72557	-5.80557	-8.75339	-6.42487	12.9452	13.4039	-2.33248	-2.28076	1.3882	4.67716	-5.6312	1.36278	-1.74429	13.632	-1.30546	7.05255	15.664	-3.03169	-2.1839	-1.03789	-5.43694	1.57777	-2.94329	1.15973	-1.30615	14.9043	2.67094	-1.67447
BAAT	10.3721	6.4286	-0.0721359	10.7133	6.91642	-0.632116	10.4947	1.07415	2.68372	0.191574	-0.0501077	-0.677405	1.53272	0.323504	10.0247	9.79991	1.32644	0.209242	0.7925	12.9578	1.08175	3.21095	4.24661	-1.04584	0.787022	0.416373	0.274263	0.746435	-0.0245792	10.4602	-0.697668	1.59599	0.940201	2.27822	-0.855835	0.554005	-0.431743	6.13336	7.39268	3.70697	0.0100363	10.9254	-0.66818	-0.0380498	0.372422	3.46919	0.717576	1.09695	0.542138
CYP2A6	3.32559	2.49339	2.36425	2.50074	2.44565	2.91322	2.72463	3.05871	2.54064	2.75055	2.75445	2.50723	2.45978	2.84639	2.58432	2.79388	2.70246	2.18347	2.45105	2.63035	2.78147	2.56563	2.87188	2.6031	2.56016	2.58509	2.38688	2.60938	2.55416	2.74094	2.63252	2.58109	2.70439	2.60229	2.64299	2.74871	2.60791	2.68297	2.23212	2.69673	2.57104	2.66713	2.6586	2.92669	2.34303	2.27495	2.69572	2.7004	3.31385
AACS	5.51362	4.73949	4.2914	5.0708	4.54741	5.46024	5.35646	6.80078	5.77591	3.7015	6.29934	4.46875	4.78979	5.61348	5.59239	5.74379	4.11011	2.98546	5.52751	7.28389	4.01568	4.68857	4.99051	5.88682	5.15689	5.39976	5.22977	6.05235	5.02461	4.96578	4.93287	5.65918	3.76856	4.14284	6.68287	6.08608	3.66238	5.13121	4.00236	5.4713	5.01827	4.62218	5.5436	4.55608	4.33058	3.94539	5.00572	4.38612	3.86191
UGT2A3	-0.516075	-2.53054	0.476986	-0.384983	11.6388	-4.15085	15.676	-2.98181	-3.13319	2.55546	-1.76635	-0.351383	-2.11075	-1.01624	-3.58162	-3.17202	-2.6584	-1.78952	-1.01331	6.83453	-2.99418	-1.86205	-2.22791	-2.70783	-3.17266	17.1681	17.9103	28.3696	0.661287	-3.03854	-2.62322	-3.02772	-0.0341913	14.9417	15.5201	-3.34766	-2.00602	-2.66708	11.9132	-1.41972	0.277969	-3.2693	-3.75207	-3.66412	12.5859	-2.82775	5.13209	-3.63712	-4.985
CA13	3.35589	4.53532	3.03907	5.10843	4.84163	4.66874	5.12484	5.98095	4.09737	2.71224	1.37128	3.87558	4.18978	5.06679	6.09695	5.04769	5.02823	5.50724	3.37452	2.18696	4.60988	2.73831	2.29338	1.75551	4.12964	4.30321	3.20508	5.15134	1.75855	3.1845	1.35805	0.710829	5.36765	3.48166	2.59878	4.61244	3.85982	4.63148	4.39715	3.09858	2.30387	4.96414	3.79767	3.23587	2.65257	3.52279	4.65427	3.82299	3.6646
TREH	0.288486	1.58328	1.37505	-1.21049	3.04769	-1.60258	0.445243	1.03114	0.578615	-1.19614	1.73353	-0.176765	-0.055183	3.47153	-0.478342	0.656326	0.928618	-0.734532	3.65361	3.29796	-1.38684	-1.05906	-0.662395	1.76707	1.04762	4.49873	6.45008	-0.415557	0.588802	-0.656771	-2.08801	0.328746	0.638553	0.277101	3.46623	-0.46334	-0.146	1.5708	0.142592	-0.212947	0.0598693	0.717719	1.05368	-0.18196	2.26439	-0.00344833	0.420341	-0.160998	1.31761
CYB5R3	15.9584	36.6654	32.8237	20.3994	37.0294	38.863	31.8794	24.2895	15.5052	37.6286	28.9693	33.0887	11.4248	28.2161	26.9736	31.2956	33.57	22.1189	30.8777	27.7312	9.00162	34.2146	19.2958	31.6882	36.6799	26.3721	28.3995	27.0422	21.8547	20.4437	29.8004	16.5305	20.8776	27.7934	28.396	6.24887	29.0715	27.3468	29.2919	33.4725	31.6098	18.6518	14.8528	25.6998	32.7828	35.6433	12.288	34.8142	36.8538
BLVRB	16.3974	8.08758	3.90731	7.51653	13.7503	12.0142	11.4577	-11.2989	8.94471	19.1827	-3.6259	28.8658	21.1947	21.2381	21.3164	14.5828	19.0097	-1.9802	-1.59542	-10.6495	-10.6984	-8.78872	-18.1113	5.1229	-18.4195	5.88842	0.612458	-8.03601	-15.0851	-8.91095	-1.68839	-0.437272	3.96005	13.7768	-7.87655	-2.35721	2.19427	0.675882	1.97349	1.65154	3.80278	-5.04145	11.2728	21.1421	-5.9376	11.5143	13.702	-4.46369	5.53222
PLA2G12B	12.1968	1.22992	3.12364	2.55363	1.82568	1.27544	7.35836	10.2198	3.46509	1.53482	0.774989	1.77413	1.70101	2.06659	1.33969	2.92244	1.43217	1.47606	5.38443	6.09193	0.794418	2.02789	7.38557	3.23788	1.53667	10.8834	5.63909	0.949715	2.95986	1.63348	1.60521	1.56492	4.02128	10.0188	7.01821	2.28837	6.75689	1.86126	6.0123	1.32398	9.09058	2.43689	1.39975	3.43611	8.1187	1.18589	1.0013	1.16363	1.11737
COMT	17.6313	19.2231	18.6956	9.46611	25.5181	21.621	25.1145	18.8937	16.7322	16.0343	8.32002	14.775	19.6915	17.2036	13.621	18.8006	18.4531	9.45518	17.8176	30.8828	18.9893	21.3368	29.112	26.3065	18.8429	18.1197	13.5212	23.6581	13.5026	10.7122	16.2206	13.1566	22.1828	11.7494	6.65649	20.1719	11.8139	16.106	16.4252	16.9402	13.8645	26.542	10.7763	9.18829	12.6758	20.43	11.3989	16.5774	11.1287
NNT	1.30846	2.1044	-0.20365	-0.968795	1.39193	2.41679	1.34759	1.00117	9.47108	8.09542	11.8968	3.06101	5.92529	6.91768	8.55119	1.40123	2.15675	2.54193	-0.132597	7.19314	2.50359	0.514116	0.460749	0.106691	2.79092	-0.677749	1.49292	8.90166	0.857446	4.22933	3.57494	2.28931	4.0583	4.62989	10.6365	4.74339	2.97588	6.78687	7.4598	4.62348	4.01742	3.50238	11.0579	4.51237	4.2506	3.57212	5.62201	3.24355	2.88586
ADSS	6.52887	11.0106	10.863	1.98105	10.3149	8.93046	7.75351	8.64088	12.6532	8.33308	8.51019	3.42881	12.6301	7.96377	10.8517	5.56509	8.37101	13.6253	9.44853	9.01757	11.1167	10.0754	14.3799	13.3981	9.43047	9.28298	10.9199	12.9517	11.9437	12.6967	15.927	13.7557	11.253	9.93064	11.2968	10.4	7.99273	13.7568	12.656	13.3392	7.44393	12.7142	14.5589	9.60078	8.64318	11.5647	11.8203	12.3407	14.0983
PDE6D	2.50674	5.40365	5.13582	4.94803	2.97666	3.45892	5.95453	4.2071	8.69638	7.6715	8.18897	6.69316	5.28548	8.05819	4.69656	7.7914	6.0733	4.73956	5.22462	5.69405	6.06397	3.73502	2.24242	7.70655	4.92102	5.41139	4.15018	6.93615	7.74443	6.93853	4.16497	4.67196	6.42118	4.55739	6.80902	4.33047	4.93543	5.18048	4.27337	5.12878	3.88868	5.19967	7.89137	6.9786	5.44227	6.7242	8.54401	5.39853	6.17976
TYMS	3.4926	-3.18177	0.313965	-1.21614	8.62404	11.126	17.7993	1.80395	10.0834	-5.65298	1.00579	1.03819	4.03616	15.3227	7.61115	13.114	1.39362	3.47408	15.2134	10.2257	13.7155	11.3131	17.584	13.0307	0.739519	12.0983	6.75324	10.9959	13.6908	4.01151	-0.895432	10.5938	17.7993	2.76537	17.1731	11.1008	5.42063	8.31333	16.5129	5.60997	4.00053	12.0034	10.819	3.90163	9.13148	8.98435	20.6408	10.7051	8.76394
GSTM2	6.29569	4.70338	4.90169	6.15122	4.91637	4.77892	5.646	5.03844	4.08495	6.46157	4.63323	5.23475	4.77548	5.5206	6.75859	3.36679	5.82522	4.89063	3.90782	5.03266	6.70146	6.88785	5.0777	6.89135	6.28112	5.03501	4.03948	4.04049	6.34369	5.41024	5.27073	3.66426	4.07435	5.52015	4.69517	3.9588	6.30906	5.89469	5.31582	4.17402	5.48307	6.76476	4.13891	4.82896	5.43154	5.96985	3.43445	5.01608	4.77591
PDHB	9.37236	6.64198	7.38354	6.26982	10.5168	9.1782	8.88124	13.8002	9.97041	11.0562	6.42467	8.3355	5.73067	9.72543	10.3619	10.4019	9.12142	13.147	8.9763	15.4752	11.4728	11.5655	10.7979	8.91797	9.95212	8.00095	7.97804	8.12186	11.6784	7.94696	10.9656	12.5421	10.0742	7.74249	13.2144	8.79117	8.50416	8.91237	11.0562	10.6312	9.65484	12.6391	9.48346	7.9918	9.31257	8.89721	10.6042	8.91797	10.163
UGT2B4	2.15372	2.15926	2.11602	2.17464	2.36496	2.19276	2.21391	2.3902	2.16209	1.88034	2.30315	2.2643	2.11706	1.72363	1.77783	1.85565	2.11807	2.21844	2.5636	5.52472	2.18564	2.90598	2.92173	2.21486	2.12635	2.6961	2.33828	1.91782	2.27094	1.86615	1.86029	1.85852	2.07383	2.04999	1.47707	1.61263	2.18757	1.82732	2.15663	1.60485	1.63317	2.45537	2.21072	1.713	1.80205	1.41545	2.44683	1.70643	1.97479
NAGK	9.96094	9.64105	8.64836	9.80889	10.4607	9.27269	8.29847	6.95758	6.19833	8.95317	11.2924	9.48078	7.54303	5.36774	9.37352	7.59446	10.3696	9.86185	9.27788	8.02193	7.81887	8.83649	7.8141	12.0096	10.1015	8.85884	7.69072	9.30374	11.3979	9.6963	8.50807	8.05683	6.85746	8.44651	8.06436	7.38463	10.2283	7.10236	9.02341	7.95795	9.85574	8.83167	7.83749	9.10241	9.20719	8.0316	4.10593	10.3204	8.56372
UGT1A7	2.22043	2.45748	2.42766	2.39471	2.5138	3.02857	2.05513	2.44091	1.77825	2.03788	2.04263	2.50388	3.05801	2.48664	2.33008	1.76092	2.34779	2.6024	1.99272	2.33026	4.84418	2.37147	2.25801	2.40046	2.82359	2.58159	3.27	2.2703	2.34824	2.31899	1.68944	2.29584	2.2285	2.53912	2.45483	2.10086	2.47819	2.47198	2.13502	2.92758	2.31242	1.7597	1.93992	2.41319	2.19572	2.33296	2.43804	2.24776	2.01207
NMNAT1	5.19491	4.97922	5.6323	4.28605	4.38892	4.91315	4.46176	4.02235	4.95142	4.65161	3.881	4.17169	4.17136	4.56936	4.78787	5.87511	3.04646	4.33424	5.11544	5.39097	4.02361	4.06031	4.55887	3.8075	4.79164	4.37831	5.64484	5.30973	4.7592	3.1911	4.60165	4.39043	4.26313	4.09282	3.90952	5.2231	4.05818	4.59313	5.41381	4.69385	4.04867	4.39043	5.3998	4.74472	5.01396	4.72499	5.64558	4.48022	4.76811
CYP26A1	2.80126	2.79725	2.84403	2.77785	2.76581	2.73742	2.96861	2.89743	3.01333	2.83615	2.80795	2.72938	2.84034	2.78566	2.86313	2.83067	2.92109	2.78239	2.93442	2.7665	2.7922	2.79633	3.15336	3.31392	2.9273	2.91744	2.99235	3.00593	2.859	2.70604	2.78277	2.75542	2.83631	2.77359	2.81878	2.81822	2.75889	2.85935	2.72856	2.76686	2.927	2.92367	2.77679	2.79657	2.84723	2.83096	2.93152	2.79445	2.76128
NME4	5.81219	8.07986	17.1061	3.51017	15.0451	20.3943	5.53779	8.4416	15.8231	24.896	11.6444	20.7621	18.0594	17.0724	24.0139	11.6506	17.4067	9.3485	21.1067	15.1328	-5.31152	16.0021	16.5852	13.0594	9.34342	10.3462	12.3441	10.7532	12.6226	-1.47806	19.7984	4.90392	12.9175	5.91525	4.62692	6.94054	7.65381	5.36938	4.96823	11.3051	9.94954	19.6199	12.1072	4.94509	10.2289	13.9088	19.0469	5.66286	16.8872
CEL	138.787	-4.39429	-3.0006	14.4424	-4.64211	-8.1549	139.388	53.7532	-0.956754	-18.8987	21.8151	-3.98787	16.8621	-8.38136	3.83257	0.159281	-4.44681	-17.1718	117.643	82.5251	-17.9602	-18.2836	158.83	-6.81833	-18.0587	172.545	-17.3011	30.3785	-12.6448	-13.7275	-21.992	3.13803	-14.2607	117.791	145.401	91.4911	103.104	-9.19064	3.11072	-4.87155	132.621	-0.309247	-18.3934	-14.5082	132.054	-17.5465	-15.5403	-6.08798	-21.905
UGT1A9	2.80376	2.89044	2.76311	2.84771	2.83063	2.52178	2.73312	2.92057	2.82837	2.82603	2.74579	2.81235	2.91053	2.84193	2.83328	2.76424	2.89757	2.74105	2.78605	3.01257	2.99812	2.68555	2.91969	2.79168	2.79946	2.9714	2.73674	3.04693	2.78656	2.74057	2.88752	2.90378	2.8549	2.84515	2.78495	2.86114	2.6761	2.86871	2.79432	2.83717	2.70298	2.81597	2.80262	2.85352	2.80029	2.95076	2.69583	2.86641	2.6792
METTL6	2.97565	3.11669	3.12687	3.03489	3.20876	3.41669	3.08177	3.2316	3.66481	3.27382	2.86909	3.2503	3.1058	3.70842	3.42315	3.65201	3.12382	3.23007	3.14314	3.14697	3.25363	3.05356	2.99896	3.0872	3.30142	2.89658	3.19689	3.80782	3.26364	3.09355	3.30935	3.48742	3.59756	3.37098	3.29666	3.32438	3.40878	3.4492	3.42024	3.65257	3.3027	3.0917	3.75458	3.51524	3.48221	3.58	4.61873	3.55529	3.82135
PKLR	3.50473	1.08991	0.82344	1.72515	1.44328	1.19271	1.00426	1.34413	1.46692	0.908482	1.28203	2.14839	1.79456	0.520087	1.04315	0.954183	1.49274	1.10266	0.897575	1.89691	1.42649	1.50261	1.67725	1.52875	1.88712	1.16751	0.972733	1.11366	1.58335	1.31423	1.02286	1.13551	1.32721	2.09789	1.22428	1.10977	1.17392	1.91507	1.49446	1.29651	1.29204	1.44948	1.30779	1.5376	1.51552	1.82205	1.33723	1.51818	1.16613
CDS2	7.90821	7.54495	5.5265	6.78447	6.31179	6.03403	5.75125	8.37362	7.87816	6.59185	4.41448	3.75351	5.21564	8.14309	9.43962	6.27596	7.07115	7.84594	7.48488	8.31404	11.3492	7.58748	11.4201	11.0179	8.5332	8.84567	9.06983	10.7717	9.82439	7.27863	9.58835	9.61337	8.33944	6.36526	10.8794	3.56985	6.27941	7.8674	7.56864	6.44793	5.91343	7.66001	8.76468	5.05683	6.04609	6.48196	3.65453	7.19343	7.46802
GOT1	12.7549	10.4309	5.60166	10.7408	8.52157	10.8438	16.7708	27.7333	19.7828	9.52595	4.67403	16.9476	25.9325	18.8943	14.1905	17.7099	8.97113	3.07075	11.8889	24.2062	18.9949	12.568	4.96379	3.38279	5.24163	10.2625	12.0858	22.8654	3.89078	15.5135	11.5584	6.69644	13.1785	15.3721	21.7881	19.642	12.7934	18.9658	17.5892	4.48688	18.1258	10.6056	21.2167	21.9497	9.94659	2.98819	18.5766	11.6933	13.2866
FTMT	2.82314	2.82459	2.86763	2.7789	2.82545	2.8234	2.82255	2.83322	2.71464	2.87271	3.005	2.89943	2.76634	2.84002	2.7783	2.77207	2.8513	2.89048	2.85029	2.97707	2.94485	2.83606	2.92725	3.05619	2.80421	2.98742	2.76348	2.99313	2.89108	2.83516	2.94709	2.86488	2.84917	2.83072	2.6673	2.96341	2.92648	2.80007	2.85988	2.91478	2.92179	2.77098	2.76304	2.90601	2.68077	2.82128	2.81652	2.91904	2.85251
POLD3	-1.42334	1.97655	0.503262	12.332	4.64988	2.84879	2.61767	4.38727	1.29103	0.485728	-0.489587	-0.998422	3.09506	9.02389	1.04296	2.44626	-0.0639365	8.78791	3.04907	0.342681	7.68099	8.26082	3.25916	4.22073	5.9618	2.72129	6.85364	6.31607	2.29662	7.08985	4.78663	9.11732	13.3791	-0.690276	0.96191	4.75355	-1.60292	0.613024	5.12066	1.66455	0.144912	1.02907	6.76432	3.42065	1.68136	2.32576	5.75216	2.23517	2.36432
MAOB	6.37356	7.11578	-1.71417	-0.24168	7.37272	4.71498	-4.15934	-4.07205	-1.25302	24.3681	17.6924	4.91992	-1.57613	3.92619	7.34626	10.9218	8.27072	1.83752	-1.66673	10.6474	-4.6999	1.26541	-3.82685	-5.91055	-2.42053	-4.85669	3.22358	22.6501	2.31562	7.74953	15.8002	-7.13139	-1.71584	1.00935	34.3127	-4.13864	1.51053	2.74278	-2.90168	11.672	4.03926	-3.80572	-2.82786	4.92948	5.91788	9.01746	-10.0551	5.70062	9.34182
TAT	2.69902	2.56457	3.00129	2.76766	2.76557	2.71117	2.70589	2.76457	2.70938	2.83103	2.70245	2.78802	2.80146	2.85953	2.64494	2.81111	2.61219	2.70453	2.78287	2.65913	2.70981	2.55934	2.77321	2.60833	2.66154	2.80742	2.64764	2.73036	2.60492	2.96465	2.80082	2.70989	2.66031	2.61165	2.87812	2.6407	2.71307	2.7824	2.75907	2.79666	2.89048	2.65471	2.69006	2.63715	2.70241	2.71424	2.62001	2.55906	2.87666
B4GALT2	6.32601	6.7681	5.76438	6.19207	6.13662	6.93979	6.5663	6.58744	8.10404	6.3945	7.46953	6.1188	8.57503	7.70106	5.62831	6.64546	6.31307	6.39693	7.10276	4.2586	6.86552	5.55952	5.63186	8.56545	4.70646	6.17938	6.7856	7.25054	5.77776	5.5385	5.67743	5.46005	5.95399	6.38917	5.90937	6.93412	5.39381	5.81457	5.04311	5.28652	6.45965	8.40681	5.98748	5.66447	6.03798	6.22618	6.10243	5.66512	6.14699
GRHPR	0.429006	4.46715	4.9717	4.06435	5.6548	6.54991	2.72671	4.2425	5.87607	5.881	4.19864	8.43642	6.38828	6.74654	6.40237	6.16455	4.82465	2.47949	-0.537783	3.17224	1.63333	4.41733	3.35319	6.22752	4.21124	5.14993	4.83682	3.07162	1.32405	0.638684	4.5838	7.74828	4.23648	4.62221	5.53445	8.35778	4.55702	3.18103	6.75173	6.04057	6.89826	5.74365	6.1974	7.54418	8.46249	6.89457	7.79035	4.76268	8.05021
NANP	2.69117	3.49042	2.48564	2.60044	3.28646	3.4901	4.04858	5.15666	3.79064	3.70498	3.47882	3.67787	4.52708	5.19454	4.36979	3.68981	1.99928	3.85969	2.81699	4.0301	2.12043	3.22217	3.82069	3.69386	2.63734	3.6949	3.83535	4.00988	2.08381	1.96423	3.6803	4.35507	3.98092	3.62408	4.17816	3.83992	3.57726	4.27034	4.27859	3.95083	3.49548	3.31238	4.94118	3.93336	3.02062	4.27735	5.44912	3.09506	3.44629
LCT	22.2842	-0.813419	-1.3767	-2.83011	1.25911	0.941131	0.34549	-0.0893017	-1.08035	-2.40962	-1.20441	-2.36898	4.6838	-3.02985	-0.983158	-0.0385011	-0.800867	0.757603	-1.09061	-0.0791743	0.251716	0.52739	1.65507	0.305492	-1.8709	-1.07551	0.763529	-1.75993	-0.195366	0.815167	-1.04041	-2.00723	-1.38195	-0.195014	8.10293	0.0620629	-0.435977	-2.15309	-0.773093	-3.03507	-0.189395	-1.22784	-3.64925	0.0956651	-1.81353	-2.21173	-2.61669	-2.68239	-1.34938
PAPSS1	0.300943	5.46532	4.38944	11.9289	7.0351	8.79303	5.10203	5.16041	4.21112	6.20811	12.9328	-0.470405	-4.75451	6.4797	12.2499	9.9425	10.924	12.2526	15.3809	2.77466	13.6732	8.32802	9.86083	15.6285	9.48566	2.80934	1.52238	10.2624	15.3697	3.97725	10.3774	12.6946	11.753	4.76057	15.5003	8.35409	5.47802	2.33993	11.5252	12.1676	6.30264	10.3159	7.10901	4.33218	5.65812	7.12366	6.66507	6.28231	7.95324
AGMAT	30.5746	14.6584	25.6465	14.3887	17.2059	20.957	18.8878	17.0248	19.235	14.78	19.9071	13.6879	11.8367	16.5367	6.03803	23.2476	7.49839	3.38629	11.4132	16.6368	4.07084	12.6104	14.1835	-0.329992	7.07773	14.6096	14.8423	19.5166	7.48664	11.5106	4.74637	0.713457	16.1022	14.8111	5.22586	12.62	14.6	20.2501	18.9103	14.8935	19.556	19.7316	18.3357	17.3928	18.6697	12.6493	19.5841	7.75628	5.64533
MTHFD2L	4.01424	3.86207	4.43769	4.57403	4.5605	3.66556	4.19864	4.68199	3.94355	4.08869	4.91806	4.64729	4.60188	3.55179	3.16195	3.79466	4.38079	3.90484	3.9815	4.65464	4.01159	4.33972	4.15145	4.2664	3.90987	3.53183	3.30586	4.2165	4.15405	4.29466	3.87352	4.11746	3.622	3.6828	4.05126	3.78376	4.1242	3.53808	3.48114	3.79088	3.75113	4.92287	4.43703	3.3418	3.64373	3.52196	4.45752	3.54549	3.98338
PLD1	5.25874	5.18807	5.92436	3.8583	4.52323	1.45226	3.55445	3.02098	6.41486	4.89359	7.12206	4.59404	7.07862	4.56045	5.17395	4.35806	6.85942	3.78509	2.42511	3.52799	3.37271	1.45436	1.74496	3.24868	2.01369	6.20834	5.33364	1.32584	2.79264	4.0944	1.74828	4.11346	3.87405	4.98544	4.81051	4.25375	4.29721	5.65323	5.75177	4.0472	3.7538	5.67753	6.03316	5.63009	5.81554	5.34899	2.29308	4.46527	4.54684
AMY1C	6.43183	6.1148	6.23105	5.88611	6.07874	6.16173	5.71711	6.05559	6.469	6.37591	6.5912	6.67753	6.57972	6.5912	6.68654	6.49543	6.47278	5.81209	5.9328	5.78675	5.69672	5.68335	5.45888	5.97822	5.77177	6.30066	6.06325	5.7649	5.79724	6.11344	5.94985	6.48719	5.73278	6.47683	6.36276	6.16022	6.17376	6.52617	6.32649	6.17627	6.34487	6.56091	6.01531	6.39327	6.43345	6.53375	6.1543	6.29575	6.19914
PDE1C	2.73693	2.66639	2.70775	3.1864	2.89385	2.80072	2.92635	2.33576	2.94633	3.65069	3.39291	2.65756	2.61195	2.49748	3.14135	2.57408	3.77242	2.9155	2.90553	2.84809	3.72342	3.7507	3.11439	2.73026	2.86103	3.09681	2.85905	2.76194	3.11254	3.51094	3.84978	2.58383	2.66062	2.86772	2.72819	2.38639	3.13343	2.74457	2.41841	2.57204	2.70004	3.09009	2.70183	2.79818	2.88949	2.85543	2.89378	2.8174	2.85886
UMPS	3.0553	5.11723	3.01984	4.25258	4.1463	4.1198	6.22319	5.32686	4.46403	5.13762	3.03226	3.63925	2.50412	5.79434	3.40437	2.92913	3.49228	3.28425	4.88566	6.86737	7.37562	5.29088	5.13762	5.85343	4.01524	4.91152	4.58172	4.81855	4.2148	4.96999	7.86349	5.57032	6.43229	2.80078	4.14359	6.50007	3.94373	5.20462	4.50148	5.10317	4.11194	4.9885	4.22595	4.85632	3.23602	5.37219	6.14326	4.89198	4.56562
AKR1B1	9.6233	10.5492	10.738	8.70776	12.2132	7.14435	3.93964	15.4757	10.9818	12.7351	3.82988	10.792	0.359766	-2.33083	6.23769	11.3745	9.7584	8.93203	10.8747	15.6944	14.0528	14.4156	10.0716	16.6245	16.9502	0.454515	6.99904	15.654	20.0629	13.1857	14.2176	1.6219	3.64878	6.78581	11.2725	12.3954	10.4741	9.92076	10.6704	13.6023	8.39969	6.85552	21.8513	9.42357	12.4648	8.38009	11.8786	15.901	14.5537
UCKL1	20.7833	10.1867	6.15828	22.4768	10.4939	11.8988	14.1001	17.757	11.9677	9.64049	14.2439	11.4681	19.0554	14.1729	11.7486	13.9858	11.54	17.0044	9.7472	24.5694	19.3009	12.7521	23.9214	15.9294	9.56848	16.5608	13.6868	16.6567	11.1204	16.7843	14.7639	16.2053	14.7204	13.0573	17.2604	15.3074	12.3636	14.476	11.7071	8.98495	12.7521	12.5707	15.9867	13.1385	11.5301	11.5717	15.6855	9.78129	4.70283
AKR1A1	11.8821	23.9234	17.0236	12.6551	15.8489	18.477	22.1399	17.6088	7.79422	11.607	16.8433	23.2917	17.7291	14.3127	22.7373	24.4413	11.3226	18.875	9.29577	16.7982	17.2991	10.7312	15.6959	6.52359	14.627	13.377	18.2042	11.7311	20.2936	9.32789	7.00997	27.1666	16.9825	13.5262	13.4464	25.5851	10.4835	18.5097	20.1157	24.315	13.2992	3.63279	13.1531	21.2296	17.2916	18.0411	15.8053	15.1974	17.3343
GCLC	2.49995	4.35277	2.91174	2.78182	4.64733	3.2982	4.17715	5.3231	8.11072	3.37634	4.92066	2.39438	3.15561	2.15008	5.15201	5.73237	4.92471	4.58605	4.75455	4.26543	5.73964	5.38986	4.14961	5.39554	3.14807	2.95174	4.31887	7.50165	3.10099	4.04531	3.07154	3.38494	6.20176	5.21975	5.29863	6.24617	3.9565	4.31316	3.23708	5.86642	3.52626	4.55125	5.00561	4.9042	3.25747	6.03014	2.9846	3.66857	4.29907
OXCT1	-4.40493	2.40031	2.13575	-3.63048	5.85969	7.80585	7.56256	-1.45345	12.2152	22.3199	13.6398	3.76182	-2.45534	-5.56293	-2.32402	3.08347	2.22747	1.00865	1.61452	-8.08138	-5.49906	5.75107	2.24183	-7.89092	8.05998	-9.79916	6.02454	-3.10126	-0.368546	1.08267	14.709	-2.60263	-6.18276	4.23733	10.0149	7.42614	0.526162	-2.53339	9.09546	6.46553	6.24895	1.19411	19.6735	0.990836	1.89138	1.96362	20.7703	2.12354	12.0104
UGT1A10	0.410504	7.27942	0.331905	4.93393	4.10309	0.746663	3.04098	-0.304074	0.523994	2.55693	0.22548	0.108908	5.83549	4.05109	-0.300972	0.229366	0.862225	10.9866	4.38655	-0.0015969	17.281	8.7617	0.544675	-0.0965751	8.84538	8.17145	14.0679	0.547229	2.25265	4.14452	3.36195	1.31528	8.39214	2.86932	3.83243	0.190549	10.4685	3.58604	4.47538	11.8016	1.4783	0.583367	0.999722	3.45308	1.54947	2.35308	6.99153	3.94536	-0.256113
GLA	11.9129	7.05175	3.40157	5.22163	6.91974	7.99636	10.2165	13.656	4.71932	2.57277	6.84923	12.2964	9.84448	11.4378	5.46052	13.5171	6.20526	8.11205	13.0985	9.40282	15.7329	11.3336	11.0778	10.8083	13.476	11.6984	6.87218	11.9546	9.65012	10.4231	7.03147	18.0864	9.37067	14.3689	10.1615	13.3787	7.93911	9.4425	14.7638	13.0566	9.78989	9.24394	15.823	7.56365	6.57978	13.4346	13.2824	10.9787	9.94026
CYP1A2	2.80436	2.74386	2.84005	2.82787	2.76889	2.8769	2.65396	2.79812	2.62937	2.80878	2.83631	2.65741	2.76405	2.77865	2.70038	2.70245	2.71769	2.80791	2.78889	2.90849	2.93921	2.76921	2.8459	2.97756	2.82707	2.87745	2.85471	2.90488	2.87634	2.79123	3.00127	2.82766	2.89286	2.83411	2.8369	2.70869	2.78969	2.77074	2.67484	2.84251	2.72554	2.82424	2.73855	2.73351	2.80166	2.74695	2.84208	2.82138	2.8402
ITPKB	11.5531	12.3172	22.6896	15.2332	17.9826	11.1241	5.23855	9.36293	2.96447	29.0958	3.77482	15.7245	12.6288	3.10689	11.195	2.43449	20.3274	9.29633	12.3026	0.107762	5.81568	15.5608	3.46634	4.64109	13.1997	13.3829	9.26709	5.1476	20.5617	9.02303	23.9273	10.7631	7.58389	13.9932	-0.0566771	6.42291	18.4539	8.29419	6.18434	9.43614	16.3464	8.99893	4.38605	9.6637	15.4779	4.11244	1.41577	9.02303	19.6412
LDHAL6A	2.85831	2.90247	2.92173	2.84826	2.82189	2.85975	2.84696	2.83318	2.93207	2.61105	2.83441	2.78205	2.83189	2.97714	2.75994	2.92335	2.7871	2.90402	2.97018	2.79737	2.6312	2.82749	2.91269	2.69043	2.928	2.75647	2.79824	2.7813	2.93692	2.81133	2.77369	2.6682	3.2128	2.75047	2.78261	3.02959	3.00006	2.67099	2.87017	2.72158	2.65202	2.72614	2.57411	2.7126	2.8073	2.84613	2.85843	2.9824	2.95468
PISD	10.3574	6.08038	6.27961	6.90673	7.10614	8.35454	9.6657	9.68873	3.66466	7.18679	6.96464	5.19074	8.11161	7.79816	5.76724	9.8999	4.90976	6.3429	9.26188	11.0048	8.82613	7.79565	9.0548	7.87358	5.65241	7.50457	6.45835	7.30801	4.2529	5.6442	6.56351	6.99351	9.6299	5.92545	4.99469	10.0846	7.25703	6.13641	7.90897	7.40341	6.53287	7.21432	3.13883	7.77574	8.14864	7.73484	7.60458	6.99241	5.38176
PDE5A	4.40191	7.3358	7.98196	6.62298	9.15223	7.20255	2.66684	1.21074	-1.49276	10.2565	7.95804	8.00039	-0.554336	0.894088	4.12412	1.26927	10.5606	5.77746	3.58068	-1.98679	-1.3199	5.66812	4.86784	1.37206	3.7494	5.92274	4.69297	1.10835	6.01037	8.05313	6.02787	5.92725	0.675552	8.26968	3.94964	6.04289	7.42398	3.47803	6.0979	6.01215	9.95042	2.61663	4.20212	7.18866	7.65148	5.18154	1.31346	5.48347	6.73321
XDH	9.35836	4.79088	3.76057	-0.00786191	-0.809776	-2.07807	0.107711	3.86682	2.62341	-1.21917	-0.156869	-0.385169	3.59729	2.29639	-2.64707	5.9219	-2.49292	1.81942	2.61199	-0.920257	7.97455	2.36537	-3.28791	15.2682	-0.262514	14.2545	9.8402	-2.79175	-1.9153	6.67349	-2.20751	3.16194	-1.984	5.64107	6.87429	3.63074	4.84528	2.49681	4.44422	0.00518844	4.09952	4.08971	-2.69404	3.43623	7.92236	4.17255	2.49848	3.77726	-0.878202
AGL	4.04916	4.13959	4.09867	3.5128	4.936	3.5104	3.28378	3.73351	5.13116	5.79624	5.38909	5.36843	5.43342	5.44209	3.36337	4.2588	6.10861	2.59398	2.25248	2.35065	3.02346	3.71139	1.95186	2.32683	2.02363	3.39129	3.93617	3.23994	3.25425	3.04686	2.1271	3.90959	2.559	6.01048	4.66629	5.30428	4.51789	4.08343	4.6936	4.01759	5.2021	4.28474	3.67435	4.73749	5.04304	3.87222	4.11935	3.31081	3.4503
ALDH3A1	-21.4426	51.49	6.13596	24.41	44.9227	17.871	-7.1221	-21.9014	-18.9766	9.56632	-28.2334	47.2808	2.70501	-5.69764	0.612642	10.6356	23.9426	18.2228	-8.60377	-7.73038	46.2449	29.4022	-3.8755	26.9572	23.0946	1.72289	15.3906	16.4769	10.2397	5.4568	0.689416	10.5161	4.68283	32.098	22.5591	-8.71879	24.6269	19.3663	-9.82103	-7.24583	-15.0531	-4.65689	28.375	39.1137	13.6697	-2.2432	16.7125	6.65031	-3.37807
IMPDH2	22.5856	16.1742	40.5223	10.906	9.21163	26.0296	26.1404	22.3152	39.6395	28.8043	11.3605	29.1861	24.0793	52.3019	17.3643	45.9694	12.6849	-1.65043	12.6499	22.5296	5.02359	14.4356	22.3473	-6.43404	13.9495	6.39911	14.3609	-12.761	7.2605	17.2059	-0.0363031	9.55849	18.9653	27.3408	23.2111	32.3208	14.8142	32.2226	29.6444	36.2263	34.2476	26.5758	36.7009	21.2122	37.8371	12.6593	35.26	16.4883	24.5543
NOS1	2.64977	2.50196	2.8162	2.50667	2.67702	2.6715	2.67971	2.76767	2.54338	2.60223	2.65932	2.29025	2.40469	2.50943	2.45955	2.1427	2.97797	2.79162	2.40087	2.57306	2.58919	2.44615	2.35057	2.71822	2.49107	2.33475	2.50969	2.42634	2.48375	2.63908	2.421	2.88839	2.63691	2.5138	2.5796	2.59767	2.53766	2.75157	2.44032	2.74317	2.35614	2.26076	2.66131	2.43117	2.73761	2.3355	2.39971	2.79916	2.65788
TSTA3	3.57898	4.92628	-2.42604	1.62691	20.9055	31.7248	21.6522	22.9853	9.05025	9.82561	41.161	25.0191	46.101	2.45142	42.221	34.0334	12.1381	4.5508	1.91783	7.23802	-5.24939	-10.818	-16.7246	-5.00683	-3.65365	7.74292	21.1465	-4.96477	-17.7525	-1.29418	-22.3246	19.8822	5.57584	0.799117	16.3479	23.6148	23.9269	24.5451	12.6881	15.1454	-2.11508	11.5686	23.1378	17.8766	5.0221	16.6307	27.4568	9.71544	11.7147
PIK3CA	3.02787	3.37822	2.54373	2.34639	3.51739	2.75829	2.63341	2.7288	3.46967	4.288	4.9291	3.13794	3.80446	4.01814	3.80466	3.97618	5.12047	2.77405	2.60343	2.74096	3.45877	2.12541	1.52358	2.5419	1.85127	2.36219	2.12363	2.88996	1.90192	2.43768	2.71825	3.22554	2.01278	3.29604	3.29627	2.56913	3.51919	3.71009	2.91552	3.18986	3.29381	3.11056	3.84112	3.54065	3.34888	3.60104	2.88526	2.73668	3.62473
ALDH9A1	22.7373	8.52528	22.7373	13.6308	17.4374	18.711	20.8838	13.36	23.0319	14.2957	26.6754	10.7808	8.36069	17.7526	24.8982	16.4899	10.4879	27.611	13.9273	19.9806	19.0252	19.3586	15.0785	12.6763	18.9477	14.7585	20.9822	24.7624	18.8221	17.0827	24.5368	15.5244	20.3279	15.5838	20.3279	18.1187	15.9471	18.3214	11.3354	18.1187	15.1452	17.5894	17.6358	12.1222	15.679	10.4368	18.9032	17.0373	13.3961
UGDH	8.44128	2.361	2.62945	-0.954433	6.17534	7.56608	6.06083	-8.82151	8.6824	3.06423	4.41311	6.09052	10.5434	6.60188	6.02576	7.50075	3.43462	4.30094	-1.00934	-1.0342	3.05116	5.9058	4.67235	1.26803	-1.94509	2.76795	0.632753	0.531588	0.533872	2.04716	-0.514032	7.08172	1.76674	6.09313	5.30229	1.64252	1.20118	8.28663	10.2857	8.95207	3.90303	-10.7799	4.77444	4.81187	2.11788	3.19439	5.07993	2.11154	6.50251
PLCB1	4.11924	4.47161	3.35753	2.89569	3.34199	3.42403	3.53564	3.53473	2.76572	5.55335	5.74563	4.27755	4.61199	4.25836	4.14903	2.64626	3.47221	4.13928	2.82616	5.1939	3.36576	3.47109	4.40089	1.74589	3.04639	1.9948	4.60597	2.0285	2.3952	2.7217	4.66733	4.92352	2.10705	5.30237	6.86202	4.2124	3.07542	3.40274	3.49386	4.03889	4.17421	4.45889	6.09998	3.36909	3.53472	3.31892	2.0454	3.51619	4.71871
RPE65	2.45705	2.35419	2.65009	2.34773	2.08604	2.32272	2.42221	2.08747	1.91999	2.67713	2.97277	2.23377	2.05569	2.30876	2.25425	2.15942	2.36737	2.24783	2.10518	2.43423	2.38292	2.50128	1.67728	2.43996	2.10355	1.846	2.36869	1.72311	2.48405	2.43483	2.48513	1.98431	2.97733	2.49256	2.48215	1.95647	2.06144	2.43526	2.20344	2.86579	2.31743	2.11506	1.9545	1.99769	2.5936	2.65062	2.24844	2.6981	2.71437
GUSB	15.7265	8.16392	15.4475	21.5942	18.1295	7.53223	16.8822	5.55802	7.52443	0.291231	14.4418	13.5505	13.3472	4.80617	9.39998	-4.93584	7.27975	11.5476	8.57007	24.5384	14.8436	10.3148	13.5405	4.77578	9.45675	18.0391	21.5041	24.0891	18.6808	5.44476	8.45477	14.3493	8.68622	14.7618	6.09306	12.212	6.23006	7.87875	10.1779	11.1138	9.75167	12.3714	6.16615	11.2083	13.5291	7.50189	23.6656	13.061	10.1983
CYP4F2	-1.49979	1.97669	-0.187381	-1.00782	-1.78334	-2.12995	-1.34282	-0.438254	-3.05108	-2.64712	6.65141	-2.03874	-0.109414	-0.111965	-1.92169	1.96948	-3.61744	-1.18181	-0.773646	-1.44585	-0.740997	-0.941094	1.99395	-1.07599	-1.14919	15.1707	-2.07126	5.96189	-0.688921	-0.843447	-2.5117	0.664574	-2.47688	4.49833	8.29405	4.05772	-1.14572	-0.537264	2.62591	1.42503	-1.09084	-1.8599	-2.18273	2.12772	1.59691	1.73479	-3.38123	0.705086	-2.07382
ARSA	12.4614	21.4481	3.75608	13.0278	10.5882	14.2504	4.55986	1.34987	4.14175	5.15249	7.0224	13.4253	5.57345	8.38094	6.2915	19.1158	7.87591	6.83949	12.0372	14.4974	13.0217	9.59811	14.6429	14.1713	18.5366	11.2607	14.2559	11.3611	18.4375	8.24748	5.81577	16.4515	7.96595	5.20953	5.50125	-0.0489042	8.84949	1.34226	5.03409	9.93744	5.83309	7.31901	4.66117	7.01267	6.28259	14.6082	8.31424	16.0488	7.37427
PHOSPHO1	2.31442	2.50363	2.35513	2.06027	1.92196	3.03886	1.34263	1.82079	2.33091	1.98949	1.93529	1.87152	2.16992	1.68526	1.64533	1.93832	2.24723	2.38949	3.10165	1.98487	2.29381	2.08263	2.49772	2.93906	1.92622	3.33634	1.95831	1.44578	2.51468	3.14473	2.18197	1.93107	2.40971	2.50918	1.90398	3.26553	2.20224	2.49888	1.62066	2.03645	2.4543	2.85542	2.6519	2.35028	2.33248	2.28863	2.73442	1.03536	1.46135
IMPDH1	18.9164	24.8708	14.6084	29.2011	13.6535	23.1922	10.6556	24.2535	14.8673	8.30674	7.69272	13.9683	20.0227	24.3494	19.0767	18.0521	4.99311	9.91348	17.6302	17.9229	12.3077	16.4158	27.8585	15.0391	15.8401	7.62603	14.8045	11.8795	11.5748	11.4983	6.95512	6.2542	19.0044	5.93745	9.12411	28.1339	9.33534	18.9059	12.4676	14.9104	3.00633	22.1875	17.902	8.49828	7.87845	16.0966	13.7491	10.1217	7.22817
MPST	10.652	10.0352	8.58095	3.06616	1.97903	6.13531	16.3017	7.95874	3.16149	3.58827	1.14983	4.77321	8.31011	10.1596	5.90251	15.2199	-0.712576	4.7947	9.37874	14.0489	2.1135	5.19158	13.6195	1.70564	9.72701	8.9398	14.9517	9.29643	0.496971	-0.0762285	6.2065	16.4066	14.4806	8.3289	1.72217	9.08394	5.07984	4.47932	3.81523	10.8304	8.33037	9.6112	-0.523795	9.66601	5.72192	8.02801	5.37262	5.71705	0.693444
CYP2B6	-1.20289	0.916733	-0.8626	-2.60554	-1.42633	-0.170217	-0.224653	-1.5631	1.02969	-4.58521	-1.33742	-4.04054	0.133006	0.302672	-1.93717	-1.32509	0.41428	-2.63864	0.376701	-2.18844	-0.394999	-2.49193	-1.54105	-1.43706	-0.491269	-4.7117	2.36263	1.71758	-0.791218	0.197956	2.22643	1.01509	-0.208023	1.76681	0.0197742	-1.13892	3.19842	-1.12904	-2.19981	0.105674	-0.559815	0.352438	-1.37418	-1.92823	1.67171	1.80395	-0.972742	3.39077	-2.95298
DCT	2.85109	2.9098	2.97033	2.71876	2.79225	2.96127	2.80733	2.79406	2.81191	2.83236	2.9805	2.95809	2.77468	2.88979	2.86709	2.78705	2.72936	2.97855	2.87674	2.83793	2.84273	2.93998	3.04373	2.77398	2.85806	2.90804	2.85193	2.69703	3.01767	2.68252	2.84435	2.67694	2.89926	3.01018	2.79404	2.80073	2.73453	2.84471	2.81224	2.92247	2.72084	2.89902	2.83838	2.76291	3.00934	2.89495	2.98118	2.92517	2.89456
SYNJ2	8.11917	5.13387	5.05068	4.33593	6.00542	5.15874	6.90204	7.13402	7.11074	5.22794	4.49375	4.60039	9.09684	5.73485	6.26016	4.9734	5.66581	7.05146	7.67942	7.56963	5.63652	6.31286	9.15244	7.74491	4.61274	4.62763	5.99668	5.3485	4.79669	7.55153	4.27573	6.64732	5.30975	3.05726	4.4362	4.85933	4.44277	5.02608	4.43049	3.42158	3.33007	3.95213	5.72135	4.80921	4.37711	4.77861	6.26299	3.52686	3.5709
ADH5	3.53207	2.61262	5.65859	1.88573	5.6905	5.58672	5.704	3.63214	6.1668	8.93998	5.66499	4.00275	0.234752	9.30839	4.56214	8.43778	5.24665	4.8733	4.29923	3.2694	8.53683	7.76289	0.891924	9.43547	2.73872	3.45786	4.61146	5.09631	1.73218	1.41322	11.1518	4.93463	1.78039	8.67128	4.1287	9.92637	3.35701	4.17765	7.45086	8.11099	4.84466	8.04885	7.0454	8.62698	6.82705	5.51814	7.81188	6.97818	13.2851
PDE8B	3.80336	4.41077	5.66709	3.78266	5.3864	3.65038	3.88441	4.2637	3.86973	6.0506	3.79819	5.32031	3.20365	3.57257	3.23901	3.83126	4.77887	4.10062	4.21418	3.46816	3.49054	4.97495	5.30977	3.8222	5.46856	4.50117	4.16717	3.55888	4.18532	4.68109	6.09808	3.68978	3.41962	4.44753	3.27878	3.7896	4.71814	3.91398	3.91419	4.70488	5.01778	5.72241	3.17575	3.99164	3.93143	3.55454	4.25479	3.87084	4.49345
UGT1A4	2.66698	2.64925	2.92846	2.66662	2.74259	2.71158	2.66733	2.9127	2.69266	2.81254	2.74347	2.87542	2.64873	2.77303	2.78266	2.788	2.5963	2.75575	2.7062	2.81513	2.9764	2.7739	2.61652	2.66805	2.68131	2.75656	2.71252	2.69668	2.58299	2.75448	2.79627	2.71114	2.59821	2.73492	2.58268	2.72062	2.675	2.75264	2.898	2.60484	2.60484	2.84444	2.82449	2.84493	2.69352	2.9064	2.57287	2.88311	2.78735
ALDOA	54.379	73.7123	73.673	99.1719	70.1634	75.9503	95.1002	88.4639	83.1059	94.2198	64.4317	83.5764	83.079	94.9262	89.6742	92.8819	76.0334	87.3368	107.448	85.4912	100.119	93.8127	89.7462	104.125	98.3481	100.85	104.712	105.179	80.4063	117.026	114.697	108.221	107.911	72.288	71.8178	93.2676	87.6708	89.9184	85.0272	84.7704	84.2192	83.564	88.7039	85.3625	79.831	97.6879	95.7821	101.325	90.5591
UCK2	6.18049	8.24168	6.92134	10.2537	8.25477	9.11434	9.79998	10.0841	13.4195	6.16795	11.4971	9.04359	11.1616	12.1042	11.8351	10.7408	5.06047	8.06338	11.131	12.136	9.25814	9.34978	8.99067	10.4672	7.18163	8.65375	9.41062	8.63658	7.28827	11.0164	6.98588	9.47312	10.8977	3.30379	5.30823	9.67323	5.89696	7.50189	7.38401	4.54112	4.57611	11.5093	10.0226	5.87715	4.45009	8.74063	9.48486	5.47096	4.37431
ANPEP	151.496	154.478	118.84	115.175	197.592	24.1435	168.562	177.291	20.9067	65.301	36.0459	94.7251	-4.29027	63.0408	54.6911	69.5125	4.05632	32.8845	99.3911	60.9296	24.5919	89.9063	35.6651	37.1473	21.7253	177.577	177.954	45.3354	49.3487	46.9385	9.70605	63.0594	64.2918	145.144	157.764	8.67463	123.976	13.5949	152.083	84.836	163.635	20.9649	25.3249	101.038	152.878	84.2924	-2.19691	48.1081	20.928
PDE6C	2.81771	2.68808	2.96769	2.82757	2.88681	2.79795	2.78363	2.74936	2.77942	2.8057	2.74828	2.95444	2.80889	2.66384	2.74929	2.77632	2.75362	2.64831	2.67842	2.75428	2.82418	2.75707	2.89906	2.84563	2.76429	2.6591	2.82532	2.84333	2.83419	2.75427	2.73222	2.83311	2.8492	2.9097	2.75379	2.86993	2.82442	2.80251	2.90379	2.90593	2.75045	2.89324	2.95845	2.94128	2.75516	2.79151	2.82463	2.86316	2.76538
DHODH	2.9929	3.21706	3.26847	3.57337	3.68577	4.04037	3.89957	4.12048	3.88346	3.55133	2.99685	2.9765	2.89637	3.80811	3.43441	3.77928	3.1233	3.50417	3.2597	4.25155	4.26063	4.0521	3.59574	3.19939	3.67213	2.89561	3.83203	3.61617	3.32482	3.12876	3.48937	4.59033	4.51096	3.07105	3.15416	4.83225	3.23724	3.40981	3.16887	3.08531	3.14437	3.60779	3.29671	3.63045	2.98642	3.37467	3.98155	3.04978	3.26435
G6PC2	2.8383	2.85303	2.7699	2.77874	2.78107	2.86068	2.77109	2.74149	2.75584	2.87585	2.91617	2.77964	2.82324	2.87298	2.79443	2.78913	2.87143	2.85671	2.87602	3.00425	2.87747	2.80578	2.89921	2.99292	2.84542	2.86994	2.74107	2.79334	2.79725	2.77663	2.80376	2.75659	2.69727	2.81333	2.85799	2.66833	2.71508	2.85499	2.80757	2.86754	2.79837	2.83922	2.79406	2.84006	2.83252	2.74482	2.8077	2.7608	2.65416
MTHFD2	1.78371	1.83987	4.59652	2.52474	-2.15421	6.96406	5.57984	10.8418	18.0986	-2.36464	8.46147	4.75413	4.01941	12.9915	10.7779	12.9666	1.41879	3.29824	6.66697	8.20388	12.2169	7.06982	9.96228	11.6124	10.8089	6.29439	7.66387	14.5029	11.8529	7.93681	3.87154	12.8744	15.4742	1.04265	1.30724	14.3855	-1.18377	4.81973	10.699	7.8685	0.702233	12.0666	13.472	4.02133	1.69629	8.50134	10.1312	6.19834	10.6149
TK1	19.2885	24.4144	15.8539	30.205	19.6959	44.9975	53.613	26.1741	25.7462	2.39628	3.02345	36.9376	24.4144	35.5354	35.4766	50.3731	28.706	25.8539	38.9626	37.2631	47.9223	24.1174	37.1833	51.2051	28.567	19.8329	26.3506	28.1014	26.8519	42.7036	18.6703	33.6809	38.8862	15.1956	13.4691	33.1276	1.55388	18.0319	25.7528	9.60867	-3.64593	29.996	30.561	20.5206	3.37554	10.5608	36.062	13.4274	-0.299234
HADH	15.3522	0.0471087	10.7939	4.24414	14.7297	6.47022	13.3034	-4.83239	2.82708	18.6514	9.60295	9.26428	-13.7629	15.4065	7.24594	14.7297	10.0247	9.0741	5.50586	-1.31856	5.24138	11.8893	8.18164	-4.0605	9.23802	11.3298	14.4818	5.45916	3.878	2.08513	18.8584	13.2383	17.4573	16.2545	13.6681	21.8703	8.9631	11.3902	17.4874	17.4205	13.9846	2.8575	10.6009	3.84334	12.7436	4.50096	20.2002	8.06157	10.314
AOX1	2.84512	4.62396	5.67326	0.757687	3.27932	10.7582	1.19318	2.19238	1.38864	4.94552	3.04461	4.64609	0.359297	1.12389	2.14976	1.29392	1.68627	2.89694	3.65039	2.38889	0.479218	6.24615	4.2672	2.26	10.7295	1.78267	2.41796	2.44584	6.47352	1.43295	6.0366	1.21959	1.80254	2.30627	7.91836	-0.467984	4.12256	4.97734	5.18272	8.49449	4.70296	1.96358	0.802656	7.91646	6.8154	3.01119	0.344761	2.97065	9.11376
PFKM	6.29983	3.82768	7.13912	6.0547	6.58234	6.74376	5.42727	9.32482	7.22991	9.06412	2.65777	6.37003	6.85302	9.88037	2.40143	4.2263	5.8995	3.48315	7.12957	7.17334	6.92043	8.06057	12.4256	7.7893	7.67583	7.82578	4.51098	6.12132	6.45763	5.33062	9.36116	2.54992	10.7004	7.84275	7.03533	10.6185	5.38614	6.5031	6.30973	7.67376	7.48939	7.58378	5.54567	6.33547	6.83548	6.282	6.53882	7.28782	8.13888
AK1	3.06884	5.98381	5.27067	6.66302	7.08925	6.66691	5.72507	3.2986	3.55769	6.16495	6.03479	6.4033	7.12453	5.95176	7.964	8.1354	5.47197	5.02603	5.25685	6.64854	2.71023	5.83564	3.7894	7.07788	6.70801	3.91662	7.09628	5.22336	4.01922	5.46481	8.59663	6.69841	3.09787	5.09694	6.32487	8.74103	6.23247	6.81293	4.50404	5.43925	6.44033	5.4052	8.64547	6.62247	5.62467	6.10532	6.75834	4.93188	6.48696
CA5B	3.15177	5.72041	5.19209	4.50894	5.22292	4.77485	3.93458	3.00116	2.79326	4.82326	5.96527	4.88846	3.89469	3.46195	4.89877	3.71668	4.90859	3.74265	4.32372	5.02417	3.60675	4.85383	1.79216	3.2303	4.25723	2.84947	3.5128	5.47322	4.47854	4.24758	4.17765	4.02694	2.80432	4.87586	3.86396	3.05809	4.93814	4.73377	4.79594	5.13052	5.19552	3.71668	5.11437	4.86192	4.63303	3.8942	2.92867	5.34364	5.68895
LAP3	-26.1375	-16.7677	-3.34986	-17.3087	-1.9784	6.42598	-5.21794	-4.61185	7.57238	-3.34456	-14.2514	-2.19439	-6.37738	5.39275	-4.19449	-9.68693	8.57132	6.18502	-16.6318	-7.16571	8.53247	-7.3951	3.22134	5.21839	5.78325	-5.6767	2.83191	21.6341	18.5163	-6.12586	-11.0169	-4.21746	20.2913	11.2524	14.613	-0.272721	10.4784	5.79009	12.8919	8.08141	15.834	-2.00121	9.47686	12.5602	8.06493	8.92974	15.9881	19.7185	13.7543
HGD	6.70189	12.2024	-0.44412	9.53668	4.15475	0.965713	8.56267	-1.08853	9.59132	2.78934	3.40169	5.23939	7.94512	7.06126	6.89232	3.63876	-0.145714	10.693	7.67967	4.70322	-3.37851	-1.02292	-3.73765	-3.71822	7.1354	-0.934788	9.40393	8.28259	-2.31912	3.35918	2.79399	0.176295	2.17184	5.6948	4.76012	6.24089	-0.288805	10.158	2.9215	3.10879	1.92445	6.95296	10.8923	3.98942	1.73321	10.0951	1.19432	5.08715	1.28134
PPOX	6.06944	5.5142	5.64623	6.89262	5.39784	5.04194	5.27026	6.0575	6.61186	6.2669	7.82905	6.4458	5.90796	4.33548	5.69653	5.17659	5.63066	5.42282	4.60832	5.31961	4.60436	5.02144	3.92022	3.8615	5.22388	5.20015	5.20299	5.23097	5.57555	5.74147	5.62852	4.86632	4.87497	5.03537	5.44489	5.84358	5.42367	4.99168	5.14973	5.23564	5.98396	5.09043	5.48821	5.56824	5.69438	4.75533	5.68281	5.20867	4.98712
POLR3D	2.85594	4.5475	5.00692	4.67047	4.90976	6.4986	4.22116	3.95831	4.05598	3.72155	4.8473	2.84293	4.58072	4.1009	4.85258	6.47147	4.11908	4.20536	5.23624	4.26272	6.02827	5.61814	5.16051	5.03461	3.96339	5.32917	3.991	3.04762	3.56578	3.66241	3.60035	4.61679	6.7536	3.54818	4.75393	6.46326	4.0751	5.52529	5.03027	4.4329	4.35855	4.77472	4.26111	4.00536	3.87808	5.1257	6.0054	4.67979	4.714
NT5E	-12.4089	-2.45855	-3.17205	-8.11107	-4.93971	2.34612	17.0287	-5.09625	19.4268	1.55697	-0.131219	-2.04365	-0.373408	-7.09854	-2.181	-4.76004	1.15367	-10.8653	-6.80383	1.71226	-9.75219	-6.99129	-8.19942	8.96315	-4.20654	-7.14236	1.34212	0.720445	-2.71588	-1.04067	6.43055	6.75434	-1.02774	1.05701	12.91	-4.53705	3.33275	11.6085	16.0459	-3.02091	11.958	10.5824	3.5371	0.295145	10.4864	21.7783	15.2828	-0.497054	18.6959
HMBS	4.62713	3.30359	3.52367	3.69254	4.44339	6.76944	9.47938	4.94659	7.36496	4.70603	6.17139	6.65396	8.14755	7.51212	3.65465	7.18748	2.98131	4.5177	6.62719	5.79832	6.83161	5.72687	6.11218	3.53585	5.14719	3.71232	5.75721	4.33482	4.02881	5.20388	3.80641	6.2181	8.2242	4.8761	3.3869	9.59267	2.89461	6.61197	7.18691	4.6872	3.90794	6.96759	7.13433	6.1873	4.10526	6.95926	8.54474	4.70279	5.29785
PLA2G4B	5.20789	4.95118	4.72926	5.34841	4.72617	4.72248	5.22517	4.69801	4.64167	4.70784	4.60445	5.29473	6.03825	4.41259	4.39899	3.98939	5.65778	4.28649	4.48919	4.94133	4.25519	4.28826	4.49827	4.22041	4.68827	4.91696	4.75869	4.14881	4.35354	4.70697	4.07603	4.57667	4.04317	4.96869	3.78922	4.63163	5.16283	4.46751	4.02548	4.09518	4.90664	4.33613	3.90968	5.09428	5.03132	3.89295	3.95515	4.94311	3.82012
TRMT11	5.41362	1.90784	1.653	2.62177	3.12926	3.13256	1.33886	6.71908	6.68232	5.0316	4.90307	3.42673	5.09875	3.34294	2.77375	4.42221	4.08271	3.43028	5.21916	4.73087	6.84449	3.20772	2.67599	2.25669	3.87591	5.46912	3.90116	4.03527	5.61689	5.24693	4.5095	2.93924	7.94995	2.41832	3.7318	4.85633	2.90107	2.82609	3.82599	4.14495	2.59235	3.49177	6.66375	4.76167	2.47191	5.08616	5.21482	3.02526	3.39589
ALOX15B	0.631572	0.102877	2.35438	1.51178	2.85874	0.255203	1.21475	1.68133	-0.292857	-0.431252	0.315473	1.83436	0.0515653	2.11202	0.701255	-0.0505324	0.191593	0.846429	0.549316	0.46104	3.76739	1.21175	3.52874	-0.0945087	2.34776	0.503917	0.246651	1.04129	0.808353	-0.377157	-0.352611	-0.15565	0.0319308	0.735166	-0.11634	2.11821	-1.39863	1.14635	0.917895	0.594802	0.603124	-0.138543	0.560182	-0.859622	0.121544	0.354762	0.298898	0.117394	2.79121
HEXA	5.04098	4.81673	4.96173	2.17818	5.58525	4.78624	3.62366	3.6372	5.24261	5.15498	2.59969	4.11043	5.14223	4.63748	4.94854	5.04616	4.73166	3.53364	6.66795	5.08419	4.56741	3.51859	2.92832	5.02324	4.09353	1.22976	1.9564	2.30522	2.87376	2.75483	4.18949	3.62335	3.92377	4.69797	4.32317	3.18549	3.32895	3.44667	5.11467	5.1043	4.29099	2.65704	2.96201	4.23414	5.1434	6.20215	5.23806	3.90973	5.89615
GLB1	2.39435	21.2655	17.25	6.33523	23.8364	18.1857	14.5116	15.014	5.89926	1.96352	-12.1469	4.40284	-12.6514	16.1488	12.6354	23.1792	9.13659	11.6676	14.6076	27.4094	26.6735	21.2156	21.5302	27.6227	21.0234	14.5454	22.4885	33.4322	22.1718	8.63828	22.1805	22.8069	20.341	11.8989	18.6447	5.65301	9.69441	11.7659	20.121	20.0093	15.2045	14.2848	18.0654	10.9949	17.5232	16.871	22.9157	16.2576	25.1636
ADH4	-0.251064	3.72092	1.50077	-4.55042	-9.13177	-5.39595	-6.44844	-7.58792	-6.45909	-6.5682	-6.44053	-2.40499	-0.081344	-7.32635	-7.09147	5.41383	-1.35685	-8.15968	-6.29595	-7.41842	-9.19754	2.14839	-8.27445	-8.16952	3.06023	16.3976	38.5877	-8.12284	-3.85219	-10.2561	-2.15901	-7.67685	-4.39106	5.40743	29.887	-7.37943	-4.83841	26.8863	17.0341	23.626	7.77149	-8.26275	-6.4591	19.1172	17.278	-8.05493	-7.46476	-5.62204	5.65013
GALK2	4.82766	4.05665	4.20977	4.06676	3.37336	4.11336	4.98743	4.02348	4.16007	4.1816	4.64618	4.58943	5.0938	4.11859	3.68888	3.54161	4.07575	3.68545	4.1321	6.47631	4.73281	4.53041	5.0494	3.61749	4.93826	4.10184	5.79971	5.02915	4.36538	3.51738	4.29203	5.20632	4.3405	4.25144	3.85924	5.15207	3.85393	5.00781	4.8821	4.67582	4.47766	4.28983	4.27633	5.04613	4.46346	4.68828	5.3816	4.76827	4.4971
NUDT5	2.11134	6.61619	2.38596	3.66485	4.05214	9.9063	8.5443	9.34185	13.3208	4.14788	4.44383	6.41368	15.9675	16.2881	10.5849	9.09068	4.21789	3.95089	7.28063	9.67751	5.28947	3.18357	4.29177	7.14729	3.71501	2.03165	3.37228	4.71859	5.32197	4.8095	3.26866	9.34753	4.41703	3.28677	6.06984	12.4314	6.15422	6.06495	7.59214	3.53579	4.24176	14.1671	10.8582	7.84733	4.91964	8.21513	14.1758	8.68005	5.25286
TXNRD1	4.3038	10.6138	5.22605	6.30721	13.1229	9.85539	20.0017	17.074	11.901	10.5487	6.19094	1.13546	8.36782	16.9583	15.6219	10.921	2.13724	18.3849	23.8671	12.049	13.4293	12.2285	9.03951	5.12581	13.9506	11.2603	13.4696	13.8839	12.6218	12.19	12.3182	16.9864	23.9881	7.28506	10.6129	17.2331	9.72799	17.6125	11.7559	9.42961	4.89878	8.61269	14.2146	10.216	8.19309	21.0217	8.41922	10.0026	5.78246
GYS2	0.978956	1.12477	1.55993	2.0418	0.0815781	1.68461	1.34917	2.03748	2.48115	2.79167	1.31946	6.19297	2.97551	2.19406	2.1996	2.38748	2.45259	2.56113	2.22191	2.38444	3.88008	3.89153	2.99187	3.86365	2.94412	2.95751	2.411	1.75998	1.82848	2.17024	2.88357	2.30245	1.54485	0.996901	1.82832	1.8403	1.77504	2.67819	1.78137	1.86769	1.29167	1.6332	2.12886	0.0932412	1.16247	1.22729	2.12379	2.34232	2.2949
GPT2	10.5078	5.74612	0.919065	11.2932	0.0113922	8.27071	11.6265	19.0009	17.7845	3.9707	16.321	6.43259	14.7816	10.5692	6.21228	13.5913	10.2995	10.4739	5.10695	11.0132	6.5584	8.71694	12.2692	4.11292	8.85589	2.45619	9.39721	13.9721	0.879075	4.62852	5.47003	15.6626	7.5618	11.6844	10.7639	7.60973	6.60569	2.98162	7.83391	6.97885	-1.83594	5.98407	10.251	7.23367	6.50515	7.9993	9.44904	3.7914	16.0766
UGT2B10	2.74194	2.68734	2.81619	2.83383	2.84993	2.55385	2.99433	2.73043	2.89454	2.73048	2.82884	2.79845	2.66171	2.4645	2.73704	2.79247	2.80681	2.88237	2.70354	2.95197	2.57198	2.51966	2.84633	2.93131	2.58354	2.87892	3.47994	2.80369	2.76922	2.81256	2.70183	2.98024	2.88129	3.00275	3.1813	2.79229	2.97702	3.04563	5.85001	2.73567	2.88454	2.73219	2.81495	2.7512	2.89791	2.73325	3.53443	2.63192	2.54939
SGPP2	-18.1198	15.2328	27.1038	-4.39864	8.31522	3.69956	12.6478	8.94702	9.17447	-5.08304	-21.3366	9.33646	6.35828	24.8167	9.24341	20.1271	9.63071	6.48061	20.0913	2.96632	18.8169	9.29739	-11.3457	-6.45169	11.121	17.0882	16.7858	20.4138	6.59005	9.66134	15.0739	16.1786	17.6752	11.8119	0.763728	16.3685	5.87389	18.6295	7.24844	14.7993	11.6379	2.35638	13.1739	15.1941	9.03175	8.03351	18.2657	13.4459	5.71236
LDHB	1.75594	-22.5766	-9.72544	22.462	3.00515	21.1911	7.57654	31.2037	43.5277	28.81	-9.54292	30.6106	38.5814	-29.0599	-7.53195	4.01854	7.73702	5.31206	-4.31962	-52.1751	6.06431	1.11087	7.8286	-5.7626	10.0126	-36.5476	-18.91	-7.97753	9.09354	10.625	5.59762	-33.1086	15.5559	6.51736	2.00688	-33.9288	6.53366	12.4042	-7.24249	16.5028	11.8098	30.4933	30.7125	-7.38834	6.09835	15.9031	30.4051	3.76339	31.0359
ITPKA	16.0749	8.69193	7.68838	5.06119	10.0245	5.14963	13.7368	4.84815	7.05452	1.47102	0.664453	10.4645	8.02641	9.28508	9.5469	9.1093	9.80028	5.41042	9.60996	7.93489	6.90599	2.88354	3.28288	3.05365	0.819839	7.35197	11.849	9.6391	2.33231	-0.082636	0.872062	3.0439	7.78906	8.50255	7.92661	6.66741	7.18758	5.7533	7.06242	-3.18558	5.91539	9.41424	10.4056	10.1072	7.85716	4.73865	10.5991	4.90954	1.83121
PDHA2	2.87758	2.77192	2.84376	2.78987	2.79566	2.82367	2.84807	2.86597	2.88439	2.83723	2.81759	2.76599	2.8649	2.96143	2.7819	2.79548	2.89539	2.81626	2.79558	2.7675	2.71975	2.81525	2.6508	2.69482	2.68634	2.73693	2.76198	2.7741	2.72871	2.788	2.75652	2.69283	2.97604	2.73661	2.7643	2.78904	2.79908	2.77546	2.83487	2.78027	2.81467	2.78845	2.82032	2.7111	2.78104	2.77732	2.78388	2.75655	2.79631
CYB5R1	7.00089	5.04398	4.32279	8.79421	6.14777	4.5861	3.51642	3.24487	2.47215	9.47159	12.642	10.4547	10.8663	3.50982	10.5378	7.40483	9.17964	5.22445	3.8463	3.50667	7.50943	3.84358	-0.560225	5.66877	4.69027	3.17671	3.96154	4.30136	4.95003	4.58752	6.63062	0.316447	1.23991	10.9353	8.56763	3.46121	8.54585	6.67371	5.88334	6.99604	6.95085	5.93256	9.28077	7.58588	7.12342	6.97557	10.0217	7.46989	8.80364
NAT1	1.94389	3.4579	2.14395	1.89549	2.56676	3.17676	4.61447	1.67778	2.15644	1.73996	3.38903	2.78808	1.95498	3.69766	2.93007	2.45917	1.81436	3.05815	3.43359	0.93517	4.37137	2.85524	2.83483	2.87636	5.25347	4.10423	7.04749	3.82728	5.76492	2.75753	2.62469	4.29975	5.88786	2.1296	3.0919	5.27974	2.58346	2.67488	6.05711	5.26312	4.07322	2.02376	4.53962	2.92993	5.62531	4.6182	5.96327	3.94534	3.73284
NME1-NME2	5.37924	5.52665	5.81739	5.51889	5.35311	5.71053	5.31253	6.32166	6.53204	5.85425	4.5745	5.71068	4.78836	5.89204	5.61506	5.8605	5.25242	5.20282	5.70051	5.47803	6.15205	5.1503	5.67796	5.57704	5.83813	5.14056	5.59288	5.48073	5.547	5.18865	5.61418	5.95277	6.34502	5.71624	5.28021	6.3386	5.37443	6.25323	5.92543	6.26282	5.42331	5.75444	5.68131	6.23928	5.42204	6.0907	6.44006	5.84075	6.21794
PYGL	-0.52034	0.195405	0.341467	1.25714	2.17404	2.81118	-1.21102	3.79975	8.06181	4.46308	4.35017	7.36257	0.673817	1.82617	3.56335	1.44054	4.76421	1.57346	2.54073	3.09862	7.65416	2.173	-2.25084	2.9211	0.787177	-2.68799	-0.143964	-0.856118	-0.0366299	-0.27097	-0.831708	4.68689	-0.544537	1.82141	1.05678	0.105001	3.28752	3.97366	3.99307	4.76916	3.70661	6.2061	1.45483	3.03403	5.09469	5.04717	-0.193216	5.02131	4.88068
ALDH2	6.04461	15.8269	12.763	3.52565	17.5991	9.9674	11.0288	9.4289	13.2227	16.467	0.666932	22.0307	4.99924	11.945	9.00897	15.56	9.77882	15.0696	4.31426	13.1166	12.6046	13.9864	7.07352	5.37697	12.0358	14.5895	18.1747	14.482	16.9514	11.4922	15.9492	7.36994	21.9748	10.8307	4.62811	15.2311	6.31406	7.60807	14.0469	14.8026	9.46316	4.65503	13.4302	9.17006	12.1868	9.19551	12.4902	10.1242	5.95088
PGM2	4.21971	5.15593	3.6926	1.01402	7.82015	8.76327	5.54429	6.53029	9.53398	6.46495	-1.39781	3.46811	3.20363	9.8821	6.50227	3.74031	5.26653	6.50852	4.67745	4.58992	9.83015	8.74977	7.90878	8.00494	3.82693	7.97788	6.66726	10.143	10.0103	6.27044	9.6895	10.5465	12.2425	7.31165	7.80773	5.80988	5.24004	7.65445	12.5555	11.3738	3.78019	7.03512	10.5303	6.19697	5.09421	10.1761	9.21527	6.53476	8.89637
NMNAT3	7.74069	5.5019	5.28608	5.26064	4.8496	4.91541	6.17229	5.77929	5.1347	4.8055	5.59193	3.91837	5.66504	4.32196	2.43797	5.22621	4.68378	4.59776	5.32763	7.62333	0.704865	5.13543	6.99869	3.60431	5.23939	5.90891	4.59109	9.43038	3.30881	5.40867	5.9056	6.06996	5.82317	4.42842	5.71733	8.38115	3.81343	4.54645	5.57064	3.7194	5.86764	3.57844	6.52117	5.41042	4.31976	4.04709	4.7079	4.23567	4.66558
INPPL1	33.935	16.7852	26.737	40.9409	20.7909	14.8022	18.2394	23.9656	24.7459	20.3378	19.3706	20.062	23.1488	14.889	21.7067	19.6434	21.3173	21.9666	20.0548	13.1979	14.0168	18.7915	14.0819	18.1372	11.6362	22.7814	19.0531	13.3285	7.69843	29.0213	15.8655	18.2335	15.2782	16.8682	10.2355	14.9899	19.3929	12.813	11.718	7.93148	19.5093	22.4429	15.8488	12.002	14.9086	11.7081	8.35709	13.3722	10.6958
CPT1B	4.11072	3.46454	3.46932	3.46557	3.3998	3.68612	3.75023	2.98173	3.93519	3.53803	3.1983	3.77537	2.71955	3.07152	3.07369	3.7022	4.36904	3.64703	3.20692	3.26797	3.48199	3.62824	3.45884	3.36659	3.49842	4.20698	4.00157	3.35326	3.73879	4.00919	3.14924	3.90502	3.74055	3.95432	3.46744	3.073	3.57852	3.3992	3.11646	3.18193	3.7621	3.15951	3.61158	3.67159	3.43826	2.99727	3.39598	3.50528	3.20103
PDE6A	2.99278	2.80008	2.79823	2.54839	2.89615	2.58006	2.83591	2.79345	3.08895	2.7245	3.28142	2.95136	2.9348	3.07083	2.83019	2.84983	2.51915	2.79539	2.63762	2.68044	2.76318	2.89134	2.81945	2.8622	2.85902	2.77892	3.08437	3.03834	2.82194	2.73839	2.73887	2.85227	2.71401	2.94	2.67129	2.86886	2.85063	3.10275	2.78972	2.8799	2.93732	2.96206	2.81865	2.77224	2.67487	2.9808	2.93922	2.95856	2.68081
GMPR	3.2075	-0.542586	-0.874778	-2.00331	4.12158	6.97203	0.0463582	1.37835	1.62696	9.47884	2.64963	6.2548	6.60426	-0.36634	3.38212	4.66229	2.97851	-0.746386	-1.41768	17.1988	-1.55879	2.24227	-0.780486	2.3343	-0.963597	-1.91774	6.82464	-0.582354	3.76632	3.20361	2.26709	2.21824	2.88322	0.255106	10.6769	-0.587116	2.34942	0.863772	-0.165937	1.3651	1.14241	-0.494415	9.00903	5.89772	0.00633677	1.14795	8.90183	4.13696	1.6059
ALDH4A1	4.78038	4.57428	3.57301	4.00232	2.95467	5.62805	4.85232	3.62347	6.28469	3.32032	5.43107	2.60604	5.60911	4.28101	6.56847	6.81676	6.50134	3.5433	4.72095	10.0314	7.36627	4.00273	5.69872	10.1138	1.87877	3.61547	3.88335	6.86413	2.28848	2.74204	3.18988	2.67893	5.82223	3.76534	2.04389	4.30718	2.67024	2.23377	2.70333	4.13694	1.66364	4.11085	4.19454	3.64528	2.57117	4.57845	6.43565	2.45358	2.5607
ACAT2	7.74408	1.53959	4.57117	4.39326	2.97006	6.26028	7.65951	7.63555	10.1943	3.61857	6.19778	4.87717	3.13184	7.85738	8.51954	8.74164	3.22228	9.47485	9.51069	8.75546	7.23162	6.46987	9.22565	8.26274	5.76956	7.25944	5.95077	6.4005	7.0407	8.51434	5.99734	12.6645	6.19597	3.06444	4.95621	6.83775	5.92451	7.87161	6.01804	6.54672	3.29803	0.285905	8.39697	5.45593	5.80269	9.82066	9.54292	6.19587	5.66416
CBR3	1.83271	5.90248	8.48474	4.52324	6.15658	5.88645	6.21603	3.3471	3.34568	7.62114	6.90326	7.74299	4.54723	6.65143	4.35816	3.57831	8.26376	5.83493	4.2329	0.930564	1.09979	6.67222	3.44319	7.73482	5.06026	4.92627	6.16845	3.81661	5.09266	6.31309	5.89461	5.25509	7.38699	5.61207	3.93334	9.59351	3.50475	5.82928	5.4845	5.60681	6.20283	2.98595	2.79512	5.47727	5.03256	5.96078	5.16399	6.2915	5.19334
PC	7.47252	3.25488	4.03613	5.23258	2.75547	4.02046	5.50545	5.09824	6.91881	4.61828	4.62415	5.20486	7.15438	5.68289	6.04607	8.61552	3.24857	4.54649	4.96957	2.58372	4.31731	3.97111	3.16677	7.74716	3.53038	3.98523	4.61406	2.09808	2.73005	8.27275	4.41308	3.69518	3.44866	2.73203	3.88365	3.82567	3.53357	3.67817	4.12608	2.92914	3.11533	4.28919	4.40944	3.82193	3.56855	3.17941	3.25395	2.40646	3.31805
TRDMT1	3.50678	3.61793	3.55098	3.14639	3.3978	3.83373	3.19668	3.25177	3.08821	3.65851	3.07299	3.28232	4.22305	3.40875	2.84983	2.80943	3.24361	3.26771	3.53337	4.07361	3.39794	3.25171	3.89037	3.39225	3.33363	3.04494	3.18029	3.14644	3.50392	3.0035	3.85836	3.2199	3.08726	3.81139	3.13616	4.05629	3.45806	3.62796	3.53777	3.32071	3.55053	3.31464	3.81472	3.61087	3.34421	3.18287	3.58682	3.23886	3.25662
TXNRD2	4.44322	3.57427	4.67428	4.45464	4.44533	4.18274	5.39986	4.5359	5.82044	5.16637	5.79179	5.53226	5.8513	5.05214	5.66545	4.76452	4.80873	4.75303	3.7238	6.31735	4.12309	3.37168	4.32529	3.6469	3.30919	3.73393	3.26076	3.70299	3.06801	3.39189	3.86205	3.07001	4.22778	4.58143	4.50584	4.98948	4.41924	5.49486	4.45049	4.12059	4.59299	4.87981	3.64855	3.38659	4.45708	4.07157	3.58405	4.05054	3.5091
PLCB4	7.91806	13.0419	12.2954	14.5426	6.40749	10.1033	9.24101	7.93506	3.85763	6.66598	4.72625	6.99002	0.201287	5.28906	8.3016	5.79457	12.1001	10.2555	0.547215	5.26442	6.42188	6.00655	20.4396	3.98639	0.769396	23.0064	16.2572	5.97135	8.52418	8.22272	9.98222	13.8206	1.97367	16.0129	6.80953	3.03331	7.81591	2.81087	2.11513	6.67133	7.83583	12.2342	9.14169	1.52541	2.55112	1.27147	6.74097	5.60858	2.88737
GMPPA	12.9734	11.7024	9.46902	14.0403	9.00091	13.4451	12.7279	9.68485	8.13381	4.96174	8.98896	10.6165	10.6229	10.7188	6.21147	12.8558	8.58363	9.48859	13.4274	13.1286	8.42777	11.7604	10.4987	13.0242	10.977	12.2104	14.5512	11.5564	11.8964	14.9225	8.92503	14.0102	10.374	7.62073	8.19568	9.01682	10.7058	14.0792	8.18244	7.71748	7.5225	8.4962	11.5168	9.01892	9.63063	6.80244	8.9475	8.58505	6.14809
SUCLG2	0.503046	3.05431	13.9774	2.87987	12.8033	13.4929	10.9348	5.84219	12.3069	16.8693	-2.92487	12.1488	6.90104	21.4072	17.731	10.7638	10.0044	-5.10725	-2.6131	0.979073	0.661394	-0.673406	3.59558	-7.86689	0.538168	2.10506	11.474	8.88302	1.20315	-4.63622	5.03345	0.951056	14.085	12.0825	9.7062	2.69441	5.33585	9.39846	16.336	14.7437	8.55041	6.27857	11.0582	9.71873	12.3007	9.0506	14.1284	9.08136	10.949
ALDH3B1	2.72951	13.6629	17.0165	18.7525	5.34991	8.17499	4.42614	3.63521	4.53296	4.1419	2.44106	7.01408	21.525	5.78853	13.1394	10.3667	8.57896	9.70205	4.25068	-2.86767	0.0108376	7.07602	1.44258	5.16212	10.3597	5.72681	5.30359	4.09929	2.75049	10.8135	5.00274	-1.16754	2.1723	7.77504	5.28749	6.78874	5.73922	13.7817	3.94216	3.5805	4.58574	1.56122	4.67571	9.17437	4.31848	6.1238	6.272	7.34079	9.02124
GLUD1	8.71566	20.765	14.0145	-1.18697	7.86979	14.1444	-4.73411	4.12017	25.1449	15.1211	9.97577	16.1024	19.4479	6.87707	15.9875	4.66542	15.796	11.4797	3.01208	-6.00545	16.0726	-5.63767	-10.7594	1.25597	5.67141	3.22287	-0.25404	5.87637	2.64546	7.57238	9.43033	14.0965	9.9475	17.099	11.7189	-5.03716	11.0745	11.2905	15.0889	15.6363	4.77378	14.0009	22.4135	21.033	15.9682	11.9983	7.28151	12.1168	11.3204
PIP5K1A	4.07846	5.77803	3.80811	4.97032	6.58999	4.66955	3.21727	6.98442	11.9645	4.83795	4.78092	6.7861	4.90023	6.43753	9.41881	5.26915	4.57629	3.36715	4.93203	1.18084	5.3717	1.20344	3.6063	0.738756	3.67863	6.52143	7.10022	1.36	6.89605	5.2878	4.52412	3.70944	7.40593	5.40146	2.63146	5.84356	4.90186	2.89785	4.32884	2.81663	2.62728	8.19764	5.45018	5.19487	2.91029	3.84179	6.458	1.41019	4.82139
AMT	7.13076	4.68287	6.40622	5.15445	4.63509	5.02825	5.04959	6.49206	6.88959	6.27287	5.63077	4.91619	6.21108	2.64832	5.75907	6.13234	5.96486	4.61278	3.49361	5.22651	2.60482	4.56431	2.76755	2.78668	5.72264	5.41761	4.42411	3.85647	4.13572	4.83524	3.89673	3.45938	5.59965	5.56861	4.06317	2.98784	5.35633	5.53698	3.82334	5.68257	5.77991	3.36195	3.54766	5.50666	5.30512	3.2484	5.61569	4.60753	4.19943
ITPK1	18.1299	22.376	17.2888	12.5785	11.0199	8.98391	17.4532	9.56615	16.3176	15.0746	11.8065	19.6837	23.9453	20.4938	13.0106	16.6186	14.7089	8.11844	6.32205	-3.5582	4.94744	8.76804	1.17029	5.45378	-1.00099	11.6475	10.3871	2.83331	1.69081	4.42657	5.20349	16.301	10.0544	8.57611	5.52707	10.9852	6.84001	7.13504	8.59781	-2.24252	8.1339	12.1198	12.2823	7.36898	7.87944	4.55438	4.23926	1.11488	5.42297
PCYT1A	4.27224	4.18442	3.09555	4.03115	3.6375	3.73796	4.07281	5.43905	6.2776	5.26178	4.39957	5.39384	6.83648	3.41188	4.02681	4.60216	4.60198	3.38499	3.36233	3.75914	7.29067	4.90448	5.04766	5.78049	2.6003	3.72169	3.79243	4.0466	4.00854	2.83539	3.40235	2.97052	4.65211	4.37715	3.24307	3.93303	4.03199	5.68736	4.35694	3.91049	4.18679	4.7119	5.53418	4.94405	5.08166	3.74447	4.30161	4.4313	3.04292
DEGS2	-1.11453	27.0224	20.0033	6.24624	16.8646	15.0465	25.7828	-1.95902	13.6	2.78944	0.171663	8.93835	9.50219	13.1086	5.58239	8.97388	8.58272	9.593	7.7565	0.0879201	8.1933	5.46228	-0.477066	-4.52192	4.18417	9.67639	11.9673	21.4892	-1.46203	-2.43509	6.83684	1.72498	19.3482	4.23508	6.27103	18.2233	2.40268	2.29947	1.44083	3.17014	5.48117	3.27567	10.4222	6.88728	4.24721	-2.40755	12.0139	2.73184	-0.204096
ALDH5A1	9.05043	0.673769	3.72461	5.50162	1.7687	0.949575	6.25542	1.02839	4.65754	3.3296	13.1934	0.667234	6.69964	5.6965	1.86458	4.47075	5.95269	8.2401	0.203808	9.42824	3.60076	2.21673	2.70326	-0.637639	0.54755	4.50017	1.74166	12.7857	6.32602	-0.590577	7.02308	0.958618	4.66071	8.56205	8.04072	4.88397	5.159	6.62754	1.23126	4.62422	5.51122	6.42077	4.96115	3.26504	0.00412039	-5.11877	7.2027	1.86352	2.12479
PIK3CD	5.96389	4.35884	5.44935	8.31512	7.62022	6.95217	1.70292	4.56415	2.17812	5.24283	4.70256	5.74435	2.13311	2.371	6.72285	6.26447	8.50381	7.85129	5.77243	2.26364	5.35249	6.7347	6.35382	7.23973	7.66774	5.70711	3.54181	5.82602	11.511	6.72864	3.26491	2.46342	3.9235	8.59818	4.48854	4.4803	10.5403	5.61486	3.51584	3.86689	9.10183	1.80972	2.55295	5.09787	8.60997	3.94099	2.02058	7.07996	3.68295
SULT2B1	-4.0899	3.84208	11.4907	-12.4173	-4.31264	-10.0761	21.5459	-0.282843	-4.42165	-4.25812	-0.276102	-0.690132	11.9843	19.5618	-5.24556	6.33858	5.90123	-5.20618	24.3102	-2.90081	-3.02543	-1.63457	29.9076	-7.93111	-5.60997	-1.85677	8.46821	8.94608	-8.71449	-9.27286	-4.93384	15.5115	5.90421	4.18796	-7.79252	24.6378	-3.1729	4.2995	2.2741	-4.00937	2.36534	-0.0235687	-8.11234	5.04536	0.546139	19.9819	7.60976	1.95887	0.930168
GLS	17.5858	2.28854	5.16802	8.35843	5.03416	0.567811	10.7515	15.1666	14.7711	5.53029	3.95556	3.1573	5.49865	11.6225	6.90324	4.56524	4.74031	11.597	8.40473	11.7575	-0.866623	2.27217	4.68591	-11.038	6.37565	11.119	8.24478	3.97966	5.95124	1.03443	3.08161	0.584437	-3.57878	8.94072	9.53461	2.18122	18.236	13.6682	9.45587	7.7615	13.9222	20.9345	6.02789	6.41162	10.3968	2.96345	3.35802	9.07578	5.43321
CDS1	14.3495	9.41887	9.00942	10.6295	12.1382	5.06573	11.6586	6.42437	9.66947	4.18014	7.34475	12.3616	7.75593	8.93407	10.3871	13.0244	7.36017	10.2476	10.6295	4.75868	8.82234	6.74391	5.37132	5.37631	3.76684	13.7304	12.4581	6.95868	-0.209299	5.23194	2.91528	13.0359	13.7955	10.4154	10.2975	13.8592	6.9207	10.9256	10.9082	7.43146	9.43509	16.3952	9.40251	10.8339	11.8308	8.99734	12.4897	6.56205	4.91462
PGM1	5.78674	9.41108	12.9071	11.7408	13.4197	15.1875	12.8309	11.9214	8.11998	7.23119	-3.9	5.66618	-0.172001	7.23119	8.3975	12.1649	6.80527	8.89746	12.6514	11.0527	12.7447	17.2175	12.6027	16.1596	15.5687	16.1056	16.9343	12.7127	13.3604	15.2979	16.1662	8.59115	16.4744	13.4149	14.7676	11.248	11.3751	11.8001	16.2115	16.7328	13.5344	7.4457	12.7866	11.5549	14.1234	11.7749	16.8275	11.4213	15.4369
ACADS	7.23654	15.9739	4.98768	8.87045	12.0245	7.35429	14.7061	3.697	-1.37448	9.2322	2.38072	10.1588	-3.48224	7.96178	1.5876	8.18306	4.54802	3.77534	5.5159	2.1324	4.13074	10.5707	-1.33686	9.5679	6.64144	19.509	17.4526	16.7338	1.04512	1.00732	7.4253	11.6002	17.5706	19.1406	11.9903	11.0504	9.21873	12.2574	3.4967	2.82402	22.2884	0.225585	7.5896	12.8282	13.886	3.03122	3.78913	7.29738	0.0684672
INPP4A	3.52438	4.85505	3.19658	3.08072	4.37663	3.30023	3.38862	3.28413	5.35591	2.56493	3.52709	2.97953	4.52704	3.88317	5.44031	4.19407	3.5364	4.06422	3.8513	3.46042	4.19257	3.07758	2.93065	4.3657	2.53381	3.60196	3.41728	3.24238	3.889	2.981	2.49011	2.93392	3.62171	3.16203	2.9417	3.61455	3.30418	2.98449	2.90465	2.91848	2.75758	4.88661	3.47072	2.68662	2.86834	3.24489	3.69776	3.12875	1.93565
HK3	4.85661	3.77268	4.10493	4.7877	3.55715	3.64635	4.02594	4.93723	2.85077	2.66832	3.2709	3.58829	2.76475	4.26902	5.61808	5.72988	4.99304	4.54971	4.86255	2.99794	5.56438	4.43896	5.48465	4.97502	4.22713	4.50801	3.98069	5.65927	5.49555	4.90155	2.91632	4.45492	4.108	3.3231	3.3409	3.62363	4.19214	3.99526	4.41222	3.49184	2.9854	3.87423	4.24902	3.28374	4.08221	5.18691	2.5463	4.1291	3.63179
ACAA1	8.95974	8.49609	5.61139	10.6978	6.46552	4.98133	6.48665	6.01997	9.48896	7.30159	2.98129	5.87626	6.06111	9.58234	8.78113	9.30551	5.66983	3.8813	6.93052	9.48658	7.04448	6.37695	4.40624	3.32297	5.83659	7.50217	9.2263	5.57519	3.73629	4.84213	5.70586	7.41477	6.13488	3.73163	5.36073	2.88918	6.21995	5.72537	4.26128	5.93538	4.98133	8.88496	7.06778	5.33369	6.59263	8.18034	7.4641	4.40498	5.47285
DHRS3	14.7019	19.0397	25.9399	10.4405	19.2784	19.3244	7.63593	-1.91886	6.99227	16.04	14.1715	9.11504	4.52489	9.14532	2.33809	13.8871	24.5925	20.346	-1.14242	-0.789554	4.3501	-1.88732	-6.73654	-4.19339	13.9357	15.0486	14.958	-4.58959	9.02809	5.22364	13.9422	-6.99233	5.18598	10.3432	6.01498	-11.69	14.1465	12.3905	0.161451	5.61178	8.12376	7.05103	12.2415	10.1984	10.9622	11.9538	5.36698	8.41417	10.7828
IMPA1	5.17394	2.8367	2.27035	1.21087	4.55574	2.10821	7.09546	5.77906	4.85681	3.733	9.51314	1.96509	6.89705	9.36459	5.05299	1.32457	4.62205	4.24037	2.54051	6.78762	1.49032	2.96819	5.9002	2.74188	0.175833	5.35941	3.35262	7.50719	3.73474	3.77555	2.18063	1.82762	8.89691	4.82673	6.8829	6.84672	-8.30211	4.26187	7.12538	6.83775	4.12611	3.44505	1.25054	4.98197	4.58453	8.05907	4.17374	5.93033	-0.469343
MPI	6.12826	4.59335	3.44292	3.59392	4.08945	4.21094	5.4113	4.23862	6.71838	4.05652	3.39737	4.28585	4.67501	4.94948	5.02309	5.15798	3.61846	4.19552	4.57674	4.43259	4.17145	3.95935	5.11293	4.26024	5.13311	3.83277	5.34793	5.4888	3.91764	4.17267	3.79315	4.5559	5.05736	3.40425	3.79698	5.47576	3.82264	3.61583	3.79666	3.49552	4.18233	4.69883	2.38247	3.06129	3.78426	3.72526	3.22224	4.19836	4.22625
ADCY2	2.46126	2.88849	3.01439	2.5251	2.85083	2.8637	3.08938	2.81102	2.93987	3.52236	3.21096	3.33838	3.10262	3.11096	3.24507	3.17969	3.1354	2.79773	3.13326	2.92464	2.53434	2.93491	3.1551	1.97532	2.61664	3.49623	2.5769	2.35691	2.6509	2.41564	2.8833	2.82843	2.43428	2.89224	2.76727	3.39532	2.97089	2.82288	2.92502	3.21669	3.35387	2.91337	3.05071	2.69709	2.93154	2.96461	3.4519	2.86517	2.97147
GLYCTK	13.2889	6.61855	5.36848	7.51275	8.96535	6.32969	9.6699	8.94467	8.16175	1.40434	0.794175	3.77566	3.64582	7.47091	3.94891	10.5457	3.16762	7.8081	3.75308	7.79138	4.70656	6.35122	6.56824	1.68565	3.7299	10.9442	10.122	6.46142	5.06107	5.68877	5.75418	2.62344	6.4094	7.38985	5.19383	5.64365	3.57372	7.70909	7.12557	4.14749	6.1655	9.36968	6.25521	3.71387	6.33074	4.44371	5.23712	4.18624	3.04189
PDE4A	2.08063	3.28298	1.53062	2.82594	3.18578	2.36196	3.02194	2.56524	4.38221	3.40171	4.70953	4.32799	4.19349	3.64817	4.17422	4.26302	2.90885	2.77562	2.57893	1.89405	2.48801	2.29299	2.52696	2.39945	1.92185	2.46877	2.48505	1.82442	3.2126	2.53334	1.58581	2.08601	2.37336	4.35974	3.54586	3.99367	2.98716	3.19146	3.74446	3.52953	3.96931	2.96229	3.97296	3.38128	3.7238	3.55114	2.72216	3.62517	3.7134
PTGES2	4.29773	9.12562	18.0391	6.22096	12.9656	16.1387	13.5674	5.17536	3.10628	5.09384	10.333	12.968	18.3412	23.0738	14.0574	25.4667	-2.52375	4.12792	15.6001	27.2974	12.5314	15.7076	28.357	12.0322	25.3463	12.0447	16.3591	16.8166	10.2985	8.77542	17.2219	16.6697	28.5107	7.15733	15.2349	24.6793	8.39363	19.6263	13.7495	8.71387	8.36755	7.49225	12.5381	13.3397	5.37367	12.1933	19.7354	10.1358	10.5072
ETNK1	-3.24688	0.109042	-5.11972	-1.5915	5.12702	6.93889	3.89162	-1.34279	6.25394	2.4053	-1.76866	1.83732	4.77007	8.58988	2.19488	-2.23468	3.87594	7.68061	1.07333	1.3409	4.92736	4.14108	3.37767	-3.00249	-1.44476	-0.377571	15.0012	8.7421	0.561961	13.8869	0.93673	5.09124	0.40356	1.05378	3.92968	1.29323	3.26826	3.82893	3.69264	5.00061	-3.5079	2.14041	3.53007	4.64594	2.39315	4.14158	-0.957242	6.59195	0.0249797
INPP4B	2.79224	3.99376	4.11722	3.75623	4.72656	3.50311	4.96415	4.0895	4.34523	4.34469	6.01192	5.03635	6.16271	4.41644	5.47157	5.81709	5.72175	3.7627	6.34624	3.63077	4.84464	3.86629	3.14278	6.74573	3.62363	5.33027	4.66087	4.27901	5.02888	4.34207	3.86585	4.52858	5.03111	4.87068	3.24315	4.84215	4.51789	3.8155	3.80824	3.78049	4.41843	4.07625	4.11008	3.76852	3.83974	5.97478	2.86657	4.22801	4.736
PLCB2	4.58652	4.78687	4.29058	6.70217	5.15575	4.44078	3.69136	4.99617	4.85691	3.8237	4.08805	3.81229	2.28535	3.14683	5.53482	4.42578	6.07772	3.83016	2.5334	1.69402	4.37073	4.11611	4.32047	4.72226	4.6322	2.89219	3.25763	4.34076	5.36343	4.58745	2.50222	1.65388	4.02874	5.87315	3.50446	5.61904	7.0842	4.41197	4.6821	4.20159	5.62469	8.18022	3.48091	5.70206	6.45091	3.49568	2.42833	5.76907	3.726
LDHAL6B	2.82333	2.75044	2.90411	2.5849	2.66654	2.77877	2.80045	2.66034	2.78563	2.91857	2.63021	2.99421	2.74768	2.77663	2.88008	2.68877	2.85525	2.88956	3.08624	2.95969	3.04148	3.14325	3.20581	2.99543	2.90439	2.87053	2.82385	2.89665	2.72969	2.82287	2.89264	2.93469	2.75857	2.75329	2.81327	2.84419	2.90245	2.6501	2.78723	2.7404	2.84338	2.77208	2.67716	2.78591	2.6069	2.69688	2.72235	2.68387	2.8519
SMS	11.2295	14.6986	13.8975	-1.51326	9.34372	13.0393	20.9122	22.8913	24.3319	22.9992	5.86531	20.6943	1.52892	31.92	33.6771	26.4277	1.67322	30.6476	11.1575	16.5451	29.586	17.7069	21.4136	5.30534	27.3877	24.2548	15.4037	28.6633	11.1255	23.6523	25.9052	44.7732	37.9033	19.5559	20.1011	21.7866	6.26172	33.8239	30.8442	27.4984	5.00421	28.7019	45.7417	16.849	6.93802	29.7784	29.4834	18.4595	23.265
DPYD	0.157825	2.8492	2.49807	1.1751	3.30653	3.00135	1.19626	0.44345	0.812058	3.94999	5.32327	2.50606	0.614636	1.77825	2.15485	1.14428	4.38214	2.42593	1.6228	0.532403	2.65086	3.14642	1.01045	3.37572	2.79377	0.660555	2.44236	3.90647	4.18007	1.49793	3.20135	1.43423	1.46545	3.09686	3.40757	1.21416	3.37935	1.76246	3.85726	3.76401	3.86357	1.40894	2.26099	3.3138	4.26347	3.3823	1.09012	3.47434	5.07993
PDE6B	2.57068	2.75401	2.63441	2.99163	3.15316	3.11251	2.52194	2.60947	3.50347	2.78341	2.79909	2.57933	2.33955	2.14604	2.63633	2.49232	2.61597	2.6505	2.63768	5.52382	3.21025	3.31237	2.93783	2.84504	2.98903	2.87807	2.65501	3.65024	4.88595	2.87413	3.0492	2.48889	2.57943	3.05692	3.68543	2.76272	3.846	2.65445	3.20774	3.06178	3.37501	3.54858	2.62225	3.11311	3.52688	2.70674	2.56029	3.51635	3.32435
HYI	5.56038	5.44951	7.16865	4.72156	4.8258	3.82774	4.44505	2.67721	3.31497	6.89211	5.75098	4.40688	3.29984	5.69362	3.6799	5.53416	5.63932	4.71064	4.61707	5.23729	3.75193	4.7715	5.15943	6.49824	4.94646	4.99367	6.26935	4.22191	4.84901	2.23852	2.85008	3.71507	3.28452	3.47388	4.48307	3.02397	3.6221	3.72997	4.72902	2.48622	4.26646	2.51165	2.48768	2.91315	3.38907	4.87201	2.63418	3.21402	2.84571
PTDSS1	16.3716	10.9138	11.313	11.2807	11.9942	12.8445	13.0646	14.5366	18.751	5.20898	6.35266	5.19455	15.0238	21.4952	12.4702	10.7801	9.79033	13.3896	18.1577	24.5268	16.8087	13.8444	17.3882	20.0653	12.2855	14.6973	9.45977	12.6024	13.2266	9.40771	9.36534	11.6739	16.2129	5.78593	12.6024	13.2123	11.7014	7.64624	11.3466	13.2896	8.95754	10.5871	9.29872	7.63815	10.0428	8.17029	11.2291	10.3971	5.21948
HMGCL	4.24997	7.24254	4.7528	6.45436	7.82108	5.8916	6.80376	2.99108	4.9651	5.29379	6.82334	5.73506	7.28246	6.59357	6.98594	9.75148	7.42397	6.30025	7.57844	7.81546	6.50028	5.28013	6.41066	5.95228	5.23902	5.97589	6.31217	5.63313	5.14534	2.96751	4.83499	6.13393	5.63975	5.02576	5.6927	3.23034	5.10251	4.55335	4.61122	6.79818	5.18556	4.19428	5.48753	4.47766	4.92054	6.46932	7.62425	4.61845	4.47944
ASPA	2.52148	3.26092	2.77597	2.70619	2.89874	3.5252	2.59707	2.66176	2.65435	3.35245	3.21154	2.94398	2.74463	2.76192	2.74248	2.86258	3.0879	3.00019	2.61051	2.75855	4.20827	3.18392	3.00178	2.78632	2.72702	2.83347	3.03418	2.77514	3.35179	2.75779	3.13435	2.80751	2.92543	3.31289	3.11871	2.61598	3.3041	2.9802	2.94271	3.47477	3.4147	2.6161	2.85	3.48384	3.38257	2.86332	2.63688	3.25794	3.18059
ACADVL	32.8788	32.403	13.5466	34.9414	31.2187	21.2985	26.8656	28.811	6.30869	19.2389	21.9596	32.1855	19.661	20.3432	22.5197	27.943	29.973	17.5802	22.279	28.0929	17.8789	20.2114	23.9817	17.1044	16.7414	31.3138	25.9698	23.6709	15.0274	16.2713	20.3933	18.4258	27.2794	21.7974	18.3341	8.45877	27.3112	21.2933	22.7046	24.7824	28.7543	26.8474	18.5708	18.7311	27.8186	17.0305	9.88255	17.7504	11.4428
IPMK	3.50242	4.27949	2.6641	2.61607	3.09161	2.88774	2.6108	3.30616	3.97412	3.22424	3.36309	3.31443	3.848	4.13666	3.43125	4.76523	2.94813	3.5025	3.78292	3.55494	3.04097	2.92448	2.6078	3.20707	3.23275	4.14845	3.9801	2.7725	2.59937	3.26282	2.01934	3.57356	2.90782	4.18607	3.4786	3.67548	2.7436	3.15283	3.79238	3.52128	3.09384	3.64294	3.26397	3.58455	2.95853	3.73694	4.11412	2.69169	3.82173
ENTPD3	0.882237	6.4281	0.968654	2.18846	2.00065	5.32106	0.859857	0.840423	3.16929	5.00694	4.78571	2.4134	1.40074	0.859082	1.51886	3.27103	0.980062	0.777236	1.57659	8.14842	0.561532	1.68795	1.2693	10.233	1.12387	0.563212	3.78015	0.424562	1.0245	2.34124	1.73319	1.18292	2.77145	2.26192	5.90455	1.31021	1.80194	1.52647	2.07304	6.22066	1.57652	1.58752	5.52512	1.97586	2.70144	2.03174	2.97113	2.40634	2.16508
DHRS4	4.32695	9.46762	7.30053	7.46557	10.8823	9.18212	8.61456	3.97418	9.03127	8.31484	6.08868	9.08611	7.63175	7.71848	3.80772	6.883	7.21378	7.24755	6.95505	8.90245	8.82735	10.3117	10.648	10.5973	7.2711	9.95013	9.10502	7.27863	8.55278	8.6832	7.4177	9.17308	6.8245	7.63437	8.79947	13.8755	6.1498	4.36641	7.19865	7.42144	8.41097	2.84494	6.83893	7.46639	9.03898	5.13417	6.2068	6.67415	6.58122
PRPS1L1	2.82665	2.71379	2.72702	2.77208	2.82373	2.79922	2.86508	2.7732	2.81578	2.97389	2.76661	2.91061	2.87765	2.81758	2.81459	2.77693	2.89543	2.83256	2.93774	2.94955	2.84175	2.84061	2.92433	2.84182	2.89064	2.90002	2.82145	2.90139	2.92722	2.89724	2.85745	2.89181	2.77487	2.74974	2.72708	2.93414	2.78738	2.81809	2.87304	2.92698	2.7622	2.89944	2.86199	2.86504	2.77091	2.85461	2.88644	2.87835	2.89411
WARS2	3.63872	5.78318	3.55147	5.18061	6.88844	4.05952	3.52269	3.68735	4.34799	5.57584	4.29059	3.50848	4.13504	7.7861	3.93778	7.66403	4.4487	3.68475	4.13641	3.98626	6.11398	3.58752	3.31588	5.53002	3.76913	4.06888	4.17153	3.3991	5.47177	6.46489	3.41579	3.40935	6.27427	4.14376	5.7752	4.73518	3.88573	4.18854	3.79819	6.38265	3.80562	7.34677	4.16881	4.43086	4.17272	5.97147	4.65551	6.14186	5.54538
RRM2	-0.278653	1.88955	-0.132879	-2.5295	-1.24353	9.44969	14.994	4.5692	5.60007	-5.31835	-2.67409	-4.80523	-3.50809	9.0993	-0.0699003	6.13111	-3.8474	0.270844	4.90566	13.472	21.2275	14.1053	32.4412	18.907	11.0595	10.1369	17.0323	13.9762	15.9047	9.34383	6.09812	18.7427	28.3088	2.022	2.15572	14.6173	2.78042	8.11568	17.323	8.04377	1.8948	3.93689	14.3171	13.6944	6.38645	15.1065	21.044	15.8567	9.11526
ALDH3B2	-3.81219	18.9671	28.9958	1.01093	3.95062	-1.82477	-1.07302	-1.28228	7.83489	-3.54576	-2.15025	-4.00822	25.39	29.2818	7.58075	28.1444	-1.34943	8.36123	19.7912	16.5279	7.20358	0.601865	-2.38513	-2.49393	0.810648	-3.59948	-3.87309	11.9766	-1.04141	3.5518	-1.84347	-4.41163	-3.47359	-2.45205	-1.82553	6.30397	-3.59042	10.8865	-3.20102	0.117884	-3.9855	6.57105	-4.20677	0.210343	-3.80015	5.70845	-0.279001	12.6923	-2.43778
GALE	15.6842	16.9812	2.09796	12.5855	13.1502	11.583	14.8577	-1.84113	19.522	4.11417	15.8033	12.0108	23.9469	14.9697	16.4745	19.5008	4.81508	6.74438	14.3531	9.90583	3.41306	3.75319	9.36022	-1.07974	7.48081	8.49155	17.7518	3.67534	-7.80321	4.98192	0.152974	12.2597	9.077	7.06684	1.88331	-2.85432	2.89854	6.49795	6.86256	5.3034	-0.54644	12.2402	8.37619	11.8134	5.94831	12.924	8.23543	3.77443	-1.73903
CBS	4.48416	3.64507	4.15738	3.60313	3.56252	4.15755	5.37169	5.70198	3.15577	3.03942	3.90378	5.73884	5.45508	4.67453	3.54909	6.0129	2.566	3.22043	3.9657	4.29661	3.99711	3.12927	4.38653	3.76318	3.44521	3.97801	3.57017	3.96181	4.26276	3.28965	3.5975	4.54891	3.0654	4.82101	4.00075	3.8947	4.63122	3.49615	3.95973	4.10605	3.48409	6.63631	3.55336	3.82202	3.99803	3.55588	3.00299	4.05079	4.36039
ACPP	0.974655	5.91381	3.16495	1.97358	9.2295	3.77835	7.88643	1.35632	6.15672	1.05121	0.148678	0.865704	3.41076	5.84567	2.66698	5.56243	1.0596	1.37867	6.78527	2.07096	5.03862	3.89725	2.93941	0.939284	0.550124	0.503122	5.53076	4.70103	2.35593	2.99059	1.69573	0.835547	0.685123	2.2502	1.63353	11.8034	1.64249	2.89249	3.93526	2.1794	2.21675	5.7001	6.72325	3.15515	3.35109	3.31828	14.4658	3.79896	3.54299
GGT5	1.32937	13.2882	5.63545	1.43776	11.3336	13.4963	1.97596	4.58365	-2.41055	10.2981	9.06628	12.8767	-0.0739111	4.12075	7.92745	1.68713	6.4413	9.24114	7.64935	-0.647843	-0.424837	12.0193	-3.18784	8.09096	8.08326	4.83858	2.9606	1.71456	7.44323	4.19967	7.36249	3.88582	-0.838416	5.38442	0.653877	1.73307	7.68349	1.6417	10.8003	9.75152	15.2214	2.07427	4.556	18.5519	9.53395	10.867	-0.587909	11.3749	9.06628
AGPAT3	6.34504	4.32583	3.79434	4.13404	4.81584	5.71929	6.31071	5.04054	4.89763	2.98257	3.44807	3.98342	5.76014	5.59097	6.0032	5.52552	2.84228	5.49392	9.0442	10.9327	7.7367	5.82564	11.9264	6.86583	5.41357	7.65789	8.70124	7.75865	6.37146	6.44623	5.61051	10.375	12.5675	5.13478	6.62017	6.15586	5.66033	8.53714	4.52273	5.71334	5.08215	6.33528	6.14011	7.22808	4.78952	6.94635	6.95159	6.09759	5.59193
G6PD	20.786	15.9378	15.2831	24.7611	13.9927	20.4247	15.0682	14.1666	35.0111	0.124119	9.14623	15.8861	41.3393	14.9765	30.8724	32.3763	14.5676	37.9686	38.6568	13.796	19.1197	10.1876	17.8391	11.9239	9.48127	10.1638	7.60655	31.9853	11.5981	18.7585	3.24368	22.1694	7.95048	15.5434	6.394	13.8677	14.6313	23.5131	15.7051	7.82501	11.2158	3.02912	17.9063	16.1934	9.16974	11.2168	14.9592	8.89137	6.32272
HADHA	27.9707	31.1528	27.825	26.8664	33.8703	30.9645	29.2178	22.8767	20.9102	25.0187	21.1048	33.7979	29.8714	25.6227	22.5571	38.9255	30.4154	20.1789	33.1208	17.7938	26.0509	29.3154	29.0462	31.1745	33.9466	38.7256	39.2726	15.5732	19.0248	36.9173	27.5211	22.8498	29.0961	28.2654	25.2753	26.6906	22.5895	16.5465	26.0712	30.3021	38.0919	15.9889	32.6659	23.4955	24.1007	17.4389	22.2342	22.4476	20.6945
ACSM3	3.19313	3.12233	3.64998	1.82348	5.38302	3.57582	3.22256	3.26259	5.06833	3.27694	-0.0210212	4.06576	4.41989	3.87983	1.89334	2.76636	2.03395	4.38992	4.69758	1.32382	2.23242	4.49468	1.14001	0.696659	3.86813	5.29232	2.73805	4.13279	3.5746	4.06532	4.96951	-0.259067	9.54802	7.44875	0.917718	5.93331	4.00142	4.214	6.41429	7.50612	6.94667	5.58296	3.14295	3.08661	3.88429	4.23928	5.44476	3.52584	1.87064
ITPA	13.3204	11.1926	-1.55451	18.1642	6.52519	9.32315	12.0425	24.9436	12.9795	-0.198465	18.0468	11.6615	21.6988	25.1434	19.738	18.5451	10.4239	3.47362	10.3973	16.5754	13.2877	3.40337	8.21636	8.31428	3.11063	18.0313	15.3036	6.57192	2.88274	11.2293	-3.26093	12.3221	15.357	9.87442	13.4681	19.0065	12.6704	13.7144	9.88326	8.2752	7.6922	19.273	19.0162	14.0266	9.61254	16.3439	16.311	7.01331	4.9812
ASNS	9.05102	1.84067	13.5591	9.39726	6.94023	6.06291	4.2668	9.95818	9.6087	11.8499	13.8475	14.5569	10.4323	8.88925	-9.51085	7.31963	5.91308	7.22689	11.3587	11.2507	8.56083	5.97234	6.20547	0.936	8.50989	13.6263	5.79213	1.0119	10.8084	7.16138	15.9623	14.2771	21.6972	7.03805	6.89092	15.9274	6.45377	-0.269965	5.529	5.35101	3.04322	9.07562	1.28306	6.11174	5.30617	14.9293	7.52516	9.94747	4.64943
CHST11	1.85524	-1.26246	0.312697	-0.541478	-0.904175	-1.94491	-0.96351	-1.97667	1.43159	-0.941403	1.30217	-2.18123	1.6538	0.164139	1.45471	1.06087	-2.17792	1.04257	2.14491	-0.298197	-2.81146	-2.40569	2.4988	1.27441	-0.8263	-0.252776	-0.170241	2.64129	0.914721	0.115944	-0.339879	-2.29332	0.316452	-0.393252	-0.0526882	-0.382646	0.945759	0.322347	-0.636579	-0.8176	-1.10571	1.84943	-1.27538	-4.05285	0.473908	1.30089	-3.0656	0.855332	0.655706
CA5A	2.6402	2.9382	2.65256	3.05608	2.59151	2.96606	2.67815	3.39167	2.85972	2.77716	2.8448	2.74472	2.8338	2.84213	2.6511	2.66666	2.61146	2.75928	2.71117	2.64125	2.73457	2.71692	2.59401	2.72826	2.78999	2.55094	2.77358	2.64918	2.59582	2.73607	2.6118	2.69493	2.64733	2.84082	2.82242	2.85468	2.80952	2.70784	2.76599	2.99517	2.67305	2.73145	2.75795	2.74636	2.69474	2.76514	2.73544	2.77249	2.80101
MARS2	2.06657	2.74495	2.95341	1.90396	3.74803	4.20539	4.04437	6.54629	4.82101	2.55589	2.92042	2.42571	6.22237	7.40546	5.41117	5.70523	2.05785	3.78195	5.25406	6.0717	6.84591	4.20715	6.76844	4.89633	3.56714	4.46798	4.10452	4.93514	5.01548	3.59883	3.92034	5.63416	6.73782	2.34473	2.6993	6.30455	3.66195	4.22154	3.97762	4.48262	3.11965	5.58774	5.64426	3.1736	2.54213	2.85523	8.19533	3.61554	3.32462
AGPS	7.01434	5.13911	2.28528	4.98461	5.81024	7.01098	7.43508	6.41125	10.2369	3.64649	5.69984	5.80358	7.68576	7.49639	6.00045	5.78225	4.29541	4.7663	9.20204	8.94823	8.66537	8.52851	6.74726	10.651	7.1711	5.57514	8.49811	9.60215	7.82269	6.93186	5.81434	9.22485	1.14914	3.14224	4.8243	7.58121	5.98079	5.74409	7.04194	5.16077	4.06973	5.76631	6.35151	5.72661	5.7008	7.20223	7.09068	4.93662	7.13913
ADH7	-0.914559	-1.78757	0.396753	-1.06183	-2.6079	-2.23202	-1.04635	0.60238	-1.19904	0.490649	-1.51782	0.322449	-1.86041	-1.49973	0.00698464	-1.75359	6.93487	-1.35247	-1.02287	-1.68466	3.2158	-0.238869	-2.48166	26.1308	-1.02371	2.08728	-3.57722	-0.51131	3.92889	0.207453	-2.39678	0.464931	0.492986	3.17327	11.146	-1.3795	-1.60951	-0.196718	-1.16732	-0.725419	-2.53923	-0.783398	-1.62156	0.31752	0.231575	-3.49826	-1.29379	0.502994	-1.21402
PRODH2	2.90214	2.59144	2.55942	2.53622	2.75088	2.44187	2.46024	2.67215	2.65921	2.38721	2.29039	2.85574	2.78335	2.25923	2.4618	2.52052	2.25754	2.45087	2.45608	2.13687	2.20076	2.24983	2.33088	2.62826	2.3456	2.45	2.00126	2.70018	2.08394	2.62768	2.25853	2.57718	2.05782	2.5988	2.27638	2.26268	2.35327	2.5723	2.23949	2.4407	2.38019	2.81672	2.45573	2.15572	3.70738	2.24249	2.40717	2.166	2.45093
NADK	15.516	15.687	11.3307	15.5783	15.3002	12.1715	11.6285	7.01987	7.29558	11.1475	12.8897	9.893	17.0109	9.0231	13.6037	14.444	8.00008	13.661	15.7197	14.3018	13.1754	12.5286	13.375	12.0521	9.74913	11.4226	14.3731	11.4789	10.03	11.0123	6.77673	11.9813	12.5531	12.1539	8.26956	17.1293	10.1158	9.29457	8.17802	5.2953	9.55772	11.493	8.90212	9.61854	11.4266	9.4637	6.70771	6.74684	3.58962
GCLM	3.72943	6.88152	4.71759	5.87388	4.35168	5.49709	5.75735	8.70324	7.55159	4.00381	5.45045	4.89422	3.61083	6.42576	6.63127	5.94846	4.54499	7.04407	7.38116	9.55687	9.52818	5.89022	8.59961	8.72525	8.35329	6.37845	7.89302	8.63926	5.70077	9.8234	5.2345	6.71952	8.28998	4.80114	7.76875	4.86412	5.91934	7.29168	7.65288	6.24293	3.6411	6.06427	9.22809	4.98523	5.03005	9.0646	8.12578	6.35256	6.62427
CYP2C18	-1.55933	20.6594	0.594065	8.57183	10.6284	10.9449	3.08828	1.04077	2.75301	11.5579	-1.38743	3.95667	2.16093	8.02742	1.44415	3.63195	4.00132	-0.458371	0.251644	3.28361	17.4547	13.2858	2.03299	-3.4119	13.43	14.3715	22.2435	-4.2528	2.78805	13.6219	11.7034	9.79513	13.8629	9.2335	14.3953	-1.49146	6.88489	5.91139	0.529752	9.80287	4.52443	9.01173	10.9482	13.0597	6.11937	12.9897	4.0678	5.84314	-2.8182
ADO	1.30325	5.01968	5.81958	3.59999	6.86853	5.97343	4.75541	3.82693	5.59276	7.74458	5.57706	6.82462	3.04713	7.45658	4.05952	3.20003	6.93964	3.91728	3.62832	0.203749	0.92584	5.06898	2.34006	1.20182	8.31748	1.44023	-0.0133526	7.84176	4.78678	4.3193	4.28534	4.95279	2.77725	8.53775	8.63134	8.13164	5.68525	6.07114	8.43072	8.01474	7.67284	4.74394	8.68138	7.32521	6.7592	7.10351	9.64969	6.17494	8.6835
DEGS1	2.50509	16.0853	19.3216	9.89155	15.5101	13.4632	8.50155	24.2677	2.98503	19.5433	16.8384	14.3744	6.94659	10.562	16.4423	15.7412	17.218	8.83562	10.8694	9.15572	8.96599	11.6638	8.36639	3.08352	15.783	4.55283	11.3805	16.7758	16.3551	10.8366	17.3409	4.78067	9.84979	12.3136	18.48	6.39552	16.9178	11.4608	18.0478	12.549	11.4055	2.8532	24.8708	8.7086	13.0091	12.8589	4.48737	16.2269	18.3949
PSPH	6.72361	3.25304	2.89011	8.03427	2.49628	6.36643	8.67695	8.3244	9.65891	1.74599	2.22849	-1.59102	2.15965	13.7634	1.87878	5.41743	-0.00677494	5.23644	11.5693	16.1894	10.4269	5.88123	13.4777	12.3545	9.5694	6.81725	6.30873	20.8405	13.3421	4.89184	25.1983	9.22895	11.3731	2.95932	3.4367	8.32182	4.76633	5.68028	6.47321	5.0066	3.80294	8.94512	5.38073	2.23522	3.06746	9.2637	13.9402	4.73601	10.7522
DMGDH	2.76581	2.81737	2.85745	2.87358	2.88514	3.01533	2.84035	2.81418	2.8244	2.87736	2.70016	2.90126	2.79257	2.75878	2.8647	2.76885	2.97549	2.99518	2.79386	2.64801	2.82073	2.89508	2.76982	2.79397	2.75689	2.78134	3.04926	3.01192	2.87815	2.95037	3.15727	2.66588	2.84058	2.82324	2.72536	2.75853	2.79612	2.88241	2.84799	2.87164	2.87563	2.78822	2.86119	2.95453	2.86902	2.86146	2.837	2.90125	2.99193
LTC4S	2.80771	4.23602	3.19699	2.99485	3.86489	3.66337	2.90193	3.07624	2.81137	3.45055	2.77606	3.42797	2.66553	2.89819	3.03605	2.87175	2.97365	3.151	3.1209	2.76404	3.62546	3.8564	3.142	3.15599	3.76891	3.07889	3.1744	3.13093	3.46536	3.47581	3.58155	2.96926	2.89405	3.55238	3.02345	2.81766	3.55147	3.03433	3.24292	3.65115	3.77538	2.84535	2.89955	4.20122	3.52418	3.09735	2.72019	3.47437	3.46098
ADCY1	0.407722	5.17881	2.08268	2.35029	2.33002	3.18921	1.29866	1.23312	0.163739	2.01702	6.75005	2.22222	0.903768	2.27016	2.15999	0.943643	2.18049	2.56751	2.078	2.79465	0.91772	8.7056	6.53524	1.16098	4.59139	1.84244	3.58862	1.36002	1.97121	2.83837	1.99683	3.85726	1.69586	1.80836	5.115	1.02003	3.1838	1.48676	2.88826	5.28995	3.65726	1.15184	0.938908	2.3744	5.97512	2.59714	5.22691	3.18641	5.08014
CYP2C19	2.88591	3.03082	2.76175	2.86573	2.79314	3.00571	2.875	2.80169	2.98643	2.85742	2.79956	2.95268	2.85348	2.90779	2.89191	2.8349	2.86526	3.04898	2.95729	3.30766	3.21334	3.1748	2.9313	2.83603	2.68046	3.42442	3.04548	2.74337	2.83506	2.86213	3.03184	3.05095	2.82343	2.77875	3.273	2.96185	2.32476	2.97011	2.89724	2.7007	2.81608	2.80283	2.85837	2.92369	2.9041	2.78334	2.9275	2.77017	2.77728
HAGHL	2.81385	4.56501	8.08943	3.59934	5.12881	5.43066	3.46531	4.72401	4.39804	4.63116	3.41097	6.83536	4.17721	3.40273	4.8195	3.13749	4.39981	3.36586	3.29442	5.20314	5.34211	4.21093	4.93494	4.97992	4.12819	2.56885	3.04633	5.04497	4.94751	2.85505	4.09842	2.89304	4.26354	4.56553	2.51228	2.61668	4.54609	2.84656	4.78617	4.57469	3.63353	6.70857	3.43068	5.30628	3.58726	3.36177	4.50841	3.79873	3.21354
DCK	-2.61578	1.28357	1.1413	1.78735	2.48561	6.31033	2.60291	2.99515	2.72007	1.18278	4.235	0.710478	0.837413	5.97366	2.02684	4.61961	0.805806	3.03778	5.69201	6.25688	11.6558	8.76088	9.091	8.70094	10.5752	2.63302	6.14638	9.89463	12.1692	5.06162	6.50378	12.2499	13.5667	6.0649	7.15874	7.34254	5.7037	4.17052	7.25485	9.60678	5.2551	3.96871	3.81607	4.97122	5.5199	6.224	9.902	7.43783	5.37577
CPT2	5.0342	11.9958	9.98806	7.99353	11.9441	10.1796	10.9813	9.90437	9.98527	6.55081	9.15224	6.56263	1.12237	6.27451	8.95062	10.6103	4.47367	7.37663	9.13137	10.3498	9.99912	10.3759	10.0015	9.12614	9.8607	8.78773	12.374	10.2044	9.59847	2.6238	6.60074	9.51697	11.6283	10.5688	10.1245	12.3212	10.1677	9.90437	11.885	11.0123	12.6519	8.09259	10.222	10.9342	10.9947	9.84948	13.921	9.17078	9.44742
APRT	13.7566	25.4401	35.8204	15.0241	24.4124	34.5779	28.5082	11.2315	43.7687	17.4086	7.70633	23.0899	22.3814	28.2594	18.5024	33.2453	12.5616	8.9902	18.6186	31.1465	32.5377	31.8029	39.0894	33.6958	23.1676	24.7969	45.7053	32.5954	24.5988	14.1242	26.8041	39.6059	33.9902	20.54	-1.28727	61.2711	18.5875	32.3742	16.9084	14.1534	20.9848	40.5288	30.9166	39.4239	21.9887	23.8986	23.2102	19.408	21.6929
CAD	10.9278	6.86348	9.6718	7.55526	7.20087	11.452	13.3545	14.6605	5.81935	4.18193	2.85703	8.78464	17.9044	12.715	2.92383	11.3191	4.08434	4.7127	9.61483	13.3447	11.5605	13.3042	16.2041	15.9093	8.73187	13.3189	7.8752	7.59552	9.05048	8.51603	4.78262	10.1514	15.3995	7.6816	4.117	17.3643	6.47965	6.87904	9.03372	6.01063	6.60953	9.99662	9.23341	8.45218	7.17476	0.739416	5.09656	5.67411	2.76548
ALAS2	2.4297	2.64739	2.60537	2.56488	2.60021	2.74547	2.37757	2.81333	2.69278	2.60593	2.69711	2.76598	2.61629	2.374	2.65439	2.74577	2.29588	2.47366	2.60304	2.41633	2.74705	2.59102	2.53096	2.44497	2.78	2.72763	2.50694	2.63019	2.4994	2.58899	2.66361	2.5187	2.45934	2.94633	3.19197	2.44204	2.33484	2.93777	2.66441	2.52176	2.5129	2.53689	2.44703	2.53358	2.63377	2.73808	2.99024	2.44999	2.83679
FLAD1	11.9501	9.44892	8.15993	14.6589	7.93515	8.71322	10.5267	14.9469	15.7762	9.2657	13.7496	11.9168	17.1622	9.21176	12.4934	11.2511	7.92087	10.1545	8.59106	12.6425	6.53511	7.37094	5.90588	4.66792	5.92614	7.83178	7.57343	6.13043	8.56133	8.81121	7.68705	9.3718	7.9458	6.33869	6.429	11.8749	10.5788	10.2474	7.92247	7.11344	7.34281	13.4226	9.03662	9.06274	6.86141	10.2005	11.8457	9.79464	5.49126
PLA2G2F	2.08328	4.99682	2.2599	2.33641	1.94885	2.17872	2.36007	2.11616	2.26893	2.67258	1.99224	2.29637	2.59559	2.77101	2.47637	3.81289	1.94155	2.24557	3.21324	2.15327	2.39472	2.11346	2.20537	1.92587	4.78096	3.2606	2.0865	2.25341	2.31918	2.41934	1.97909	2.20068	2.37862	2.54891	2.11732	2.13468	2.88337	2.26718	2.4795	2.38581	2.31553	2.76569	2.02936	2.63874	2.4705	4.68598	2.02619	2.48781	2.21536
PIK3C3	2.83008	3.19017	3.55446	3.26227	3.33309	3.54711	3.27732	3.83662	3.43255	3.7296	4.36842	3.3439	3.30448	3.49782	3.95936	3.63613	3.30362	2.88213	3.19675	2.846	2.85414	3.15617	2.88367	2.93341	2.78081	2.70404	2.89905	2.86518	2.64054	3.00165	2.91457	3.39386	2.86749	3.54511	3.65454	4.08963	3.9321	3.44395	3.385	3.56441	3.52387	3.72293	3.63887	3.45358	3.64151	3.96834	4.16678	3.42121	3.95895
PDE7A	5.6006	2.71893	2.14907	9.26133	5.89282	3.95415	6.30887	6.24528	4.69878	3.71076	3.4457	5.63381	3.39165	2.46175	3.96889	2.79322	6.20916	3.13201	2.54195	5.74928	3.93906	3.53802	4.52104	4.95014	5.89558	7.93629	3.69746	4.47058	5.35748	3.4653	2.78026	4.52007	3.81661	4.50732	3.44526	3.75599	9.58022	4.2617	3.86827	3.73828	5.06925	6.64707	3.61401	4.41312	6.5589	2.90611	3.30363	6.70237	2.47449
PDHA1	10.4294	4.67319	5.11328	6.8446	8.70226	5.50861	13.1814	16.3262	9.72803	13.2608	9.27576	21.8188	17.3687	17.1643	17.422	16.7142	5.40049	4.66952	-1.16062	9.47954	5.42957	0.789599	10.3602	0.0753729	8.75904	8.86674	6.09595	7.84973	-7.15553	10.2448	6.85885	9.7033	10.5314	16.1583	12.387	13.1524	7.68907	15.7859	13.6776	9.08882	10.028	16.3333	28.0884	9.59896	8.38256	9.14793	16.6565	5.94014	8.21154
FPGT	2.92199	3.96575	3.34735	2.87954	3.47704	3.21767	2.97345	2.81452	3.39499	3.11021	2.89936	2.72637	2.89215	3.75721	3.65015	3.30638	3.20428	3.63547	3.30568	3.25666	3.48246	3.46739	3.56972	3.28161	4.00359	3.52166	3.39566	3.32998	3.81192	3.79329	3.42992	3.61295	3.59906	3.64151	3.63231	4.03021	3.2024	3.47101	3.67248	4.47364	3.4347	3.11758	3.2567	4.76564	3.28145	2.81814	3.73951	3.55268	3.47118
HPD	2.49484	2.5657	2.23176	2.16286	2.7325	3.24585	2.48878	2.4415	2.69698	2.94042	2.33119	2.54697	2.79422	2.70027	2.5828	2.63203	2.3871	2.0486	2.64378	2.54045	2.58246	2.24716	2.42186	2.61605	2.51855	2.91821	2.59079	2.63812	2.49107	2.37846	2.78841	2.06085	2.92107	2.74131	2.45406	2.58665	2.53252	2.72225	2.86977	2.96398	2.66227	2.85955	2.71123	2.86301	2.39565	2.68984	2.61718	2.85324	2.5793
ACSM2A	3.66569	2.6889	2.82352	2.85452	2.75984	2.6786	2.80152	2.70562	2.72067	2.74845	2.72341	2.88475	2.98769	2.8865	2.76324	2.74632	2.76235	2.75634	2.92436	2.73207	2.82928	2.88677	2.96069	2.73955	2.80285	2.7766	2.86384	2.85181	2.72585	2.84297	2.88835	2.9212	2.83357	2.90303	2.70264	2.84242	2.96708	2.80861	2.92746	2.88246	2.79622	2.84127	2.80275	2.67451	2.66194	2.91849	2.75253	2.88933	2.87012
CYP4A22	2.74561	2.70699	2.80258	2.73455	2.74075	2.70378	2.78168	2.75121	2.72034	2.70165	2.74374	2.70928	2.81508	2.777	2.80229	2.81421	2.68927	2.84245	2.80925	2.74669	2.75699	2.74982	2.80836	2.78844	2.94733	2.66699	2.68019	2.75523	2.73747	2.85945	2.73656	2.78942	2.70309	2.72748	2.80785	2.81875	2.80427	2.75844	2.77335	2.76911	2.70922	2.70336	2.80665	2.65551	2.83363	2.78902	2.79804	2.74746	2.71321
RDH8	-1.085	0.683012	0.664776	0.392891	-0.461187	1.46845	1.68181	-0.417626	0.490366	-0.3905	-0.137612	-0.484442	1.08986	1.03908	-0.565824	-0.0915846	0.990802	-1.94018	-1.04952	-0.725098	-0.831673	0.624266	-1.78921	-3.15411	0.178097	-0.756775	-0.898541	-0.810161	0.386176	-2.33554	-2.0166	0.423968	-1.60624	1.70055	1.26266	-1.1746	1.89162	0.845497	-1.7028	-1.47701	-0.791806	-0.300452	0.978825	-0.448738	0.768312	2.33323	-1.52729	1.04561	0.994424
OAT	39.7155	-3.08842	4.54099	-1.85328	1.38543	24.4896	18.0266	40.6359	24.8859	26.2543	6.42658	4.73945	-11.3926	5.24855	-5.79979	-1.51895	-7.33945	-1.6024	8.50252	53.3879	26.8543	21.0927	22.4036	33.7521	21.4202	32.5828	50.327	36.2967	5.4414	25.8321	39.9186	-22.3604	10.6844	20.2136	34.9023	2.25382	-0.519344	6.65828	21.2452	11.1808	4.80556	-8.94965	37.4232	17.4505	18.4006	14.7272	53.8927	14.2166	30.9572
MGLL	5.9715	24.8981	13.8675	6.69284	6.99606	8.99308	3.78269	11.1681	5.27911	14.6555	11.8931	12.3191	5.09968	13.3829	9.55994	17.355	5.2177	14.5025	11.9113	2.22186	-2.38378	12.7122	4.04133	2.45314	16.553	19.1917	20.5569	-1.72726	6.83548	13.747	18.1077	16.0784	7.35398	6.00812	6.70408	12.7051	6.00762	14.0427	9.74352	12.3203	6.98024	1.86286	3.88697	14.7265	11.6745	18.1505	1.35075	13.5692	13.8467
AGK	6.36303	6.4122	7.02232	6.79812	6.97433	7.20477	5.41024	6.99775	6.69177	6.72105	5.83625	5.34875	6.06229	6.70441	5.75193	6.20205	5.25022	6.07822	6.73066	8.9284	7.28881	6.65987	7.76761	6.82711	6.43146	6.37928	5.70337	6.85949	7.37904	6.20205	6.65542	6.21537	6.63564	5.57503	5.53682	7.76761	5.55658	6.49175	6.28448	6.30367	5.8022	5.42548	6.65656	4.9154	5.40623	7.47203	7.56115	5.91872	5.97006
ACO1	8.33429	5.91209	7.70591	12.1374	8.90474	11.4179	4.11903	8.94947	5.79473	10.8061	3.76459	8.43035	3.19423	8.01148	13.2065	8.47216	7.25794	8.40375	5.39341	9.82418	7.07978	5.95633	9.27336	1.29605	9.57181	11.5197	13.224	8.79534	7.80131	6.15445	12.65	7.09015	8.47802	8.09829	8.33429	10.7287	6.7253	13.1911	11.6345	10.8742	8.7907	8.48319	15.8382	9.14208	7.62549	5.90141	8.06341	7.46728	7.32743
DPYS	2.70352	2.80561	2.50776	2.6911	2.60351	2.93564	2.61944	2.69686	2.65836	2.60942	2.66671	2.85346	2.61811	2.78238	2.82232	2.73255	2.81485	2.78239	2.70924	2.62055	2.70326	2.75134	2.75871	2.86559	2.70899	2.68092	2.78592	3.03769	2.88448	2.79238	2.70322	2.73177	2.74491	2.79007	2.88959	2.57508	2.93156	2.69844	2.89365	2.59483	2.76613	2.69569	2.88255	2.71084	3.14082	2.82426	2.7022	2.85809	3.22229
RDH16	3.2866	3.12423	3.30119	2.99849	2.89818	2.89954	3.26451	2.8125	4.5735	2.73763	3.34955	2.98807	4.17132	2.80114	3.02497	4.61987	3.5248	2.83001	2.83589	4.65577	4.33988	2.99103	2.93924	4.23292	2.64237	2.67141	2.68603	2.79223	2.90217	3.0697	2.56423	3.00748	4.32253	3.73736	2.58513	3.86211	3.65761	2.53487	4.02818	2.6873	3.72782	3.53255	2.80379	2.81825	3.0806	3.32637	5.19929	3.16348	2.68949
DGAT2	5.68372	3.65726	2.60395	6.34791	3.58629	4.41341	4.03063	2.75828	6.49047	4.85517	3.06029	1.72879	6.01227	6.25358	2.99586	5.23478	3.57548	3.0511	3.44681	2.3069	1.12531	2.12091	2.48484	1.17925	2.78055	2.31331	3.19483	4.38954	1.11286	2.43886	1.43489	1.09307	4.65279	3.17511	5.24823	4.81751	3.31246	3.47079	3.77881	3.32808	2.94173	5.32426	5.18671	3.02774	2.63895	3.36772	5.25533	2.82392	0.905856
PAFAH1B1	5.30786	8.58813	8.07457	6.87965	8.69007	8.53443	12.2777	8.52233	3.02425	11.3058	3.25419	6.30921	3.15471	7.20337	5.68429	7.22108	8.40363	6.46115	8.08908	8.19689	6.49947	9.00615	9.79456	8.33621	7.21936	8.90284	5.8705	5.99834	6.70412	6.12671	8.44916	8.22642	7.56131	11.8459	11.9308	7.43922	11.9173	13.036	11.0816	11.8237	11.4109	9.08908	9.44179	11.8507	12.9829	11.9925	9.71091	12.0467	12.2646
ARG2	4.11056	1.60313	3.83764	2.68207	2.89779	3.07907	5.21735	3.5951	5.70057	5.06728	6.69743	2.63105	3.58985	4.22066	3.10609	3.16216	2.31382	2.69443	3.51003	4.28765	1.48123	1.88301	4.31882	4.14721	1.79924	3.19004	2.82967	2.98018	2.09867	2.30454	4.03548	2.1563	4.12403	2.32215	3.49499	2.28895	2.67367	2.69676	3.23303	1.97729	2.46793	2.50089	3.11163	1.39882	2.27327	3.24616	6.04224	2.33673	3.53867
HEMK1	4.03282	4.13807	3.48555	4.04789	3.99924	3.83379	3.70844	3.92498	3.83979	3.42075	3.84933	3.87413	4.10059	3.15388	3.49939	3.54695	4.07639	3.74494	3.17423	2.97965	3.56325	3.57943	3.4985	3.03788	3.66674	3.93377	3.80034	3.28726	3.47433	4.0889	3.39787	4.04729	3.3559	4.05347	3.41517	3.75691	3.72592	3.55245	3.45659	3.44569	3.86311	3.38664	3.70696	3.66083	3.83683	3.14286	3.24013	3.65096	3.32099
ME2	5.84245	5.80088	4.98741	3.9492	7.14112	5.94078	1.91935	8.0473	4.6494	5.69056	2.43524	2.86348	0.870107	3.6677	4.6752	6.36845	4.80577	3.83797	5.15893	5.15126	8.21307	6.60838	8.80923	5.14104	5.75726	6.05342	5.85568	8.07622	7.7073	4.50279	5.3034	6.55445	11.1133	4.1342	5.42587	12.1529	6.68445	4.85002	3.74192	8.08786	5.40175	6.43499	8.96512	5.78842	5.86304	7.80332	7.01331	6.37197	6.63307
MTAP	5.255	5.68501	4.57834	6.88319	6.37136	6.26407	4.38178	7.4844	7.10575	6.56503	6.11836	5.09135	6.89922	5.34428	5.74762	4.73081	6.20416	7.4021	6.6587	6.27333	7.8931	5.40552	6.64095	7.96834	6.63325	5.71104	5.22982	5.13758	5.94853	7.69731	4.59583	4.47656	6.75736	5.43655	4.52643	6.77758	5.31115	6.10144	6.34395	5.30188	5.78267	4.89313	4.40361	6.11963	5.49095	6.80992	4.85762	5.0675	5.27467
PHGDH	17.5429	5.37486	8.10565	12.6962	6.18892	14.3507	17.5268	17.0381	16.7515	12.7177	11.5171	14.7176	4.18641	20.9759	3.74873	13.1078	5.27393	7.91843	9.99393	10.798	13.1078	9.97181	7.72845	5.49121	12.1484	7.64322	4.18641	8.82956	12.3702	15.2608	6.13476	12.6081	14.5239	8.57672	11.8718	18.3151	9.7395	6.5933	1.60477	11.1895	8.11459	20.2191	13.2238	3.58267	10.618	9.97509	12.8244	10.4971	6.7955
UROS	6.85457	8.19172	7.41341	7.70418	8.14654	8.76933	7.43381	10.3278	9.51514	8.16692	6.20577	8.76017	7.16621	5.90797	6.8695	7.41908	8.11826	7.49363	6.46398	8.33875	7.75912	8.46737	7.66552	8.52185	7.70813	6.06686	6.99629	7.92775	8.64855	8.31033	9.06634	7.03713	8.90507	7.35635	6.57783	8.14011	6.85457	6.76993	6.74462	6.14835	6.57492	6.3051	6.65288	7.03363	5.87449	6.89489	6.70355	7.49533	7.82872
CKMT2	2.78418	2.27316	4.01309	2.13152	3.94527	3.28539	2.40748	4.31758	3.09694	6.58133	3.20526	6.34276	3.27957	2.66485	2.50089	2.97204	4.57183	3.21591	3.12521	2.69329	2.33134	4.22603	8.47803	3.0956	3.26912	3.16689	2.79162	3.01017	2.66203	2.88881	4.47732	2.63035	2.35703	8.24383	4.45646	9.27182	3.95208	2.37448	2.72412	3.77134	3.68176	2.20653	3.55115	2.77098	4.1559	3.33718	2.44296	3.2704	4.16256
MINPP1	2.95039	2.55424	2.66742	2.15367	2.33065	4.15165	3.19212	5.49421	4.92492	2.90894	4.9567	2.0589	3.2285	4.79856	5.14772	4.46669	2.55969	2.19426	1.65501	1.87753	4.08901	2.80514	2.86715	3.54679	1.33898	1.10992	3.84563	5.77089	2.87881	3.18589	2.61282	5.57648	4.31511	3.58216	5.39137	3.10518	3.53262	4.31579	4.16661	4.36682	2.18304	4.63671	3.6771	2.34358	3.55132	3.55017	5.10143	4.37237	4.82886
GPD1L	3.57993	13.1986	15.0317	0.684313	13.7041	6.72074	7.04641	13.2499	14.767	12.3156	4.30699	15.5598	4.0892	17.6245	7.91772	12.2284	10.7927	0.838231	2.86594	0.747495	12.91	6.05227	-0.350126	-4.33772	6.70858	6.29706	8.84976	0.704515	7.21453	2.95379	5.79802	0.0572424	9.32575	5.04335	14.3585	9.73879	9.58653	11.4611	12.124	11.7903	11.4417	11.9429	12.4997	7.32362	12.2053	3.96794	14.0013	7.09846	7.70448
PDE4D	2.23499	3.65813	4.37644	3.28572	4.88188	3.75176	2.80521	2.6679	2.5408	5.23274	2.34057	3.39899	2.18385	3.16838	2.39993	2.30488	3.79179	4.64802	4.97599	2.05282	6.7297	6.2407	5.46895	5.20619	6.75553	5.2584	6.06924	5.23101	6.4634	4.26723	7.46664	3.60048	6.86631	4.61978	3.59211	3.49394	4.79668	3.6079	4.9229	5.20316	4.8792	1.99309	4.3568	4.57545	4.27302	4.12989	4.64949	4.40039	5.90234
ACSL1	3.74669	5.58637	3.2415	7.34367	3.38847	5.50226	5.44638	0.365229	5.03575	7.43048	8.57678	3.69642	0.984408	7.88049	7.07316	7.44987	6.66323	1.54451	4.70576	0.0873481	2.29514	3.03226	0.130816	3.27694	1.98455	2.23886	1.02299	6.4241	2.20937	3.15959	2.8044	6.98664	0.277789	1.7024	1.97952	1.50462	2.19329	7.91959	2.366	3.94855	1.00905	5.22015	4.15758	2.12244	2.64364	7.98277	0.440562	2.75082	6.59348
DHDH	6.06374	2.15884	4.31724	10.167	8.15061	9.63963	6.04962	2.29152	3.9883	5.49662	1.92849	4.52459	3.97162	7.23866	3.56783	5.49485	7.41689	7.11944	0.704829	1.92033	3.49797	1.97025	2.02683	2.1985	3.18601	2.98995	6.71667	3.05378	1.85036	3.62571	2.86254	0.0223532	3.85786	1.97497	2.44967	3.22823	2.14167	0.898798	2.39769	1.37133	-0.0178226	6.06842	6.45944	1.87339	0.674947	1.54211	3.38571	2.56304	0.863482
GGT7	13.3032	2.21007	-0.189107	12.3203	1.79024	-0.735751	4.0083	8.54284	4.81346	1.53688	2.05685	2.11044	3.57399	7.11924	3.16426	3.73364	1.2396	1.87321	1.05846	4.33714	1.42691	0.940929	1.68283	1.3444	2.30035	2.97416	2.36182	0.158743	1.09259	3.28539	5.74253	1.81398	3.0121	2.39083	3.19809	1.88818	6.04272	4.94916	0.739313	1.64827	1.30643	2.72935	1.37183	3.31468	2.3937	0.344171	2.44343	5.27742	3.19809
LTA4H	3.1397	4.98343	6.13284	3.81547	10.2967	6.56876	6.92478	9.90314	11.8256	11.7561	10.3451	7.32951	6.30052	12.2909	6.57522	9.20733	11.2756	3.79508	4.83211	3.03069	5.75673	2.60408	0.09966	-0.488493	6.53254	5.78842	5.23949	13.3242	4.94436	1.6453	1.46058	2.91732	3.94801	10.9003	8.22182	3.19976	8.3706	5.18133	10.64	11.2084	11.2401	4.18972	10.7613	8.18023	11.9154	6.39963	4.43499	11.2574	9.0863
CYP4A11	2.5553	2.99355	2.80099	2.88415	2.68029	2.48915	2.59292	2.57943	2.91183	2.62804	2.66724	2.80365	2.82446	2.70838	2.8689	2.97123	2.70653	2.7906	2.76248	2.87928	2.83917	2.67112	2.84783	2.58476	2.52519	2.75855	2.70178	2.90344	3.02574	2.91877	2.83915	2.7734	2.84515	2.75377	2.75596	2.6626	2.73469	2.74496	2.62675	3.49113	2.83004	2.58167	2.47411	2.60065	2.85368	2.84343	2.79622	2.75586	2.71017
PYCR2	11.1147	8.635	10.4133	10.9577	7.32816	8.13147	9.19427	13.1	13.6642	11.7453	17.883	12.0197	16.991	8.43795	14.5184	10.9296	10.9873	17.7484	10.7687	17.4058	8.77815	9.32192	9.40087	6.77549	8.56876	10.114	8.77136	10.1858	13.5952	14.2546	13.2413	7.2159	9.10194	7.52456	9.96024	11.3011	9.52668	10.257	6.43468	5.78913	6.86402	12.3579	10.8548	5.76245	6.57844	7.03474	7.26471	6.97824	6.74049
TPH1	-1.71341	0.946457	-2.35936	-2.37646	-0.780798	-7.64147	-5.81602	-2.41231	-5.1363	14.0776	39.015	3.81641	-1.23953	-3.07337	-1.2079	-2.23623	4.06196	-5.3771	-3.5173	-0.815291	-11.6819	-11.8644	-6.90829	-7.18735	-4.88622	-11.9832	9.01042	-5.28943	-4.52929	0.832709	-8.47563	-5.5536	-2.91613	-6.31405	3.09664	-1.69674	-0.0353561	-3.57324	-3.62078	2.41568	-2.33331	-5.40775	-6.48147	-4.36587	-2.7775	-6.83991	3.30181	-4.54687	-5.42105
CA1	5.71776	0.162199	14.15	-0.550261	-0.910794	-0.0706171	9.84784	0.507957	0.555123	-0.0326114	-0.482303	3.24931	-1.41404	0.0297889	0.602099	4.98868	-0.715589	-0.210546	-0.662319	-1.09201	0.483231	-1.10218	-0.0128939	-0.744899	-0.841941	10.8495	28.2931	-1.16386	0.352205	-0.501226	-1.0206	-1.01069	-1.14173	-0.655345	3.23861	-0.701323	8.50092	30.1335	18.554	-1.0474	-0.475636	0.225863	0.17235	0.150762	-1.77277	-0.275889	-0.555192	-0.898731	0.658137
CHKB	6.57686	4.56597	4.19168	5.55366	4.88589	4.65725	5.04226	4.37128	3.84737	4.5516	5.21832	5.03329	5.23353	3.64714	3.89818	5.19661	5.1635	5.25913	4.09199	4.74175	5.04714	4.62936	4.47775	4.40024	5.03071	5.65149	4.283	5.25505	5.18578	5.06772	4.24506	3.95047	4.19684	4.6427	3.72969	3.75516	5.13542	4.36451	4.10179	4.10278	4.99157	4.66408	3.74131	4.84408	5.3188	4.35045	4.41476	5.2039	4.26627
ACY1	6.29157	7.19644	3.68785	4.81519	6.67778	5.34842	5.36369	7.2458	7.37326	3.04397	1.0653	3.22176	4.86594	8.08003	4.7287	7.52813	2.10435	2.58868	6.29355	5.69466	5.32367	6.41113	7.74356	4.78719	3.69292	7.6118	9.79571	4.0717	3.06396	5.12232	6.34884	4.95756	7.50982	4.18492	5.67823	6.15888	3.53689	4.27966	5.85121	5.36811	5.15091	6.2214	7.37205	5.48417	5.43992	6.16295	5.03623	5.10356	5.71168
GNPNAT1	-0.65693	3.66708	0.665262	-2.41293	1.00123	5.11907	5.57726	2.4626	8.03597	4.0489	3.46182	7.2087	10.7139	13.1859	4.20994	6.48477	0.976711	1.27118	-1.01607	-2.1069	-1.389	-0.59598	-0.47073	6.73471	-3.41063	1.50328	1.93279	-0.843649	-1.16431	-2.08718	-1.99511	2.37003	6.49545	6.3881	1.15339	7.46395	-0.0967853	6.63518	6.88053	5.89334	3.50745	5.6822	4.77934	4.14169	4.90514	4.21797	6.88738	1.23732	3.46969
ME3	5.40589	4.27793	3.60446	7.0128	4.97989	6.13532	3.10916	5.41802	5.06704	4.90979	6.25587	4.8227	5.4534	3.07426	3.51671	4.5741	5.24037	3.34313	3.84825	3.80595	4.19914	4.85102	5.49807	4.14411	4.68609	5.66152	4.26097	5.29353	3.33546	5.27868	4.29093	4.70897	5.08796	4.63182	2.92987	4.79194	3.68235	2.81439	4.25388	3.81471	4.96174	3.00829	3.57915	3.8957	5.38882	4.18306	3.60274	4.36756	4.08966
UGT2A1	2.83804	2.75102	2.69751	2.80669	2.82058	2.85232	2.76467	2.96901	2.66582	2.75829	2.77063	2.81351	2.73189	2.76207	2.74333	2.61756	2.8044	2.82766	2.81627	2.85841	2.67481	2.75344	2.71973	2.98185	2.76474	2.75245	2.77541	2.95812	2.79261	2.97756	2.85407	2.78902	3.01194	2.6605	2.81935	2.78113	2.70749	2.84396	2.77891	2.73578	2.73775	2.83574	2.83361	2.87336	2.69246	2.74013	2.76079	2.74709	2.82005
PMM2	4.91323	4.97577	5.59612	7.86382	6.24973	7.23597	6.35996	7.30023	7.6128	4.03659	4.52633	5.76012	8.72445	7.12187	7.5121	7.49055	5.09023	5.12563	7.1265	5.00164	6.08662	5.65461	5.63517	5.65679	5.86032	6.90627	7.07331	4.98623	4.17411	5.39974	4.99653	5.26088	5.93787	6.04026	3.71415	6.77963	6.69739	5.70748	6.60515	6.55515	5.63752	5.22056	6.88743	6.06183	5.36884	6.46944	5.98888	6.39812	5.85948
GALK1	13.1051	9.828	8.11925	10.8723	7.45166	8.7138	7.08185	7.78712	6.47308	6.62279	8.30352	11.7646	4.584	6.21021	7.34784	11.947	8.03539	8.14367	7.48377	8.53174	5.26051	7.4221	12.1341	7.78712	7.24063	9.56943	12.8381	8.74678	7.75253	5.06176	6.67414	11.9095	8.87885	7.74322	8.63577	8.27202	8.90366	8.2873	8.46395	5.3934	10.2111	8.52232	3.4657	5.428	7.67529	5.96136	9.80623	5.15199	5.69146
POLR3K	2.56188	5.57444	3.66372	3.26404	3.44795	6.81313	5.75705	6.54308	8.56096	5.79854	4.8795	6.78797	3.3146	7.26289	6.20497	4.23262	5.52263	4.85827	3.79383	5.5858	6.80386	5.13444	3.99317	1.36086	3.7251	5.38595	4.82118	5.79854	5.60932	4.38437	4.94522	6.52918	6.58924	1.58817	1.4857	7.54739	5.90945	4.2313	5.61069	4.46964	2.05851	7.02109	8.41222	7.57061	4.15612	4.97066	8.60571	5.23011	3.51817
GPD1	13.3064	7.073	0.114046	-0.39853	2.97954	4.34426	3.84228	3.5812	8.52344	1.14125	1.36962	1.27806	-1.34213	11.125	-1.09287	16.0051	-0.204629	12.2331	-1.08348	3.17213	-1.5499	-0.948517	0.106294	-2.42629	1.52533	3.03372	7.99013	2.34317	0.0139024	-0.739924	-2.60412	-3.49839	2.74184	8.0526	5.66982	2.55876	1.95897	-0.652277	1.84001	-0.404944	2.37759	1.66758	-0.44975	6.09746	3.0205	-0.452267	15.6689	-0.944528	-3.31824
GPX2	138.326	174.973	144.073	156.7	162.395	146.715	160.867	121.152	153.156	132.432	129.363	138.252	162.665	148.745	159.161	126.274	148.066	169.117	175.748	173.289	159.407	163.831	185.831	87.7521	145.396	174.416	158.629	179.838	122.801	148.745	144.636	190.257	169.848	158.134	124.043	141.249	141.465	152.747	125.154	125.829	139.507	159.931	141.182	137.882	131.65	158.516	168.214	135.405	145.61
CHST12	6.95869	4.78212	6.1072	7.38077	5.43131	5.16701	4.81685	6.61877	3.98945	4.97114	5.60744	5.13715	4.9827	4.44546	5.0346	4.26065	6.23422	5.1192	5.41685	5.8291	5.61256	5.11034	5.98962	6.08918	5.8765	5.61342	4.82861	5.9775	6.47056	5.68186	4.78377	4.2254	5.37637	6.07181	4.63221	4.83479	5.83882	5.76462	5.0393	5.281	5.84312	5.32983	4.72377	5.19948	6.06368	4.67683	5.29193	5.80679	5.52891
IMPA2	-0.108176	11.3626	15.0755	15.3153	19.1892	18.7951	10.3054	11.0318	16.0218	-3.41423	-1.13101	0.0969786	-1.59522	6.00066	2.80495	10.9868	2.85707	15.4391	5.87454	25.0092	13.5891	13.8712	17.9736	22.2547	16.6772	12.0151	15.5335	5.80219	0.966612	11.85	14.9941	18.521	19.639	10.0567	9.62062	5.3663	10.3184	9.48894	12.8475	12.1757	6.56412	5.66799	9.29226	7.99632	7.73838	11.5077	18.3504	4.73714	9.68645
POLR2K	4.11304	6.08915	6.63836	1.01214	1.38375	9.37602	6.33263	5.71055	8.79262	8.40951	13.5936	11.7726	7.04423	15.9678	8.6635	8.92341	11.7047	8.40256	7.37977	9.06995	9.30992	10.7082	9.45705	2.26153	5.41833	14.625	2.79695	3.69879	12.3055	7.61386	1.39066	5.94952	9.58778	4.7118	13.9209	5.34134	6.7305	4.50404	5.62167	7.12253	5.57594	8.6303	5.91537	2.33633	15.5529	7.68204	10.4068	8.79801	3.95965
AMD1	-1.16931	-2.27483	4.22439	1.21986	4.26409	6.43185	5.53616	10.8882	13.7491	6.32024	3.3884	1.03811	2.05691	9.0097	4.59758	5.45697	2.06792	4.76756	8.58846	14.7826	13.1032	6.41787	10.7625	7.38685	3.7862	2.68838	6.0061	6.05902	6.32391	4.66884	6.73379	9.91113	12.4493	4.32477	4.95161	26.6945	3.33906	8.14564	8.62884	6.73203	3.79695	9.95258	11.9351	4.65167	3.64445	9.56893	10.9613	8.86257	6.3645
PSAT1	9.27199	-0.647646	-6.30355	-10.3185	-2.36488	15.16	18.1995	28.0974	16.3319	-9.08772	13.0258	9.71955	22.7072	26.1188	-9.96102	14.5626	5.81723	-0.220321	6.78498	21.6955	15.018	10.2651	17.1681	17.9611	8.88859	10.2096	5.83341	22.5214	15.6027	6.61287	-0.867179	30.7247	28.7482	3.03521	-0.32111	30.0611	0.890774	7.55307	17.7478	2.0057	-2.55262	28.9819	14.3422	3.74657	-1.33492	14.0781	16.8057	8.18137	7.9597
ENTPD5	9.82407	11.0626	10.249	4.64865	10.0124	4.2278	5.50315	2.47303	4.7388	3.60032	3.7979	4.75109	6.75775	7.1515	4.45845	3.00533	2.37144	5.30314	2.84723	3.58012	4.05575	6.82682	2.66211	4.35577	0.986329	6.1807	6.23304	4.42966	1.56546	0.666746	2.76881	4.49622	3.80386	6.02244	5.24462	2.83753	4.50456	4.27117	1.7874	2.02995	2.21206	9.30307	2.73203	3.85355	4.64679	3.4031	2.16191	2.46547	1.39149
NPL	3.754	6.22359	4.41076	2.88506	5.64301	4.04504	3.82294	4.56978	4.70985	4.37471	5.28698	3.73523	4.56157	2.91861	6.07435	3.81275	5.70971	5.43589	3.8571	5.15098	8.97938	4.97955	5.84042	7.06978	6.11547	3.78599	4.86713	7.97065	9.24128	4.76081	5.34784	3.77883	5.27549	3.72598	4.06613	4.10776	5.65304	5.13712	5.26087	5.58976	4.05711	5.45176	5.05041	6.694	5.59349	5.03115	4.49378	6.24898	6.11038
DAO	2.96141	2.61857	2.75192	2.67128	2.80116	2.59277	2.92943	2.65856	2.78894	2.81205	2.85481	2.55852	2.78959	2.70628	2.64006	2.66492	2.76971	2.83247	2.7671	2.51586	2.83829	2.72509	2.7404	2.64535	2.63966	2.91257	2.83178	2.75224	2.6407	2.73169	2.72793	2.68307	2.80806	2.74603	2.65592	2.87657	2.74105	2.71981	2.79761	2.80621	2.75329	2.71911	2.7358	2.83185	2.76146	2.65529	2.8071	2.7032	2.79435
DTYMK	0.341548	2.59459	5.59946	1.81356	5.53842	2.10024	4.24155	3.313	5.40798	3.51888	4.01911	5.41016	4.04452	2.33446	3.61405	2.09856	5.37607	3.38473	5.0067	2.11751	5.46173	4.89079	5.12369	2.50995	4.78425	4.66655	3.12039	4.01283	5.52309	4.68717	3.37512	0.558906	3.83406	5.08243	4.06311	7.18259	6.8109	4.31408	4.3701	3.82903	5.1962	3.58573	4.13091	4.99406	4.71491	1.59383	7.10595	4.43425	-0.0816435
CYP26C1	2.86614	2.82385	2.78038	2.7158	2.79236	2.89667	2.8383	2.76502	2.89945	2.73724	2.74283	2.79186	2.85245	2.95484	2.82141	2.83018	2.73095	2.74399	2.80349	2.6528	2.7212	2.87857	2.66359	2.73202	2.69606	2.71955	2.74127	2.82108	2.80286	2.84833	2.99495	2.80534	2.84251	2.7908	2.71138	2.6878	2.88674	2.62075	2.786	2.8441	2.90022	2.81467	2.72755	2.84708	2.72847	2.75226	2.9029	2.6767	2.79558
CA12	-0.435959	7.91023	12.965	1.26491	4.34533	17.2187	5.90581	19.8793	3.35601	-0.359819	-7.28275	13.0455	-1.67027	8.07076	3.27501	12.7841	23.9918	7.67163	17.8341	-2.61811	21.1739	11.1678	19.5182	35.2349	6.83025	5.86061	9.85903	8.39446	-0.160675	3.18436	18.168	0.709923	21.1549	14.4689	-4.67202	-8.29371	0.171743	7.79037	12.4005	15.3375	0.420828	-0.0213506	22.3305	1.40479	5.89602	12.2027	8.64642	1.25034	7.3864
AFMID	3.44928	6.29917	4.35569	4.07619	3.83488	6.4997	7.79995	6.65407	3.31508	3.59638	1.66403	2.85224	4.19339	4.45281	3.68439	6.8719	5.44211	3.26535	4.69506	12.3846	5.25246	4.12999	7.11993	5.71971	4.68923	2.3775	5.61914	7.52926	3.67396	4.64848	2.90995	2.9356	9.53645	1.4241	4.92954	4.08967	3.35687	7.73545	3.12975	5.26344	3.9521	4.52026	2.21927	2.69719	3.17585	4.99348	6.52486	4.04015	4.20592
PLA2G12A	3.55761	3.23539	5.00376	3.39986	3.95106	4.46431	4.46612	3.95495	4.49144	4.01707	5.31092	3.55931	3.172	4.48718	4.73542	4.0144	3.41311	3.94809	3.78883	3.16304	4.35613	4.18922	3.34674	3.04058	3.16011	4.08383	2.81927	4.65917	5.00175	3.54848	3.99761	4.5521	5.29406	4.00349	4.74497	6.03199	3.65412	4.41652	5.17441	4.67613	4.03571	3.91694	5.45475	3.89274	3.2265	4.50494	5.16886	3.64406	4.80675
ASAH1	5.22846	11.5275	16.015	11.7855	19.8842	29.1435	7.82231	11.847	0.772116	18.8628	16.2526	13.0669	6.61284	19.9022	22.0208	14.5146	10.2365	8.03645	14.411	3.23808	20.0486	17.1082	6.13263	11.7626	28.3092	12.1981	30.7224	17.4461	12.7921	8.24536	19.3001	19.9292	27.364	10.0771	16.7201	23.1231	19.7578	12.4393	24.7734	35.9543	14.7734	17.1846	21.4507	25.1708	13.7696	31.4004	33.182	28.5902	37.4056
CA7	1.29921	1.67913	2.0078	1.95788	1.46334	1.44782	1.54329	1.33801	1.9702	1.37652	9.20585	1.88204	2.39921	1.66361	1.77197	1.97137	1.99098	1.66936	1.85969	2.24813	1.07995	1.14221	1.15665	1.01735	1.21595	1.4998	1.48759	1.30309	1.72161	1.24259	1.06404	0.616088	1.13092	1.12965	1.2862	1.92129	1.90412	1.76617	2.15177	1.72315	1.27596	1.11856	1.64838	1.47849	1.47848	1.31248	1.48484	1.58656	1.81067
DGKA	2.43886	3.73349	2.59947	6.29965	2.66925	4.18199	2.93511	2.06564	1.90596	3.68994	2.6876	4.80642	4.24097	4.86619	6.06813	2.15605	3.44957	1.8728	3.58423	-0.204294	2.47538	2.44552	0.609742	6.68542	3.60275	3.46022	3.52464	2.00885	4.25036	0.595993	0.770696	1.17039	2.53466	5.19203	2.43817	1.514	7.36597	6.60816	2.10157	2.5475	4.94554	4.70118	0.808389	4.13003	5.22365	5.23162	1.54938	5.24981	1.97282
MAOA	6.62981	21.6393	23.133	7.12123	16.7083	22.1653	24.5167	5.53965	0.136005	20.5558	15.2095	12.474	5.47416	17.818	8.47466	14.2219	11.3451	15.5113	2.86112	4.60184	22.6147	12.1925	29.9502	5.30122	13.8996	14.6792	19.8568	10.2927	7.61003	4.5463	24.1063	8.38553	-2.76059	27.9246	24.7515	12.1504	6.56519	16.7637	27.9989	29.4937	26.8291	7.75407	3.73698	12.175	18.9039	5.80877	2.4451	10.3197	10.2635
PTGIS	10.0006	21.1799	18.2708	11.4029	23.7616	30.9002	5.44338	5.907	-8.24313	15.3106	10.522	20.5812	-0.485772	-5.85276	5.73849	-4.48032	23.1899	15.1804	9.6581	-5.85035	-5.53702	15.1932	9.69285	4.92462	23.2451	17.3228	7.35176	11.4331	20.4893	11.0778	17.8316	-1.10036	1.26611	15.3732	9.97669	-3.90375	9.80344	16.4941	18.2108	15.0221	20.9155	6.71445	5.48068	15.2562	24.6755	8.69654	-5.09668	13.4062	31.6379
LPGAT1	5.00436	3.55407	1.84475	5.76313	0.573021	1.38551	-0.528718	2.36718	10.0299	3.11737	6.47563	3.14618	4.97709	2.87056	8.02386	8.04279	3.837	5.96967	1.39889	6.68113	4.00755	-0.986241	-0.02968	2.6004	1.00593	5.80147	5.4472	6.18106	1.96379	1.11356	8.17618	3.48698	1.86232	2.68504	7.69504	6.21412	5.89856	7.83972	4.66115	2.74809	4.55768	7.38235	8.14407	4.54658	3.87262	5.7705	5.82159	4.13214	5.52411
EHHADH	3.41768	6.17863	4.9803	3.96371	4.33481	6.28191	6.44184	3.54578	4.92318	2.96899	2.0637	3.19182	1.46023	4.1803	4.78717	3.43184	3.52954	5.2743	5.82935	6.84332	9.19154	6.45409	5.46396	8.5148	6.30057	7.22122	10.0815	9.31581	6.45811	7.18588	8.36397	6.29984	6.59099	4.88913	5.02512	4.64642	3.93466	6.41471	6.03546	5.74873	5.1023	4.35414	7.62255	6.28052	5.80108	3.65011	6.80109	5.58604	4.8102
FMO1	2.32498	4.9782	4.36185	2.4607	3.31304	6.63839	2.944	2.62708	2.00764	4.00431	2.29354	3.46895	2.76578	3.06088	3.79625	3.25099	3.44015	2.68059	4.32938	1.89037	2.33197	4.84441	2.619	7.56055	7.19065	3.93988	2.33318	3.3891	4.3403	3.07592	4.23936	3.02964	2.1339	3.28174	2.74362	2.39818	3.37231	3.10641	4.58328	5.98031	4.56827	2.91709	2.92541	6.66859	5.49975	3.99776	2.20354	4.67217	6.03137
UGT1A8	2.69051	2.1448	2.58418	2.70582	2.51067	2.75117	2.5294	2.64377	2.62617	2.69385	2.39291	2.48577	2.67763	2.5544	2.68448	2.49787	2.34395	2.5917	2.66757	2.76831	3.90067	2.49908	2.78139	2.48055	2.76103	2.66099	3.07518	2.41521	2.66464	2.57522	2.76009	2.8474	2.82047	2.70248	2.45599	2.6782	2.73369	2.86344	2.57888	2.66869	2.6205	2.85474	2.54738	2.72705	2.82912	2.56018	2.65534	2.81402	2.56853
CYP3A7	2.82312	2.10679	2.61521	2.49788	2.32062	2.2429	2.60863	2.64714	2.7777	2.608	2.32421	2.40912	2.21964	3.18004	2.07413	2.09835	2.463	2.64776	2.25274	3.61629	2.25327	2.65564	1.77464	2.45211	2.43731	3.03631	2.78168	2.48977	2.1391	2.41458	3.72218	2.7558	2.01569	2.82552	3.39114	2.67411	2.88083	2.42402	2.51785	2.62366	2.61664	2.47166	2.49203	2.5164	2.65368	2.30874	3.7046	2.57287	2.91989
PDE1B	3.17267	3.12993	3.30417	3.039	3.52021	3.26901	2.59678	2.6211	3.89876	3.53368	2.75874	4.01885	2.63036	2.65629	3.61747	2.66869	5.44973	3.45006	2.9966	2.28552	2.72163	2.72207	2.64141	2.81692	3.163	2.74522	2.64841	2.92481	3.76995	2.80033	3.03056	2.40243	2.43199	3.77021	2.98974	2.53305	3.92975	3.04004	3.02265	3.20665	3.75853	3.4788	2.84917	3.01515	3.24536	3.08705	2.39833	3.12368	3.39491
ASMT	2.76424	2.85016	2.88267	2.88295	2.89451	2.8416	2.73082	2.91318	2.81797	2.78506	2.87143	3.06326	2.70269	2.97091	2.74153	2.76074	2.74041	2.48681	2.60193	2.76065	2.56916	2.69782	2.40397	2.85755	3.00155	2.67764	2.48395	2.64643	2.69449	2.90362	2.67611	2.68904	3.07189	2.80035	2.73083	2.6915	2.56489	2.7582	2.74331	2.6646	2.85694	2.72521	2.43938	2.71798	2.50591	2.61843	2.68836	2.58319	2.75196
PDE3A	7.01298	-1.34578	-0.0950139	2.33501	6.4872	1.85025	1.19951	-0.567452	6.92805	3.22983	1.53276	4.95108	-0.863503	2.27261	1.99076	1.63411	6.33266	3.3834	1.79	1.28185	-0.500152	5.89558	2.83537	4.51445	0.378023	2.32641	2.11045	2.96328	0.295304	1.10477	6.79566	2.92042	-0.398803	1.46215	0.891801	0.865944	1.88336	2.04343	5.42228	2.72871	4.43778	4.55291	-0.0725293	1.3123	2.92992	4.79726	5.92444	2.70307	3.53765
ADSSL1	3.28461	6.91259	3.50946	4.10562	3.25283	3.34376	3.69866	2.69493	3.25463	3.4491	6.36111	5.57792	5.79369	3.0686	4.95401	4.96778	4.0603	3.4668	2.92186	2.35059	2.38132	2.87742	2.48104	6.24318	3.22204	2.68832	2.84547	3.73602	2.80864	4.2624	3.31321	5.01519	2.38639	3.83378	5.05324	4.56199	2.94017	3.03429	2.80025	3.35025	3.97794	4.22472	2.59432	3.31294	3.04734	2.79649	2.9346	2.91472	3.4965
AMY1A	3.66108	3.516	3.79935	4.50476	4.02165	3.34082	3.44027	3.83515	4.03735	3.71592	3.83326	4.49759	3.93871	4.48905	4.51122	4.17003	3.98389	3.01664	3.7313	3.34452	3.66192	3.40946	3.76638	3.36854	3.4653	3.33809	3.28445	3.06634	2.8549	2.46831	3.31965	3.59754	4.58243	3.9789	3.88869	3.76882	3.49907	2.70769	3.77742	5.51711	3.84038	4.09305	2.64035	3.1167	3.74624	4.02087	3.64826	3.79636	3.75688
ADCY5	0.586469	4.35984	12.467	1.5889	10.3515	1.66336	2.71606	2.18922	0.555277	18.7667	3.89279	9.62502	-0.192718	0.48295	1.75141	0.748124	8.55792	9.5161	3.66614	-0.798868	1.93304	9.18016	1.89348	0.360677	9.35401	3.89424	5.23139	0.135662	5.39373	5.14714	10.5707	-0.466372	0.178359	3.69393	4.43621	0.216653	7.40735	1.11865	2.58656	4.82016	8.89703	-0.0373377	-0.26431	2.12873	4.03923	4.98556	-0.532778	2.97695	3.14837
DUT	1.50035	4.27465	3.91217	4.97011	6.32293	6.33323	7.49542	13.7212	8.57366	7.14698	4.86394	4.68503	2.82846	9.12484	7.22974	1.82549	6.08104	4.07699	6.47536	12.4876	8.53523	5.0377	13.0957	6.4042	6.90509	3.28294	3.84942	9.61942	8.84678	2.72693	6.02091	5.92041	8.6844	8.57478	9.40267	13.2898	4.285	5.30802	6.15111	7.70109	7.1156	4.48114	8.21369	7.23585	6.04424	8.58661	11.5448	7.55085	7.79582
GAD1	2.59021	2.08891	5.34972	2.55834	2.40333	2.34626	3.7745	2.38968	5.65385	2.22373	5.94558	2.57039	5.975	2.78723	2.76454	2.06647	3.6279	2.69752	4.80036	5.67418	2.25226	2.85205	4.26469	3.98881	3.23075	2.12833	5.2758	5.99923	3.29107	2.44118	2.24374	4.39771	2.72336	2.2738	6.19397	4.7579	2.36376	2.776	2.77563	2.45016	3.43108	5.28586	3.497	2.64892	2.35844	2.46826	3.82944	3.7654	2.65409
INPP5E	7.72818	4.13501	5.17285	4.07796	5.74772	5.20221	4.02171	5.91928	6.63302	4.49145	6.09661	5.74618	8.98961	5.91228	4.47915	6.27866	7.22937	5.18892	3.94545	4.27754	3.90931	4.81451	5.97589	4.74353	4.90356	7.57049	4.19374	2.42428	3.40141	4.62517	3.97951	6.60386	2.96734	6.97586	7.4408	6.74169	6.96059	4.8284	4.98781	4.63594	5.05901	5.93658	4.34217	6.64371	4.86389	2.97534	4.25324	5.46465	4.95519
CA14	2.66791	4.3935	2.81382	2.74716	2.85313	3.62411	2.97627	2.90197	2.77175	3.31591	2.7109	2.72878	2.79184	2.72594	2.93418	2.89356	2.80332	3.02235	2.86493	2.72811	2.94161	3.09607	3.10373	2.88286	3.12459	2.97771	3.15503	2.89493	2.65898	3.23291	2.90955	2.8901	3.15984	2.83723	2.9469	3.03699	2.67124	2.86526	2.94061	3.23459	2.81845	2.90964	3.04133	3.41571	2.79491	3.16098	2.74533	2.92065	2.97466
ALOX5	-0.279921	8.15363	8.25725	10.8153	9.65499	6.42925	4.88908	11.539	5.51087	3.79207	4.43467	6.14506	-1.28848	1.28736	7.71073	4.07089	6.85106	9.52887	8.09186	0.0123353	10.8616	11.153	6.4416	9.27598	15.3846	16.128	15.2763	11.5842	16.3112	9.78781	18.0292	1.72859	6.30224	12.8745	4.82742	6.81402	13.3903	6.34235	9.94978	8.60806	9.52039	3.58411	1.56308	8.87448	10.1828	9.88174	5.9985	14.9351	9.93239
MTMR2	5.13579	6.10684	6.12599	8.88094	6.99272	5.68145	3.62057	7.59836	3.81034	7.21334	3.04153	7.2369	2.99111	6.43836	6.46955	7.97165	5.91771	8.62049	12.2703	8.38885	12.0809	8.39735	7.28436	7.38576	8.54269	7.24455	4.57743	4.7282	5.41677	10.002	6.33324	5.1745	8.46784	5.04719	4.79489	8.72023	5.12294	6.35618	6.67535	6.82969	3.97506	8.23323	6.60607	4.36043	4.99527	8.66762	6.83381	4.70706	5.98861
AHCYL2	0.589244	20.957	10.9983	8.16269	9.13519	11.9009	4.22017	2.26364	-0.428338	2.53129	-8.91985	5.12109	-13.6537	6.12523	-4.93146	4.22467	6.59098	15.6668	-1.84267	-0.951729	11.2185	17.1132	-0.0806967	-3.39762	19.6872	22.7552	18.4868	3.82906	11.4775	9.30787	9.73651	2.27183	41.0801	15.4566	6.59098	5.04791	5.46714	13.8686	13.1005	16.8437	2.18762	0.424961	6.98908	18.6219	5.72884	3.70244	10.7398	8.45209	0.346705
PTGS1	3.49228	4.70091	4.35491	2.41193	5.52388	1.81107	1.68839	0.526119	1.38077	10.9264	4.86916	11.0021	5.0444	1.03835	2.07635	0.782744	11.3284	5.92244	7.82533	-0.221595	4.91171	9.71475	1.11627	5.35296	2.622	-0.127334	6.3768	5.95811	7.88593	7.74239	6.49039	-0.539183	0.522597	5.31573	2.49375	-1.94772	5.05853	1.77125	6.65514	4.54896	7.00816	0.568178	2.46553	5.90815	9.10577	2.24453	5.28673	6.62659	8.47697
SGMS1	2.71433	5.43527	4.14583	5.55495	3.84427	5.25328	7.01667	5.51962	5.92545	4.75353	1.15804	4.57613	3.60782	7.74428	2.72574	4.54078	3.62133	4.32392	7.15244	2.39375	7.35049	3.68001	4.17975	7.15044	6.63818	8.13643	6.30986	6.39261	5.83738	6.40539	6.8619	8.64615	8.74151	4.38519	3.42058	6.219	3.01527	4.49759	4.84488	4.24249	5.11781	3.83582	5.35609	4.51803	4.01676	4.78292	8.42897	5.20085	4.96922
OPLAH	14.2506	8.41965	-2.01478	3.46374	9.78043	14.3569	14.6294	24.3925	-1.42512	4.29886	7.57057	15.4411	22.1429	13.5535	6.10884	17.8145	6.34675	0.418902	0.900088	22.4339	7.43108	4.13488	1.43841	-4.99794	7.54857	15.8042	12.632	13.0982	-5.96955	8.56489	-0.578115	8.64382	-12.8708	6.23487	18.0971	14.1766	21.9233	14.1009	9.87977	4.42701	6.12624	13.8895	15.8346	9.30612	6.37033	9.97158	6.95272	7.8623	3.4714
BLVRA	0.0542944	10.5365	8.88702	3.11208	8.87444	3.65733	4.66369	3.04342	15.2762	16.4279	12.621	9.73924	6.57703	5.25825	9.80753	9.70754	11.2111	2.40711	-3.01491	3.98372	1.01476	5.79956	-4.04178	5.70078	1.04788	0.896722	1.08909	5.3738	5.95833	1.14382	4.56286	-2.10945	3.96221	9.77806	7.9313	9.74533	4.08121	10.5449	5.39824	5.99478	7.59378	4.2094	9.90442	11.7931	8.67601	6.16743	-1.67643	10.6748	12.4748
NEU4	5.49639	3.97428	5.47442	2.35453	2.25033	3.17335	6.31626	4.43286	5.05701	2.36213	3.86706	3.92172	3.52058	3.64873	2.77314	7.84138	2.57859	5.33102	4.16821	3.22175	2.21792	2.45214	7.14067	2.13928	2.37083	4.03832	5.75949	2.90926	2.45197	3.1124	2.41508	2.76681	5.01818	5.2556	3.20391	3.99772	2.92174	3.37077	6.10459	3.06576	3.25128	4.55181	3.34534	2.99548	4.29102	4.11982	3.07212	2.54907	2.96012
DGKQ	12.9567	8.36715	8.46538	10.0905	5.36066	3.98595	8.89238	4.33992	11.1306	3.521	11.9717	7.8114	10.5153	5.66294	10.5812	5.62219	7.62402	11.691	7.97046	8.26875	7.44459	6.2224	6.45541	8.61414	5.78212	11.671	10.874	7.5051	5.6795	6.88767	5.34474	10.0287	4.08301	11.5138	8.06747	10.3502	9.92064	7.28756	8.41896	4.78101	11.4609	6.47107	6.61104	8.99554	8.47587	3.61425	7.519	5.91669	5.467
HAGH	4.98081	6.94231	8.62135	7.42351	6.29441	5.52053	6.11739	5.57432	6.55322	8.40228	7.35514	7.23256	3.92558	5.23961	7.21742	5.61883	7.54897	6.50121	7.01985	6.82346	5.40377	5.93115	5.50717	5.70815	7.2118	6.5654	6.92578	5.70447	6.99028	4.10005	8.10991	6.32535	5.45595	7.09338	6.14696	5.71001	7.0489	5.39096	5.69448	7.23064	5.72348	7.02354	7.4661	6.49987	6.11065	7.41222	6.62851	6.56119	6.9235
PYCR1	11.0637	12.8267	4.0034	29.4402	7.71894	22.6679	2.77426	21.6892	32.2028	1.55231	16.1597	35.7411	41.0972	17.0128	24.2475	24.2563	0.847958	6.86643	22.1334	31.5751	8.44798	10.6988	12.7837	13.4151	-3.58413	7.19032	18.6196	1.99936	-7.047	22.0307	-7.9059	20.6233	13.4795	10.1126	0.355543	21.2716	4.69408	9.73296	10.8717	2.98371	0.337353	23.6564	17.9934	5.11884	4.72458	9.71433	21.3579	-0.294616	4.35608
SMPD1	4.59629	3.67042	5.68416	0.968277	4.77011	7.21105	2.80715	2.68237	1.12364	5.54329	2.59771	6.31288	1.26768	5.7093	6.54828	5.68624	3.43739	2.39088	8.11874	3.26943	-0.647164	9.67409	1.95268	8.98095	6.05831	1.57938	3.29868	8.75293	4.30107	5.09967	4.80526	2.31549	2.13699	4.32597	4.09832	3.98238	5.42285	4.43104	5.007	6.04012	8.71886	7.10518	5.35927	6.21387	6.48756	9.79378	4.84026	6.87082	7.90848
GSTM1	10.8577	3.54677	3.65961	13.2646	5.19644	0.443301	7.66156	10.1359	-1.69722	13.2255	-1.10579	6.18471	4.15875	7.73198	15.4693	1.83876	8.76154	2.32959	-3.57347	2.60328	15.3628	15.2089	3.38682	15.4459	12.0547	5.92715	-0.669052	5.78068	13.1946	5.39364	5.89321	-4.35049	10.8944	7.23209	3.60045	9.55105	11.0003	10.2921	8.16395	-1.54993	9.46642	15.3841	7.11496	3.36944	7.41363	9.99207	7.25799	4.59148	5.61567
PTGS2	-1.16608	-6.14854	0.445637	1.69938	2.75313	-2.97867	-3.35893	-4.06848	4.34609	7.04022	-0.301232	5.81832	-3.5671	4.23839	0.125855	1.74082	1.31078	3.61743	8.98968	3.42363	-2.00236	4.56511	-2.16565	-6.621	-2.25772	2.86216	9.03429	-1.84777	3.01889	6.04989	8.64372	12.3663	0.532318	7.03679	10.6892	1.69375	11.3531	4.2912	14.3898	8.89061	4.83711	-1.73302	2.18951	4.04113	3.56719	17.2636	15.0903	6.89992	1.34193
CYP3A5	9.53925	15.7284	14.7274	8.46876	14.3042	-4.59345	9.05989	-3.11183	6.33781	12.0188	6.88984	17.29	8.24269	4.13953	5.9702	2.34224	8.1798	7.99592	3.8183	3.26956	-2.04461	-0.33263	-5.06117	-16.3176	6.72886	15.4955	15.9994	8.6157	-9.65055	6.93444	19.4052	1.70114	7.22684	16.3237	9.27615	8.64628	5.90865	3.45385	4.20523	5.41087	9.65494	-3.73287	11.1365	9.03441	8.57917	0.064353	5.05498	12.9156	-6.41262
MAT2A	21.5277	19.2527	19.6102	19.5833	23.4128	17.6908	15.9802	27.226	21.3726	15.9802	8.57668	17.2663	32.5658	10.1504	9.81514	18.9626	17.8046	19.0178	18.6136	17.3402	19.5833	22.3814	21.5619	16.9666	12.036	22.5399	20.4864	12.3198	17.0923	33.0401	19.6646	18.012	22.5731	22.1471	12.1957	20.344	15.1232	11.6344	17.8805	9.88499	16.3558	31.9371	20.6661	18.1825	18.1381	9.72902	5.90512	12.157	6.95379
PNMT	6.04315	1.39881	1.77668	1.5687	2.10224	1.65952	4.55541	2.58896	3.64181	0.947461	2.05962	1.78311	6.35751	7.85095	9.77729	3.3582	1.57962	2.5696	5.34833	1.76249	2.05757	2.19572	2.29525	2.25293	2.07474	2.0406	1.872	0.933558	1.46565	2.48786	1.82993	1.56943	2.1647	2.54988	2.30864	1.98384	1.47789	7.43121	1.08263	2.62421	2.03866	11.4996	2.54353	2.17342	1.99732	2.97942	1.45408	2.49719	2.66936
GGT1	6.5038	4.79923	-1.65387	0.324079	2.11118	1.7348	1.95871	14.2107	1.55272	-1.81307	-3.31379	-1.42776	-0.460914	-1.13769	11.2441	11.3564	-2.45973	2.42337	16.9586	3.00718	-0.16598	4.12874	5.13185	0.240729	0.645308	11.0679	2.8514	5.2178	2.34274	2.90744	-1.17538	10.2405	12.4828	2.83875	3.75582	5.67633	8.59227	1.80601	0.111738	9.41504	2.73236	8.23694	8.89571	2.06268	1.13288	10.9113	5.48183	0.451372	2.72717
AHCYL1	18.7998	16.6243	5.79484	11.6621	10.9495	5.8969	7.666	13.3708	21.865	23.6398	24.471	19.6742	23.667	11.9866	24.7338	22.8603	14.6453	17.5416	16.5384	11.9622	11.0097	11.898	8.14035	0.628096	10.254	16.5825	11.379	9.83215	8.298	12.8762	10.2197	9.55071	14.6525	9.33421	7.59212	17.532	12.1143	14.2333	9.83215	17.7685	13.5543	18.5158	16.694	10.9495	15.8842	12.232	14.2161	10.1677	15.0244
POLR3H	5.86513	6.5177	6.51265	6.02281	6.83531	7.51948	7.06681	9.1353	6.25159	6.27495	5.71888	6.80699	5.72147	7.28315	5.28986	8.21455	5.96715	6.54595	9.12567	7.94745	6.06129	6.79834	8.07354	7.17647	7.94777	4.78886	4.93164	4.95297	5.57289	7.9675	5.94826	5.93008	7.19	5.84548	5.28974	4.7541	6.34809	6.77392	5.71842	7.9281	5.76236	5.83459	4.14714	5.83449	5.97309	6.49703	5.42212	6.65239	6.86714
PLCB3	4.60072	5.77515	1.60685	4.51841	5.25593	5.64653	8.60007	8.3879	4.4849	0.764915	2.4664	8.10267	-1.36504	8.04957	3.78858	9.45044	1.3125	2.17925	2.00523	0.685853	7.14438	4.12391	3.792	7.61623	2.34028	8.14987	0.27812	1.23033	6.22089	4.3996	4.5807	4.4428	4.62711	8.69948	7.04591	7.05894	3.31677	4.3644	8.74135	3.13386	7.76254	4.92557	7.52628	4.15146	6.58992	6.0582	3.54257	3.22754	1.20162
GPAM	6.06499	4.6087	3.0145	2.65624	3.75522	5.34103	4.5199	5.66603	4.47819	3.9482	4.96658	1.91207	3.42504	4.17771	2.83221	3.04849	2.7998	3.06759	3.75053	5.44436	4.30881	3.82998	3.56311	4.21877	3.65654	1.99376	3.5508	10.1819	3.65835	3.69837	4.86798	3.24596	3.57254	3.94674	4.76892	5.81252	3.01525	3.49749	4.61367	4.11205	3.21647	6.45717	4.60808	3.58411	3.47154	4.08764	3.26263	2.9251	3.43775
CHST13	23.0571	6.46066	7.57007	15.5795	8.38134	-2.15456	21.5232	6.69616	8.38134	3.05088	13.996	2.34632	4.47057	1.33094	4.70093	4.38924	1.99957	1.42492	2.12675	18.25	2.76211	6.0841	7.69489	4.34576	3.78619	-4.7024	5.82354	16.3219	2.25491	5.55323	12.278	1.4277	0.255755	5.99199	14.012	4.04578	1.018	-0.620607	3.54021	0.86584	-1.89664	19.8581	-1.43002	5.41524	6.25237	5.09633	0.201739	3.91665	3.28883
RFK	1.23234	5.51157	4.89258	2.58129	1.28108	1.89072	2.2406	4.71424	3.29568	3.9083	2.36914	2.17719	1.22628	5.23308	2.05897	2.26768	1.50217	1.2643	2.74697	8.63665	2.7615	3.41442	4.2899	3.39417	5.47119	5.64137	5.75253	6.39424	1.04957	2.51048	4.36598	5.46842	3.34601	3.96807	8.22279	7.04827	3.19411	5.30726	5.27322	4.35047	2.76512	3.10464	10.6488	6.15151	3.24154	5.3587	8.12401	2.48102	5.90534
SEPHS2	17.3645	11.9782	1.07085	10.9835	8.78018	14.0285	11.9027	11.9176	38.8529	32.2006	20.2667	24.0899	45.5911	40.9775	55.9991	33.5266	22.6976	-18.7057	-14.5021	11.3018	-24.3327	-21.5607	-13.4994	-25.7605	-12.0048	-9.60402	10.1472	-0.96847	-18.0125	-3.44801	1.06493	-3.80622	7.61717	12.2207	20.7019	22.1202	11.8004	18.0741	14.3424	25.6619	8.95739	35.3088	27.5752	16.4011	1.87057	17.7524	18.5802	14.6683	15.2216
PLA2G4A	-6.04858	1.71008	-1.5851	-3.00192	-2.19408	1.18881	3.9187	-2.74509	0.732461	2.64668	-5.09215	1.61733	-5.43321	1.36297	-0.370612	-5.29131	-1.14465	2.26425	-4.90919	0.241317	6.76992	-0.204715	-3.93227	-5.32788	1.73885	-2.48509	-5.80847	7.49482	2.79357	-1.44326	5.19661	5.41878	9.75509	-4.63457	-3.27705	0.579107	-1.35772	-2.63324	-3.60847	2.0358	-2.86215	-2.86271	6.35634	5.50704	-2.9719	0.999425	15.8598	1.06389	3.59755
CPT1A	7.27907	14.7496	8.90896	8.13142	6.32714	9.31066	13.3714	12.1332	17.3443	7.61612	3.20603	9.62456	4.14171	15.7233	3.10031	6.6927	8.21918	5.93521	10.251	4.75778	3.07816	7.42099	16.1478	0.539344	6.92782	-0.377553	12.7717	16.085	1.62655	7.65751	2.58644	13.3497	9.49213	4.0927	0.468163	20.6677	10.9357	13.7807	11.3095	6.85537	12.8758	5.63148	20.4369	10.0831	3.35646	7.66225	8.50555	5.06236	6.26973
DCTD	13.0708	12.0919	7.12775	12.2103	14.8438	14.9105	12.8905	9.79568	18.2927	12.3057	7.94435	10.4275	10.7325	15.4901	9.97102	16.6743	11.173	11.5523	19.5828	13.5546	17.5384	18.3378	12.6392	18.994	12.0613	15.1012	12.6433	13.104	17.6352	14.1183	14.5726	15.4897	20.3442	10.0409	10.888	8.11238	6.1226	10.683	11.317	12.7404	10.8272	11.9385	3.04409	9.54906	10.0541	12.1163	8.74821	11.1208	13.472
PLA2G4E	2.22135	1.56805	2.58247	1.7078	2.2788	1.57678	1.87103	2.20669	3.01936	1.51748	1.8284	1.09701	2.34245	1.52069	2.00142	1.79861	1.26344	2.25984	2.40499	2.8125	4.39518	1.83176	2.08115	1.37692	1.89174	1.72182	1.93852	2.13944	1.66945	1.93783	1.76596	1.84455	1.46335	1.64175	1.30156	1.91625	2.19741	2.15782	1.38978	1.57217	1.83178	2.60113	1.25978	1.93077	1.41222	1.12716	1.95386	1.72283	1.72185
SARDH	3.22771	3.36567	2.31381	2.83121	3.40481	3.48756	2.71997	2.80679	2.37442	2.33381	2.59494	2.66182	2.77078	1.91065	2.59551	2.37717	2.52555	2.94454	2.40689	2.47867	3.12824	2.53655	3.18163	2.43387	3.19352	2.30879	2.55742	2.7778	4.57389	2.48747	2.5701	2.73275	2.98064	3.15624	2.5524	2.67386	2.9567	2.91599	2.70334	2.97987	2.84333	2.66607	2.80774	3.16844	3.2342	1.70722	3.0662	2.68328	1.79368
GGT6	-3.25738	13.8136	10.9393	16.5177	9.09389	7.30882	21.6738	20.3227	10.996	2.72438	5.88505	7.64837	11.7865	13.5596	12.2381	3.91022	-0.129722	9.38044	24.7583	1.92548	15.3458	16.9748	22.2058	-0.765803	5.67129	26.6343	19.8676	-3.90985	-0.181721	-0.733049	0.197678	-2.34602	16.3728	10.9742	11.0129	6.446	12.9892	5.9405	9.89863	10.1541	19.6115	15.5929	-3.51518	8.38525	14.0765	-0.851037	21.2766	9.18555	-4.17391
GAMT	12.4471	7.15716	6.66134	5.97725	13.9463	8.5773	14.0127	-1.81079	-2.99795	9.42795	0.92222	9.65604	-3.42931	1.93712	0.588883	1.94247	5.86565	3.46174	3.69771	17.2981	-1.86207	6.24761	9.28312	20.2667	6.30546	2.12266	0.637191	21.1312	9.78398	4.56389	14.0081	-1.48429	0.471644	12.0047	2.14281	-2.71794	10.8224	3.78503	2.72429	5.45858	9.58978	17.1203	-0.975135	5.41663	6.9526	2.01479	-3.19142	4.53012	7.0931
FTH1	176.185	171.071	188.404	140.765	161.117	160.451	170.718	164.768	153.412	173.222	156.019	167.29	173.999	177.858	190.432	186.906	165.055	175.522	189.842	147.468	155.19	180.111	178.338	168.866	183.64	162.828	173.209	169.442	178.552	162.374	167.142	170.297	190.379	184.023	170.272	189.962	182.332	182.078	187.527	197.277	185.309	141.109	160.699	179.155	168.372	200.567	204.18	176.824	188.292
AK3	19.698	14.507	10.8104	10.8777	16.4479	12.5114	9.03063	11.0841	6.01882	15.9407	10.1488	14.7385	11.4087	13.4648	1.11678	10.7478	16.3829	9.35324	6.70252	18.4762	16.2133	17.7744	16.9813	9.38908	13.91	25.0072	14.5721	7.18075	18.9719	16.7806	13.4905	6.18273	13.1745	18.5087	10.6413	24.8528	12.0271	11.9614	20.6184	16.4854	22.0767	11.1241	11.3439	20.4185	19.5591	9.23049	17.5374	11.6451	10.595
ECHS1	41.0101	54.3	44.268	38.7288	40.2997	59.1613	52.9933	66.6807	53.2816	25.7686	29.7036	43.6924	50.6388	48.2643	50.3818	43.054	43.2966	31.931	30.5816	29.2696	39.5001	26.179	25.3143	24.7929	17.4406	38.2937	34.9861	57.9205	7.38396	39.5575	18.8702	6.65971	43.7734	40.3595	33.0279	51.5158	37.9015	30.1205	45.4938	7.43699	39.6499	41.4639	48.4889	46.133	35.5167	32.7055	47.3751	34.4487	21.2826
CYP1A1	3.08169	2.10388	3.54614	2.39106	2.33248	2.2935	2.5969	2.30385	2.09073	2.37059	2.50408	2.43423	2.3935	2.73084	2.75081	2.67916	2.48221	2.80809	2.64589	2.96579	2.21631	2.63763	2.50591	2.62594	2.9942	2.53981	2.55599	2.75242	2.99921	2.81447	2.54474	2.53714	2.29944	2.40106	2.40673	3.06492	2.24745	2.40257	2.29949	2.58557	2.48024	2.58506	2.58002	2.30289	2.34518	1.98092	2.50774	2.51085	3.01405
CKMT1B	3.08499	6.70886	5.26009	0.104445	3.94904	2.27565	4.38942	7.82742	7.1611	3.65055	3.48023	6.09908	5.84739	8.67761	0.77895	8.64383	2.5915	0.345843	3.96726	4.80582	5.41567	1.54874	1.50635	0.565042	3.53178	3.2177	6.83809	-1.17285	0.141386	1.11573	0.117603	3.30037	5.96877	3.86652	3.26267	8.2543	3.8809	2.8527	4.71503	3.72561	4.35667	7.21975	7.64284	7.11941	3.61379	2.72388	7.44405	2.27785	3.4403
FHIT	2.94263	2.81987	3.31425	3.04809	3.41439	2.95669	3.16909	3.30401	4.13449	3.08483	3.24302	3.51899	3.41499	4.11816	2.91068	3.60995	3.04303	2.98581	2.97011	4.06323	3.13741	2.92422	3.51875	2.68499	2.7585	3.32034	3.12663	2.80605	3.2248	2.55543	2.83691	2.62616	3.17346	2.95615	3.34708	2.9413	2.9618	2.77403	2.93552	3.50348	3.26561	3.30108	3.00169	2.67181	3.01901	3.05562	2.98512	2.89046	2.82607
PAFAH2	10.2082	12.1189	6.85779	7.60763	8.22848	7.66927	9.38007	7.12691	10.4784	7.97603	9.99575	9.42253	10.7163	7.70581	11.8493	14.8502	7.62822	5.39767	8.43066	5.91028	3.84817	7.19062	1.71696	0.963215	4.69497	9.25759	9.92348	9.75764	3.80694	1.31586	5.15935	8.63714	8.06661	7.21233	5.44004	7.45958	9.24261	7.49683	7.50253	9.68807	9.21871	3.12876	9.18495	8.06529	7.73966	7.12133	6.10204	6.84218	4.74235
CYP3A4	-6.43645	-1.97503	2.77033	1.80155	-4.03521	-3.93876	-4.31541	-6.95512	-5.50018	-6.5126	-4.81598	-6.01234	-7.94554	-6.04416	-6.16467	-0.548567	-6.9126	0.135555	-0.45024	-0.292303	1.48788	-1.82549	0.037509	-0.656252	-0.11931	24.294	55.3944	-5.891	2.33879	-1.42755	-1.03997	-2.75536	3.3331	2.91445	46.4504	-5.04593	12.4491	-4.20011	1.10401	-5.57252	14.2904	-4.08648	-5.28317	-2.15269	2.555	-4.27901	-4.80825	-5.15906	-5.75542
GSTO1	17.3091	13.2359	13.5264	2.05507	18.1897	20.2638	18.4352	28.1963	28.6916	24.743	18.4651	27.062	14.7913	19.6415	23.412	18.9611	18.1798	11.9346	19.7403	-0.590485	22.0631	19.5013	13.7466	31.177	16.3521	11.1121	16.3581	30.298	21.1426	18.4723	19.717	18.8879	16.0655	18.8162	14.1715	5.8989	12.4714	17.0978	27.0633	15.7241	19.963	21.1952	28.9832	28.3943	21.0121	26.6012	26.1971	29.3082	29.2341
UPRT	7.638	5.67015	6.36337	3.4734	4.56414	4.64152	4.77666	5.31875	4.64992	5.5818	5.71581	4.89005	5.07308	5.48257	5.09804	5.81792	4.11014	4.93554	5.48391	5.14454	6.06383	5.18298	6.47698	4.63008	5.96476	4.98671	5.11395	8.61327	6.47786	4.12628	6.50591	6.0248	5.27848	6.80357	6.90665	2.17375	5.50529	6.00656	7.51145	6.74546	6.03583	6.0437	7.28836	4.91259	4.80358	5.13396	6.47302	5.28638	6.11488
TDO2	3.15516	3.0056	3.56218	2.94928	2.83461	4.0616	3.12901	2.71571	4.31036	2.81741	2.95771	2.85544	2.61329	3.25998	4.4318	3.59135	3.46675	3.51778	3.29178	3.19817	3.72873	5.42743	6.23921	4.69456	3.78803	3.64447	3.61248	3.96026	3.92864	3.30597	2.92848	4.10041	3.26678	3.88427	4.4937	3.38162	4.36063	3.05949	4.55455	5.55082	3.652	3.19057	4.09733	3.23509	5.17669	5.26299	3.22916	4.97598	3.23611
METTL2B	4.57269	4.59363	3.58264	4.96723	4.25167	3.96287	4.12581	4.85568	4.94724	4.99308	4.78787	5.55244	4.09577	4.86769	4.40181	4.33724	4.95479	4.43082	3.36232	3.97823	3.17127	3.25393	3.91782	2.87278	2.35333	4.2519	3.93131	2.80749	3.31745	3.73187	3.47568	4.34328	4.08131	4.21233	3.47643	4.43218	3.40754	4.17295	4.0112	3.83919	3.92402	3.95907	4.64084	4.11411	3.40729	4.33474	5.10402	4.08374	3.17288
PCK1	4.34331	-2.46404	-4.68878	-4.97685	-3.5762	-5.02837	-2.42635	-0.982411	-3.56173	-2.94147	-0.740339	-2.37684	-3.66289	-0.379597	-5.72956	-3.35488	-1.39998	-4.36031	-3.78902	2.06506	-2.90797	-2.9615	0.704393	-3.46178	-6.41463	7.39574	21.4422	-5.83499	-4.24176	-6.9794	-4.83956	-2.19234	-4.48753	17.2328	11.3234	-6.37084	5.70022	-1.62434	13.6105	0.869215	0.802606	-6.91804	-4.38136	-4.8756	4.36944	-5.05529	-2.82216	-5.66611	-1.63133
ALDOB	43.98	-4.02891	108.353	89.6309	62.8911	0.294371	84.4674	-18.5557	-29.8106	-5.7191	-35.2255	1.95772	-22.0578	93.9342	-4.48173	16.5615	4.38639	64.4536	65.3719	-18.9482	-28.9726	27.2599	3.47005	-41.8311	54.883	134.862	167.066	-30.9413	65.0464	40.4182	60.5868	-13.61	59.0569	88.3161	152.695	-34.0177	75.9386	66.659	60.6853	-13.8919	115.679	-27.7306	3.20902	29.1828	63.207	-9.74072	7.58236	28.1097	27.8301
CHAT	2.87747	2.86406	2.95127	2.74969	2.82898	2.93433	2.90159	2.9079	2.95538	2.86467	2.84139	2.85393	2.8208	2.91543	2.88926	2.9053	2.81385	2.86682	2.82268	2.73618	2.87866	2.95912	2.87825	2.97692	2.82893	2.80667	2.89559	2.86305	2.89608	2.79237	2.85348	2.95614	2.89614	2.93857	2.9326	2.87545	2.85969	2.83051	2.91358	2.74818	2.84703	2.87547	2.89396	2.85053	2.75323	2.80641	2.8812	2.85145	2.97314
ZNRD1	5.6753	3.5142	4.6937	4.25802	3.88275	4.8063	6.9718	2.90493	4.41758	4.09893	3.22131	4.41903	4.79462	6.62366	6.50463	5.45546	2.79233	6.30412	6.46751	5.65295	6.30038	6.24036	6.67695	4.8318	4.26708	5.48242	6.6592	6.61692	5.92094	7.97512	6.61571	5.81572	8.10939	4.36042	5.02589	6.47793	3.66541	6.33511	5.23534	4.86953	5.24445	5.75959	6.87866	8.00294	5.30307	7.15333	7.73071	6.2676	6.5013
GLO1	32.2492	27.1255	12.4394	7.05154	21.215	25.9066	27.7899	6.21653	43.1228	7.86163	22.8032	10.0272	9.09043	31.011	24.079	31.2928	0.305601	19.6724	54.2365	41.2184	45.3954	46.3071	42.7072	48.4842	37.333	18.5707	39.01	52.7418	36.6018	39.1036	47.601	49.8136	46.7031	-12.6604	45.3954	35.4424	30.9355	32.558	28.4762	30.9166	7.85208	21.7478	34.2231	26.5908	16.6435	28.7131	30.9166	26.3841	36.7194
INPP5B	6.5388	4.82206	5.36464	6.78268	4.73542	5.39636	4.1917	5.56136	3.95593	5.9528	5.14834	5.37252	3.57507	3.79242	4.47474	5.54776	5.01243	4.99341	4.51299	3.76034	5.47557	5.28613	3.47638	4.98985	5.19735	4.31499	5.15662	5.22001	6.05465	5.88711	4.31176	5.07353	4.18669	5.27741	3.32348	5.1938	5.96335	3.50889	4.52923	4.46351	4.69065	4.73327	4.70202	5.07842	4.58742	3.69764	3.76332	4.69496	3.85361
HPRT1	-4.99669	13.509	1.79251	-10.5155	-5.50839	15.1417	12.0499	11.2992	19.4803	6.78884	-5.30866	6.03945	1.31218	20.1895	-3.91011	5.68872	-1.10578	20.4757	21.2534	2.66242	13.6471	4.19277	11.2795	10.365	13.7873	4.22068	6.58509	16.2869	7.49722	9.17945	19.0048	17.5201	20.4007	13.1561	11.8635	18.5937	3.39858	15.1798	12.5376	-0.184968	5.90841	-2.61743	28.9017	10.6681	-3.60758	12.2181	20.7247	14.0427	4.98648
PFKFB2	5.89177	12.2125	0.830222	4.31269	6.81717	2.62071	8.33312	7.6339	2.13394	3.28988	1.3577	2.43591	3.21963	6.40775	2.78563	8.28059	-0.0559335	5.66798	2.28808	1.61974	1.74028	3.07718	-1.15463	1.43331	5.13384	8.34476	5.05634	6.21005	1.24999	7.86628	4.95268	3.90006	7.73552	5.06959	4.19148	7.98335	6.6594	4.96853	5.4947	6.69474	3.88965	6.78604	11.7002	8.13881	6.32902	3.96906	8.64041	3.69099	5.18395
POLR1E	4.35095	3.71388	5.79175	9.31619	6.21242	6.87781	4.31186	8.25851	10.7132	9.98966	4.83395	9.53568	9.39375	7.534	9.19301	8.1993	7.08303	4.80424	6.40307	6.96933	1.70575	3.22785	4.15063	4.13042	8.12908	3.57378	1.52136	1.16683	5.04999	3.32922	4.12382	8.14797	4.43305	6.60627	3.4942	9.11129	7.27151	7.88242	3.61549	5.23162	7.02555	6.12194	7.51218	7.21983	6.09351	4.08832	5.49525	5.82114	7.51135
ALAS1	6.67951	12.654	6.00836	7.07759	11.7816	9.72767	7.20715	14.5941	14.637	6.9631	-1.18093	10.2277	1.53121	18.9888	7.31043	17.3151	3.9912	7.18673	11.344	7.58938	10.3651	6.56174	4.03804	7.59481	7.57914	7.97852	11.117	14.7405	10.9377	6.8778	9.93115	10.6893	15.1496	10.0765	9.17183	13.425	9.1074	10.0925	12.0554	9.93573	7.64853	13.3276	9.0119	7.29039	9.08983	11.961	11.1358	7.52651	7.32056
PDE7B	3.17805	5.61746	5.52768	3.88823	5.90562	6.33725	3.26637	3.95914	2.29062	7.01638	4.36222	5.24094	2.29428	2.32951	3.02389	2.5537	4.56387	3.83409	4.27346	2.01118	3.5228	5.9495	3.58243	4.30966	6.7683	4.2385	4.67593	2.77292	5.16093	4.77757	6.87388	3.95789	3.17832	5.37558	3.86806	3.44869	5.28314	3.85216	5.04788	5.61124	5.59693	2.84777	3.23724	5.64496	6.39542	4.08755	2.73073	5.65482	6.85172
GYS1	12.0184	8.80741	7.80655	13.0024	10.0726	11.9725	12.0133	11.8847	17.4985	16.8645	5.55906	10.988	11.801	13.4085	10.8715	14.9187	15.2787	11.6677	10.4297	3.14159	16.0697	12.7942	11.0579	15.9529	4.8377	12.2848	11.7393	8.03354	10.5492	11.859	10.5041	16.0131	8.55441	8.09268	4.16657	13.1735	7.12183	6.84101	8.47088	5.37826	9.12311	14.0471	9.53999	6.18102	7.12183	6.4318	12.0944	6.74806	7.26616
ENPP6	3.28479	2.87557	2.87579	3.00975	2.71036	2.87216	2.64501	2.81808	3.08206	2.8614	2.86733	3.33344	2.56765	2.68205	2.66488	2.55236	2.73931	3.00077	2.7765	2.82877	2.97577	2.92056	2.82661	2.60591	2.91448	2.86103	3.37525	3.40366	3.50381	2.94021	4.733	2.74065	3.00668	2.97898	3.795	2.85867	2.94868	2.9427	2.82275	3.10476	3.0608	2.94052	2.83819	2.80093	3.2914	2.84088	2.92817	3.17899	2.91528
AGPAT4	4.17392	3.79469	4.05105	4.46993	4.17965	3.68608	3.17738	4.62349	4.57884	4.44411	3.95047	4.32736	4.1928	3.32848	4.60205	3.25937	3.94639	4.344	4.54144	3.9884	2.68727	4.67754	2.54303	4.29809	3.85304	3.51863	3.37928	3.04204	3.33432	4.13692	4.06688	3.69899	2.95124	3.90409	4.77615	3.5775	3.61285	3.86346	4.10328	3.62511	4.14076	3.686	3.47871	3.86296	4.52098	3.77408	2.8798	4.00594	4.41899
PLA2G1B	0.498588	-2.30816	20.2114	1.82521	2.52194	3.3823	-0.306818	1.44653	2.36441	4.98896	-5.02021	-1.85013	-1.57998	0.59678	-2.0442	2.33132	-4.37065	0.933476	0.899287	-1.6408	-5.00549	-0.201648	-2.4821	0.192568	-1.78119	-1.46529	0.292308	0.528495	-3.8465	-2.41678	2.4568	-7.48503	1.35043	8.27928	7.31765	-3.62321	2.00891	7.74977	1.84503	15.3629	8.79516	-2.6419	-1.92756	2.7031	6.67313	-5.31937	-0.9148	1.47563	7.84942
ACO2	-0.385615	9.53437	9.50988	-1.23678	11.5024	8.35248	14.2261	14.2992	6.4585	18.6836	4.21827	5.00323	3.67799	16.6184	3.11885	18.9236	1.38383	3.9936	6.78892	23.1465	15.0946	2.0657	11.4573	5.86808	12.231	4.9275	19.035	17.9656	5.4007	2.59518	10.0765	13.082	22.9987	0.981908	10.6779	9.69286	11.275	2.32391	9.03561	14.5182	12.3821	0.546106	8.94993	19.0728	7.69437	7.54444	12.9911	15.9953	9.35787
LDHA	58.9961	58.3906	55.3005	54.1708	61.2556	69.6751	67.0166	76.8966	72.0256	61.2556	44.9847	64.8395	45.6461	79.7122	69.2195	75.5786	63.6558	66.3109	64.576	53.8414	72.928	59.8068	59.4144	72.7386	58.625	58.9961	71.2548	56.3583	55.5963	69.9274	48.4733	70.0919	71.4524	53.0565	59.5991	83.7792	57.1642	73.7506	63.5832	61.385	64.4367	68.2619	79.7122	71.1745	63.028	66.6134	63.4426	56.6949	60.7574
TYRP1	1.9172	2.11022	4.57746	3.10376	5.2425	1.96065	2.7588	2.53449	3.71137	4.39943	3.14987	5.74655	1.92723	2.29398	2.73696	1.86846	7.09212	4.32488	2.74227	1.96181	2.11897	3.2912	2.10732	3.48284	4.94934	2.16164	4.0781	1.9683	3.99399	3.57074	4.77585	2.13836	1.97763	3.73571	3.15759	2.14214	4.67991	4.41104	2.07427	4.49316	4.49971	1.88542	1.96862	3.68257	4.30585	5.63138	1.82689	5.18874	2.72589
GAD2	2.8814	3.01594	3.1948	2.96433	2.92553	2.929	2.90874	2.99232	2.89669	2.91916	3.09585	3.02881	2.97099	2.84489	2.87309	3.02229	3.08381	3.20518	3.08648	3.31086	3.11583	3.0189	3.1201	3.07628	3.19585	3.10821	3.02025	3.02518	2.94785	3.05218	3.13627	2.82711	2.96562	2.82365	4.46907	2.92475	2.80609	2.99207	2.94737	2.90151	2.98761	2.87028	2.73998	2.86779	2.80082	2.85125	2.78985	2.80876	2.7171
GPT	6.32998	1.23057	2.13206	3.65698	1.98893	1.79411	9.28077	4.29115	0.767522	-0.747304	2.29477	5.34329	10.1199	5.5813	0.854067	6.32378	0.0935351	6.51496	0.826462	2.47827	-3.08167	1.32939	-1.2568	0.421838	3.16984	6.51496	14.4686	-0.0236496	4.00572	3.67617	0.886904	0.436284	2.66157	6.96304	7.5332	6.07753	6.68611	7.21485	7.19405	0.685322	2.45792	1.43037	1.14286	8.27379	7.76198	0.818601	2.61012	2.02496	-0.38297
MARS	6.62253	6.08792	2.46634	6.40498	5.19647	5.36604	7.47172	7.77804	13.1628	10.5094	12.8554	11.2342	9.42801	12.1455	7.66521	8.8277	8.1938	4.17273	6.7659	6.20416	5.11901	3.14392	7.234	0.38568	1.47288	4.38032	3.84588	3.56978	2.52823	3.82909	-1.80614	6.46957	5.03083	3.07447	3.53159	7.22816	5.34076	3.80993	5.77386	4.02244	3.92711	12.8599	10.8576	7.29244	5.20636	8.58384	5.30886	4.69722	8.87398
LYPLA2	15.8137	26.3469	5.44251	11.6888	19.383	15.7098	19.8567	10.9451	14.5411	5.9326	16.6385	3.88636	31.625	22.6676	25.9632	32.8098	6.14723	14.0242	19.4842	17.3689	21.4851	22.3808	11.1205	20.3629	10.4006	26.8588	25.6669	19.4972	15.669	18.2975	9.85438	19.5718	26.3583	14.7609	7.30668	10.6415	8.12744	6.83141	11.0384	10.5135	10.0766	16.2995	17.5438	17.3966	9.32804	19.7034	18.3078	10.2303	10.1706
GSTP1	138.798	147.138	140.26	142.373	146.241	140.646	141.317	137.602	136.2	123.425	136.975	134.34	117.036	142.076	131.466	142.373	131.369	140.522	143.45	130.256	150.26	138.927	145.17	134.518	133.377	134.518	138.298	143.109	133.764	145.481	126.139	133.888	150.443	126.457	120.014	135.443	122.79	135.667	132.86	121.725	121.593	132.448	128.214	136.002	119.623	148.906	134.518	135.136	131.549
DLAT	3.92451	5.06591	4.59185	0.979016	5.53216	8.10173	3.37608	12.0607	7.73806	6.5397	2.35821	3.63158	1.78148	9.89315	3.3724	3.45437	4.14078	4.23828	7.26835	10.095	14.2923	7.21109	9.60593	4.81211	4.93338	5.90932	7.35471	9.76559	8.85817	6.21741	8.85817	10.8939	10.8859	4.35421	10.0819	7.60714	6.09218	8.03073	10.9352	8.76478	4.69271	8.16171	11.8152	9.0377	2.89351	10.2325	12.2535	8.23833	6.87182
AGXT2	2.64286	2.70912	2.76095	3.16433	2.86602	2.71642	2.69274	2.68933	2.82644	2.71981	2.77005	2.77068	2.84296	2.6128	2.60976	2.72141	2.78712	2.81624	2.85388	2.71955	2.74234	2.79401	2.7991	2.65599	2.70837	2.68346	2.89694	2.7525	2.75356	2.71251	2.84172	2.66016	2.65903	2.69569	2.73638	2.76874	2.73359	2.90098	2.82108	2.79278	2.7695	2.78237	2.73933	2.69106	2.75247	2.68263	2.8634	2.78738	2.74184
ALAD	4.30685	11.4963	12.1295	6.90129	9.57623	7.74454	10.0583	6.43126	5.98146	7.79034	6.2234	5.43982	6.487	7.8074	7.15206	6.83535	6.32652	8.29849	7.83387	10.6065	8.25894	9.67028	7.04287	8.11907	12.7791	11.0455	9.77357	9.07835	10.8251	3.7326	14.3946	10.8645	8.68809	6.58549	6.77934	9.29373	6.00593	7.2293	5.19479	11.6816	6.99944	3.54677	4.83679	7.3476	6.75767	7.40005	6.60558	8.20525	8.70304
TXNDC12	27.1099	28.4002	19.643	33.7189	15.8948	17.9183	23.3194	13.4248	21.9247	9.62645	27.0593	14.4188	21.3118	6.1885	19.104	14.443	10.4329	21.5171	19.701	25.209	20.0517	14.9385	24.9531	12.2883	21.858	25.9217	27.2702	20.0909	22.9088	19.3636	17.2033	18.4821	15.3168	23.4384	21.5171	26.6909	20.3499	18.5893	19.6637	21.2333	17.7042	13.0213	15.0535	21.1285	18.6241	14.443	12.0638	15.5325	11.7158
GBE1	3.61505	3.06956	3.78653	2.52159	5.28627	5.15738	4.76166	4.9651	6.29389	6.34955	4.34486	4.43508	3.37522	5.3725	4.19805	4.95879	4.92159	4.56967	5.98943	3.50503	3.75091	5.54033	5.69881	6.35024	6.18601	5.10598	5.65343	4.54658	4.06629	4.32689	5.42873	5.79962	5.14799	3.77848	5.32289	2.59465	4.47509	4.17555	6.73379	6.45935	4.73751	3.56345	5.22084	4.59374	5.42002	6.89248	5.23143	5.45721	6.78869
GNE	-4.75589	1.88729	6.8485	6.87247	3.68622	1.95472	8.41563	5.69728	10.2326	2.62951	9.57311	0.648041	15.4217	13.2394	15.4494	4.15028	1.25259	6.7661	8.39531	8.44016	-7.85403	5.07119	-0.596233	-0.225839	8.56194	-2.27388	21.44	6.50483	3.91948	13.9836	10.909	14.8484	-3.09189	8.5919	8.23738	-6.01665	4.4328	13.3748	5.49994	5.88607	6.50986	5.06039	2.00299	2.98401	3.17899	10.7469	-1.17089	7.91719	7.2478
FMO4	7.20257	6.04568	6.04307	4.25755	4.00173	4.50317	5.00937	2.72282	4.55964	3.33148	2.51106	4.02963	4.02839	2.34302	2.87508	2.50345	4.4158	4.45068	4.30886	4.96138	5.08667	4.61351	3.8788	6.22666	4.52644	5.06554	5.36651	3.87758	5.34739	3.93191	5.16909	3.55665	2.97194	3.98768	4.89206	3.99626	4.52329	3.42643	3.41604	4.56818	4.22928	2.97597	4.1836	4.12716	4.45153	2.85874	4.10664	4.53523	4.19983
DGKB	2.74206	2.68536	2.79538	2.87469	2.62773	2.61317	2.59809	2.69133	2.66566	3.03477	3.01824	2.75919	2.62457	2.83236	2.67523	2.67182	3.26747	2.81993	2.70942	2.63217	2.70778	2.76594	2.78871	2.67267	2.78798	2.97336	2.76738	2.6975	3.25282	2.66989	2.92691	2.7805	2.76317	2.78792	2.67273	4.04676	2.76142	2.81516	2.67109	2.74359	2.79671	2.74804	2.68862	2.72971	2.80726	2.91759	2.78972	2.72398	2.75282
CYP2J2	12.2354	5.64933	7.96617	7.95354	3.24255	-0.728425	11.0727	7.8208	7.56054	0.963699	6.87384	0.570717	8.6813	6.17511	6.3944	7.63635	1.5832	6.82808	7.58717	8.49154	6.27251	4.65708	7.72392	7.03438	5.96044	10.1138	10.7774	-2.40511	0.512437	1.80883	2.08929	10.0672	6.01751	8.50447	8.7898	8.93065	7.81958	5.84421	8.75325	7.49888	7.81654	9.1379	0.460994	6.34792	6.72743	7.63027	12.3818	5.70084	2.72902
HMOX2	5.29005	5.65742	3.84032	5.38937	5.74517	5.18568	3.75851	4.718	8.8282	3.2862	5.45785	8.18584	4.47347	7.37493	7.3928	7.76309	5.95275	3.95667	5.07306	5.09262	3.20019	4.04993	3.05504	2.33398	3.27902	4.39957	2.97282	5.44518	3.12275	3.84135	1.58825	3.05794	2.47768	5.25405	4.70762	4.78432	5.34633	4.86369	4.33972	5.50445	3.38613	7.32022	5.55659	4.01616	3.80069	4.14281	6.44398	4.60193	5.69777
ACYP2	4.26356	3.64039	4.67069	3.28485	4.289	3.7569	4.13571	4.51357	4.51684	5.00646	5.49397	4.42369	3.44332	3.53427	3.27558	3.91924	4.25317	4.70254	4.04804	5.5883	5.68752	4.41913	4.41782	5.17918	4.97665	4.01872	4.36119	4.14217	5.15734	4.39635	5.18146	4.14268	3.36091	3.97497	4.40463	4.24864	4.07738	3.85099	4.23926	4.87041	4.42214	5.41718	3.4119	3.89109	4.37612	4.01642	4.11785	4.44263	4.72999
GNPDA2	3.39433	4.56903	4.45765	3.4904	5.29147	5.05934	3.94408	3.7206	3.49377	5.33448	4.89195	4.14016	3.6376	3.68944	3.69195	3.67936	4.25304	5.24148	4.81796	4.65198	4.89495	5.82255	4.32232	6.22847	5.80638	4.47627	5.10954	3.89123	5.61633	4.69955	5.88253	4.17578	5.22459	4.76205	5.51579	2.88907	5.09032	4.36425	5.26338	5.70797	4.93633	3.53261	4.45405	5.04208	5.13473	5.1365	5.01338	5.07674	6.40907
DGUOK	8.47933	19.9272	14.1865	13.1441	13.9518	22.8076	17.3192	17.1032	28.9718	7.93906	18.62	12.329	24.2048	17.9207	17.9862	21.1503	12.2601	29.6167	23.469	23.2792	19.4524	15.7768	19.1012	26.1438	17.6549	21.3655	17.3953	14.1544	19.0675	11.704	21.0349	14.9928	23.174	14.2687	13.2904	20.4886	13.6598	11.6577	16.914	18.5736	15.4469	26.9565	25.0523	15.392	12.4949	15.2352	16.2059	20.2981	15.7608
ENOPH1	6.41305	3.25942	2.48808	7.68235	8.26305	11.2932	11.6338	4.84175	6.52536	5.8851	15.2344	6.31976	7.65631	7.41598	14.1164	16.6652	4.6936	6.64984	12.7652	14.8856	14.4748	7.57465	11.5713	8.44558	9.28477	4.48291	8.81916	13.1912	9.67651	4.47366	5.97742	15.8501	12.8784	5.11798	12.5922	9.30209	4.42429	13.0241	11.3207	13.6843	2.30422	5.98274	9.93764	1.46211	3.04562	14.9914	16.5867	7.52665	9.22793
NADSYN1	6.78868	5.60566	6.18693	8.63563	6.16576	5.69813	4.5079	5.58863	5.49711	6.96591	5.87101	7.95123	6.229	4.83711	5.85488	7.04953	6.26666	4.63835	4.59679	3.02225	4.8427	4.41673	3.39976	3.80759	5.25747	6.44262	5.67454	4.63889	4.66492	6.1026	3.8337	6.35066	4.40234	6.29995	4.68197	7.17822	6.04297	6.38395	5.10482	6.17367	6.50687	6.9835	5.5962	6.7432	6.17564	5.72742	5.38617	5.668	4.67311
ALOX12	2.28042	-0.96711	1.53482	1.53759	1.03426	0.294581	0.979121	4.04689	3.36382	0.169517	1.0658	0.961028	-0.168619	2.19705	1.24561	1.72978	-0.286786	10.0668	0.313499	1.93422	2.47143	2.07054	1.94662	3.92953	6.40429	2.52212	0.610327	-0.896329	-0.291131	1.57126	2.51956	-1.47703	1.601	2.31542	-0.726329	0.0825313	2.24237	8.16464	0.508421	2.13951	-0.700054	0.105018	-0.236031	1.85731	0.656103	-0.532425	-0.535102	-0.410863	0.963641
PNPLA4	3.06804	2.79218	3.9686	2.18159	4.06487	4.74015	2.80034	1.99217	1.54093	4.61176	2.24103	3.0594	2.17331	3.77737	3.59189	2.40645	3.80543	4.9948	2.18611	3.43864	3.3548	3.35265	2.97122	2.50586	2.28553	1.86482	3.02561	3.97054	3.00133	2.09222	4.1504	1.7697	4.00048	4.15622	2.22141	4.70052	2.65483	2.70197	3.5705	4.41569	4.21715	2.82533	4.35396	4.97193	3.21954	3.51211	3.23483	3.96458	4.43777
ALDH1A3	5.79613	8.9337	9.50052	5.05398	9.3719	8.45637	3.9902	6.62102	5.19879	7.98578	8.313	7.67631	3.76834	2.66442	6.66186	-0.000997125	7.03249	6.74353	4.91429	4.08065	2.30689	7.73322	5.57373	0.248234	8.16459	8.58779	5.06675	2.74323	8.46291	7.16433	7.3129	1.12766	4.73139	11.3885	7.2466	2.01025	10.3244	6.66973	10.3797	9.66453	8.89871	3.60748	6.71656	10.3177	10.3001	7.01263	2.61534	9.88831	11.4168
ENPP3	1.24405	3.58794	2.63101	3.77325	1.67281	1.84718	0.966984	0.768321	1.65555	1.06444	1.71425	2.73175	0.0942073	1.74959	0.866885	1.1523	3.24544	2.88962	1.84456	1.2296	1.86387	1.25349	13.1438	1.13874	2.22023	1.8801	6.17632	2.36699	4.82686	2.96422	2.57158	1.18022	2.88773	3.8308	15.5442	2.00008	2.57565	1.96461	3.45293	4.80227	3.78246	0.892203	1.43288	2.93128	2.38471	1.39633	5.79719	4.66269	1.15852
MMAB	5.15754	4.19006	5.46594	4.05366	3.85951	4.59986	4.57979	4.1518	4.60139	4.04453	4.06144	4.75301	4.87061	4.43058	3.9595	4.4088	4.16904	4.42132	4.56511	4.46797	4.664	4.45067	5.22215	4.95023	6.34914	4.99271	4.66581	4.17936	6.81292	4.9303	5.15263	4.31705	4.40387	4.26757	3.71663	4.65531	4.53606	3.81687	3.71918	5.1363	4.38092	3.1838	3.59562	3.77299	4.65223	3.84197	3.45328	4.26033	4.26203
PLCD4	2.45523	2.44503	4.04188	2.01523	3.71427	3.15806	2.89804	2.87546	2.61989	6.60177	3.23203	4.96389	2.90934	2.00098	3.24662	2.89258	5.17124	3.35399	3.34717	2.85011	3.12146	3.67864	3.07895	5.16935	3.66713	3.00259	3.02173	2.88527	4.58671	4.53053	5.07309	2.38796	2.36819	3.09108	3.41187	2.46037	3.17169	3.00174	2.94561	3.50771	4.76845	2.52391	3.03555	2.80151	4.34131	2.54598	2.33284	3.51687	4.16741
ENTPD4	7.56281	12.811	9.6742	10.7346	11.1044	10.8641	8.19608	8.00003	5.13997	6.35202	4.23656	4.64835	5.90318	5.44879	10.5126	11.5058	7.2117	8.30885	12.5972	5.68383	10.7234	12.4019	10.7174	9.97502	10.5571	10.4753	12.2931	10.0633	9.15291	10.6574	9.94967	11.4811	9.04075	8.68291	11.5058	11.362	12.5866	8.95421	10.0753	12.4086	11.0526	8.41141	10.2504	8.24718	11.2319	9.71103	6.39301	9.59661	7.58678
LCMT2	4.44659	4.54018	4.43798	4.22228	4.75519	5.37439	5.51654	5.21662	5.2915	4.81453	4.52606	4.56768	4.99228	4.53546	4.47556	4.62702	3.91833	4.63627	5.76149	5.84118	5.01588	5.73239	5.85596	5.95635	5.33603	4.81135	5.34317	5.32286	5.60604	5.00912	5.10891	5.90106	5.31745	4.39305	5.64621	6.23815	4.63107	4.4938	5.01924	5.00339	4.73247	5.96342	5.19253	5.11843	5.02404	4.613	5.54631	5.22368	4.72557
NPR2	4.85392	5.31669	4.16989	3.90983	5.06036	5.11336	4.12272	4.4887	3.76837	6.0701	4.22598	5.60188	5.57331	3.2126	4.5742	3.43487	5.40395	4.75551	5.41885	3.0763	3.32237	5.50587	3.59165	4.79625	4.85036	4.26878	4.55111	3.26695	4.83058	5.50021	6.33109	3.89553	3.00781	3.78381	2.68354	3.67572	4.45998	3.1417	4.28174	4.31105	4.78946	3.07163	3.66685	4.5881	5.06825	3.43458	2.67774	4.5304	4.47887
DDC	20.3926	8.73615	14.4127	6.35012	18.534	15.3291	19.4275	15.5258	12.8481	10.7604	6.61031	7.09188	5.96797	17.0007	-2.3715	7.64656	-3.70167	1.95784	11.3873	13.0252	11.0736	11.09	7.2746	-8.11957	-0.635623	18.4645	12.6715	-9.43239	-3.93314	1.91709	3.30698	-8.806	24.5285	11.5806	11.936	14.7312	10.4148	5.57153	20.3424	8.78883	13.0101	13.6427	12.6502	9.94578	15.0224	9.73025	17.5098	8.80692	3.04796
CHDH	3.39117	3.23371	4.88712	3.75976	5.00831	12.0426	7.97464	2.77718	4.25077	3.02625	1.95492	-0.228234	2.49006	9.50228	2.47577	5.02481	1.46674	4.5017	3.20284	3.96616	1.86364	4.94323	3.92144	1.46397	1.20223	5.78791	4.0221	5.12735	4.42845	1.69653	2.72291	3.97667	4.69983	6.11505	4.85397	3.91177	3.92306	3.13162	1.44476	3.22327	3.3761	2.83119	6.09887	1.87605	1.87949	2.37322	7.45803	2.62941	1.6113
NME2	1.69595	9.35518	14.2261	7.10651	6.20789	8.32838	8.61721	18.376	14.8672	8.61332	11.1349	9.74545	14.227	15.3772	14.7879	16.9361	7.52701	7.41359	11.5098	9.84845	8.0779	7.89373	13.378	10.7995	8.66178	3.41563	5.60698	4.9657	14.2921	7.90662	8.82075	9.80736	14.9534	7.95779	6.81351	15.426	6.81893	12.0721	9.32356	11.378	6.54162	11.2816	11.5651	14.532	6.4898	10.9593	21.0133	10.6318	14.6218
PLA2G2E	2.48168	2.82002	2.29572	2.44994	2.18998	2.90511	2.51216	2.39119	2.38027	2.18682	2.62494	2.23179	2.61793	2.00436	2.57166	2.6177	2.39807	2.76436	2.73979	2.6196	2.72922	2.29176	2.27351	2.23717	2.15479	2.48688	2.21652	2.58175	2.22237	2.30343	2.82083	2.569	2.73178	2.18428	2.28338	2.44425	2.14078	2.0068	2.44846	2.62841	2.45019	2.67392	2.19684	2.25947	2.28456	2.45871	2.30749	2.19785	2.24717
PRIM1	2.06738	2.26734	2.35276	2.72879	3.30407	5.2119	5.18664	4.76015	6.25144	3.4224	5.10449	3.61609	2.44785	6.10659	2.83578	3.87192	2.8715	3.25848	5.15022	6.76619	5.37164	4.68985	7.43127	5.95618	5.15017	3.50541	4.90143	6.94993	6.49339	4.39827	4.50084	6.91423	6.9903	3.88478	5.45801	7.26719	4.72943	4.78606	5.6572	5.18764	3.28053	5.55916	6.62132	5.6284	4.77834	4.66049	8.07121	5.30408	4.82495
CHPT1	0.636486	-0.937129	2.64145	2.13066	8.21937	6.36884	5.78211	8.11598	5.69312	6.80871	1.97723	1.20897	-0.315472	9.99933	1.21799	2.73201	3.60079	8.58875	3.91882	14.3868	8.95109	8.32647	6.82079	1.11849	5.48359	8.04597	10.0309	12.7926	5.99827	9.07031	11.8919	7.08066	11.9885	10.0046	6.16241	9.31915	7.89916	11.4194	8.77338	7.38253	8.30621	5.54339	12.1938	8.29425	5.60259	12.0755	11.3536	8.88537	9.66319
ALDH1B1	3.19365	-14.0091	-0.126347	-4.01421	20.9234	2.26685	-5.37523	13.8199	1.80978	34.0027	-10.5432	21.9569	-11.0004	8.45778	14.2818	-1.07423	15.2027	0.164942	3.84754	-11.7791	-15.643	1.45594	17.188	1.15098	1.05816	16.4634	7.24923	5.37888	-9.89198	-8.7025	12.6121	9.90681	0.873115	24.5572	-14.1813	34.4318	9.83743	0.163547	7.5483	6.39834	23.2797	9.31152	10.6975	5.10711	11.2423	6.87891	9.52612	-4.27679	30.7874
HAO1	1.46726	1.59594	1.69285	0.67988	1.72714	1.90426	1.10519	1.33649	1.6285	2.26013	1.242	1.58188	2.02777	2.25214	1.32386	2.30946	1.13991	1.71846	0.997636	1.82053	1.7464	1.51782	1.53554	1.291	1.61981	1.58294	1.12799	4.80509	2.07059	1.5568	0.699288	1.71154	0.954514	2.33851	2.20541	1.70557	0.987637	2.11642	2.15687	1.92806	1.63676	2.01064	2.3686	1.81181	1.62704	2.66951	2.15032	1.85556	1.8285
SHMT1	3.76086	4.14706	3.62955	4.98009	4.37051	5.3073	9.03249	7.09696	6.90018	3.05805	2.2428	4.97962	3.29301	6.98251	7.23471	6.24557	5.91609	6.85437	5.78261	8.0102	6.20311	5.1859	7.70233	4.36862	5.93167	4.16445	6.39074	10.0847	4.75592	5.27003	7.45428	4.9296	7.68164	2.74021	4.31304	4.75134	4.94491	6.674	5.5946	3.62074	2.80487	5.9229	5.53176	4.25279	4.40139	3.72935	8.4983	3.75231	4.24838
POLR1C	8.34322	11.7201	8.7393	10.6859	7.34905	7.06686	8.12277	9.98952	22.0645	7.0869	11.1966	10.2882	19.5469	6.70233	13.9633	17.6213	6.84654	8.74783	9.31003	9.58403	8.75304	6.60265	10.4349	-0.229131	-1.36103	5.27662	5.05571	7.41305	0.411749	9.01945	4.43397	5.99815	13.4294	3.57304	7.41212	12.8186	5.61568	10.2076	6.7781	4.96058	4.75488	17.6799	9.08485	5.61455	5.76811	8.22829	22.4182	5.56607	4.79693
PDE3B	6.14017	3.02313	3.87432	3.29118	3.26536	3.20679	5.38222	5.04564	4.77525	2.70094	3.73058	3.13115	3.04805	2.4465	2.31032	3.96696	2.88276	4.00619	3.50286	4.83424	3.64701	3.45733	5.17709	3.41344	4.71228	2.52733	4.32275	3.49192	4.63062	4.14582	3.4799	5.67168	2.92171	3.83505	4.54534	4.76461	4.39548	3.6093	4.12905	3.53841	3.64292	3.4513	2.75134	2.69219	4.02753	2.75398	4.09679	3.82615	3.6039
RRM2B	0.853706	0.281998	0.838943	0.0460814	2.12944	1.59889	-0.234072	0.828783	2.77461	0.844957	1.5474	1.26476	0.614324	2.66092	1.88284	0.99933	3.16104	-0.194383	0.233104	5.90238	5.31598	2.46578	0.585553	4.25818	3.54412	5.874	0.874218	6.48621	3.81741	1.58982	3.48258	5.6989	3.25953	1.67527	5.15285	2.08584	0.962944	1.31851	2.17293	3.95921	2.41439	2.78175	2.66839	0.0119953	0.366658	3.56635	3.57043	2.17187	2.33405
ACMSD	3.00033	3.6174	3.59729	3.31177	3.57105	2.9478	3.29028	3.18822	2.94727	3.24147	3.09782	3.25148	3.20815	3.67571	3.17214	3.10262	3.4223	3.85925	3.75262	3.35223	2.9929	3.18998	3.13281	2.9714	2.94576	4.07255	4.52385	2.95495	3.25197	3.38307	2.9229	2.97815	3.25148	3.19929	4.29794	3.39012	4.42696	4.74929	3.11079	3.20259	3.08041	3.3839	3.31359	3.36119	3.23372	3.24457	3.49944	3.08317	2.92483
TBXAS1	4.42221	7.31648	10.346	4.11445	8.48431	5.58436	3.51542	4.47229	7.24116	7.26477	4.039	4.69958	3.31906	4.039	6.17023	6.08013	6.06591	9.00807	5.42969	5.20874	7.70429	6.64662	7.20751	7.2477	9.55094	6.20066	8.40125	6.55731	11.0114	8.2351	7.64179	3.69701	4.63841	6.77835	4.71661	2.80236	7.00513	7.56195	5.87082	6.24845	6.04408	4.52212	5.08413	6.90203	7.32144	5.71765	2.68896	7.89593	7.21662
GART	2.45998	4.73531	2.61538	4.16495	4.39664	6.96868	6.99673	11.9901	11.0156	0.92982	5.93918	5.7331	11.1099	7.68129	5.18819	5.02673	3.94285	5.40616	7.11059	9.69325	10.2667	6.4605	10.7209	9.07273	5.89198	8.3544	8.49147	9.14529	6.64618	9.89885	3.42328	9.75583	8.87488	6.22215	6.93516	17.1104	5.20861	10.8083	7.90947	7.2636	5.63741	11.1899	7.06512	10.6098	7.55716	5.83197	9.83233	6.59326	2.11863
PDE4B	1.18501	2.60124	3.24136	5.33929	4.57145	5.51978	1.47826	2.13969	1.49916	2.76151	3.67177	3.9771	1.50428	2.00658	4.37818	2.31433	4.45811	4.22705	4.01632	3.13808	5.00844	5.88384	4.59614	4.09516	6.54194	3.34766	6.08876	7.41889	8.03462	6.03135	3.84255	3.60514	3.61387	6.49748	6.68053	3.34975	6.90267	3.63313	5.65619	5.34864	6.0514	1.7173	4.98106	3.83862	5.30234	6.40023	2.46236	6.21327	4.72361
GUCY2C	21.0465	1.95318	26.088	9.79689	-9.16094	-2.12949	24.2717	20.6894	8.69975	-5.874	27.7337	3.77904	-8.59191	27.8364	-8.11036	5.92447	-6.44931	-4.16803	14.1159	18.4826	-7.27368	-0.996735	32.1791	-7.67767	9.06832	17.3482	22.0869	-7.65778	-8.36558	-2.01391	8.64267	20.417	15.7211	20.8152	12.9299	16.2745	14.8958	7.99652	19.3994	12.4428	15.5956	13.6336	8.7511	15.332	15.1547	-2.81247	11.1136	16.0789	5.09737
CRLS1	3.503	2.03884	6.43264	5.28284	3.85379	7.21402	8.28355	11.5261	6.38021	7.25215	3.74071	2.05427	2.37577	15.6358	8.10263	8.28355	3.60032	7.22869	2.01772	12.0169	9.80253	4.35153	11.2198	9.816	9.26931	11.471	10.9852	18.7203	12.5049	3.35794	11.895	8.82188	14.0527	11.4103	16.7662	12.3778	12.6445	14.9711	15.0489	14.496	8.59784	11.7011	16.5047	9.86775	8.19982	11.7081	15.3038	9.17179	13.4297
DNMT1	5.94932	4.21662	3.17336	4.67954	6.43647	10.1634	14.8384	15.3568	18.7556	6.70566	21.4623	7.63483	9.06565	13.9546	5.37604	13.4229	8.13764	5.98634	11.4112	6.81754	11.7155	8.74358	13.8897	12.3611	8.1684	-0.391934	5.37604	7.66274	12.1147	9.9271	3.69464	11.726	15.9499	6.12645	6.10099	15.2918	10.5283	9.30806	9.58887	12.5741	9.68865	12.5411	5.931	9.57183	8.6165	5.63411	11.4521	10.6033	4.54853
SORD	2.4689	1.29934	2.10084	0.508739	0.791102	3.7337	5.61445	8.85319	5.63056	0.309845	0.776431	2.55561	6.23214	7.50784	3.38257	5.10909	1.30392	0.431934	3.46073	9.59714	9.50645	0.76686	7.99941	8.20101	2.20136	2.40106	3.45171	6.87933	0.740204	5.22009	-0.683004	3.96992	6.77689	5.1494	2.42209	8.11378	2.2658	2.10425	5.33227	3.09535	2.18159	8.34391	2.63939	5.59405	5.7182	2.59599	15.8853	3.27918	4.63639
ME1	5.82645	-0.95879	0.979679	-0.738148	2.79807	4.75041	5.23395	9.51478	19.1218	5.44939	3.86791	5.74719	4.76579	8.19425	9.29665	0.223904	2.21486	1.21602	4.32548	4.99159	-0.9311	-0.0903342	2.89094	0.591432	1.87233	4.80113	4.33254	-1.81976	1.947	2.08006	-0.646443	9.97809	6.06038	3.29021	6.76995	6.43489	6.62021	6.95943	7.42562	2.49914	3.95288	10.8375	9.58762	7.08327	3.77754	5.47236	6.55801	3.70157	5.58199
UROC1	2.74272	2.65921	2.54298	2.64411	2.81134	2.79373	2.63867	2.84372	2.91795	2.80839	2.80499	2.83704	2.80784	2.8899	2.76613	2.84904	2.69461	2.53595	2.77812	2.86329	2.82434	2.76153	2.64717	2.69579	2.73494	2.85761	2.75603	2.86308	2.78387	2.67279	2.69406	2.5557	2.73561	2.85529	2.71715	2.78317	2.738	2.75584	2.8487	2.74476	2.8423	2.86324	2.80821	2.57831	2.74824	2.83131	2.72607	2.82426	2.7019
FMO5	4.66253	5.18774	3.98567	5.76889	4.03649	2.29961	4.81174	1.68519	5.03155	4.08766	9.57882	1.40514	2.12343	4.24734	6.64329	2.68934	1.14558	6.07559	2.03916	0.523128	0.282127	5.3699	1.31325	0.416076	4.71407	6.61311	11.2183	0.443333	1.30072	5.81526	7.33109	4.44242	3.77366	4.57778	6.62189	3.17349	6.82968	7.87304	7.77813	4.58971	5.68286	5.05189	7.46596	5.4868	5.17343	4.51857	5.66281	4.68072	2.3013
POLE3	12.76	18.3009	24.5588	14.7723	18.4577	22.1059	24.3199	23.3127	19.6184	8.53973	17.974	9.356	17.6877	20.7731	20.1193	21.7724	12.0611	13.0738	15.2254	24.3199	20.6717	15.8432	28.1794	24.5588	25.1856	12.0501	15.5184	13.1696	19.7627	19.2687	20.4536	23.2441	23.0545	14.1683	18.6943	32.4556	11.6815	20.4712	17.9061	15.4573	13.4127	11.6712	14.8297	14.2963	18.2143	13.6601	19.376	13.6601	14.8297
GLUL	11.2475	11.1031	10.6988	10.8852	10.5836	11.1469	12.1878	11.0464	10.1386	12.0187	15.1505	11.2272	8.60293	12.5318	12.9269	10.2399	9.07242	20.5288	12.3196	21.2641	32.1846	19.6809	26.0514	23.0042	18.5527	13.5695	13.7118	24.9553	23.696	15.7596	20.3163	16.3693	20.0708	20.2292	14.1253	10.5046	13.355	14.5457	12.5725	17.4223	10.132	11.9624	17.4991	14.7107	16.7093	17.3968	16.2339	14.7514	18.5473
PIK3C2B	8.26869	12.0726	9.99371	10.5428	7.07381	5.54601	9.82871	7.8584	4.77515	6.57844	8.94218	5.64232	11.3893	6.10799	9.81347	8.04939	7.4885	8.75646	8.32538	4.35658	5.34951	4.83652	7.98708	1.5596	7.29851	9.47274	12.1697	10.092	3.53834	9.56716	7.44189	5.80648	5.98642	8.02352	6.34574	8.28678	9.16068	5.96596	5.12009	1.95244	6.78701	5.72589	7.01323	7.54254	6.5905	6.91206	1.55831	6.61496	1.59901
GPI	7.95557	21.114	19.2275	17.5995	24.8092	23.3701	23.2603	34.8091	43.5865	25.0718	14.4361	25.0967	29.1457	34.6527	30.8116	27.6432	24.2704	26.7098	23.743	26.7367	38.6793	27.2137	37.2317	31.8857	29.3963	16.1581	21.4642	31.3354	24.5553	17.63	27.3714	34.2398	28.0724	12.5426	-1.13504	37.4503	13.3433	32.7352	29.0754	14.7718	12.1967	13.4415	28.2553	15.7149	15.5782	10.6196	21.1547	20.285	23.5239
PLCD1	5.54106	5.88843	5.94576	6.37272	6.22036	4.89581	2.35408	2.52486	4.98514	8.34842	3.26903	8.05015	3.99787	2.79396	7.5298	8.60555	6.98286	4.57513	5.01179	3.20826	4.47848	3.95979	3.67883	5.10393	5.75036	2.74136	3.57868	7.02675	6.07035	4.61561	3.27726	6.87724	0.763331	4.30831	3.81681	1.82979	4.37212	8.31106	3.20734	3.18796	4.5065	9.14099	2.04489	3.17103	4.14381	1.70682	2.6894	3.3374	3.34306
HNMT	5.35466	4.28923	7.61475	2.83608	4.39062	4.83358	4.44337	0.1172	2.03408	5.90123	2.53818	4.58223	8.72572	7.92618	5.09741	3.96676	5.89777	7.69303	4.52533	6.04696	4.34208	5.5712	4.28366	4.18941	2.38257	6.84561	5.47883	9.11131	8.04721	4.95271	5.90105	0.892154	2.28192	7.54823	2.94546	2.33416	3.26717	7.0401	4.6776	5.43547	4.31495	7.37501	1.96876	5.70232	4.82282	7.58167	4.48561	6.02062	8.46086
HAL	4.22263	2.22026	2.5317	2.65008	2.1443	2.4836	2.49648	2.27063	3.76669	1.88678	3.10697	1.79168	2.13765	2.08259	2.16247	2.31421	1.955	2.29258	2.28853	3.84037	2.24377	1.97971	2.18923	2.31001	2.30374	2.06612	1.8167	2.46203	2.20601	1.96106	2.70373	2.06206	2.22751	2.12846	2.37889	2.6828	2.10224	2.1115	2.14441	2.07829	1.70121	3.94063	2.16992	2.44487	2.32303	2.71451	2.17148	2.14806	2.0249
ACACB	7.8044	6.7523	6.79994	7.81619	6.67013	5.97285	6.20469	5.51537	4.10856	8.20499	6.74218	8.05652	5.26163	1.9515	3.70884	4.04155	6.68488	6.49603	5.7399	4.63358	4.52613	6.37465	4.59047	2.53754	6.93826	7.17012	6.02223	2.33309	5.50544	6.6616	6.70074	2.82067	2.5285	8.66774	6.35696	3.37757	6.48784	5.44764	4.79479	5.80199	8.04655	3.70514	6.31627	6.03337	7.06913	3.42581	5.93415	6.68268	5.83754
POLR2C	7.2014	13.8745	10.4658	14.0734	13.5271	15.3372	20.2046	14.8999	18.2947	15.563	9.65549	9.54981	8.8577	10.1668	10.4175	10.2577	9.39713	16.6864	12.2543	15.6832	18.016	14.1829	16.1521	18.1974	14.529	9.00276	16.5282	18.3471	17.8	11.7362	18.7243	12.8916	18.0125	10.1643	13.0368	10.1348	8.39318	14.7281	12.6237	11.0838	10.706	7.87803	12.6892	15.181	8.9408	12.4985	14.6645	10.4768	13.8897
GSTM5	2.47529	4.63072	3.83916	3.22946	3.98306	5.49791	2.56465	2.62036	2.64028	5.61159	2.7737	4.92751	3.03336	2.69526	3.33347	2.35382	3.25088	3.02798	2.81592	2.17659	2.06113	4.80264	2.32515	2.63873	3.71917	3.01159	2.26134	2.82664	4.89804	2.79196	3.85478	2.61688	2.10139	3.15443	2.95896	2.03529	4.29089	2.67496	3.37645	3.9594	4.93445	3.32089	2.94644	4.9509	5.21215	3.86599	2.41433	3.47596	3.76682
GALT	7.54174	4.76607	4.29425	6.31519	4.77213	4.71083	3.85659	5.26604	5.33448	4.64411	4.84818	5.8555	4.98169	4.59264	4.75506	5.02148	5.68147	3.04642	2.76161	5.97559	5.28505	5.01513	4.44895	5.56059	4.31373	6.91963	5.58203	4.15513	4.48153	4.45465	5.78904	4.65247	5.201	3.24354	3.68726	7.07441	4.68959	5.61516	3.59246	3.26819	7.1774	4.38791	5.57966	3.96419	5.09047	3.36718	4.49603	4.2436	5.99598
ACP1	4.32326	6.72262	3.54464	5.37365	5.53273	9.66556	13.4407	5.89647	12.5262	6.56584	4.22774	6.42191	5.67297	11.4535	7.15125	9.98831	1.22596	12.1656	13.0175	17.6694	13.7057	13.1903	16.6222	13.9875	16.1937	14.0675	14.2561	15.8038	15.1407	12.6838	16.9642	11.6926	18.3744	7.3361	11.239	13.1335	9.71343	12.6225	12.5132	15.9693	8.27717	9.37093	16.5136	13.7746	12.6311	13.6252	19.0409	14.8479	17.6199
PIPOX	9.57219	2.57053	2.83981	1.81633	2.20633	2.16942	6.56404	6.23872	5.89277	3.32623	3.75116	1.66355	1.42861	2.03917	4.18459	5.41485	3.12514	2.24974	1.89046	9.8854	6.18502	2.50754	7.19806	1.87268	1.30035	1.89856	1.6967	3.55179	2.63692	2.72535	2.02613	1.15145	1.84061	4.77933	4.48829	10.5996	3.96972	3.47514	2.25082	2.79289	1.77069	1.96568	1.89343	1.78405	2.56771	2.02554	1.04332	2.61658	2.61536
GBA	18.0794	19.5667	8.65265	27.1598	12.587	11.0097	4.70418	6.2348	4.8086	2.48933	14.1052	9.53613	-1.75773	8.75405	12.2752	13.714	2.19556	9.49841	18.4658	22.2005	13.7969	15.6397	10.2422	18.4627	15.4696	18.3475	20.7833	15.6623	15.9541	15.7096	15.2319	21.8109	15.4994	1.25847	12.7983	6.78506	14.4874	9.88286	11.7084	8.78089	8.38851	18.2817	13.2947	10.7402	8.45352	17.2626	20.296	14.542	9.83161
NOS3	5.9948	11.0044	4.88254	7.36409	7.15412	11.6498	5.01166	10.1844	6.24496	5.44243	4.6727	7.70217	6.18565	4.26992	8.32139	9.56211	6.42255	4.01225	8.74531	14.7093	3.87439	7.33977	4.82879	4.81396	9.04366	4.04265	6.18082	4.79744	4.63274	7.27721	5.11602	4.60382	13.468	6.50024	6.07261	4.42894	9.2183	5.40687	6.61832	7.1833	5.5669	5.16747	4.23962	7.83788	6.35204	7.18031	2.31266	7.86757	5.24381
PMM1	7.6183	6.00027	6.47683	5.44232	7.90191	6.70201	8.40226	5.43052	4.0457	6.34961	6.84849	6.30592	4.97386	5.44751	4.41875	7.00808	5.94365	6.07809	5.76961	8.302	2.07245	5.35384	8.30063	5.40148	6.19986	7.39955	6.86703	5.3325	5.68106	6.35968	7.82892	7.89017	5.44911	7.36128	7.05373	4.78271	6.48307	4.93323	7.48741	6.63577	7.52627	5.46416	6.41628	5.68659	6.91262	5.78269	6.56284	6.74574	6.43155
PLD2	5.7783	8.55594	4.53187	10.0017	9.12606	7.07616	5.00022	8.682	1.91261	3.21409	4.23513	5.1189	3.24557	6.74702	7.45119	7.02625	6.72681	7.29267	10.0176	7.43535	7.78678	8.55874	5.04655	8.24875	6.70737	6.7813	5.31525	6.98766	7.08759	5.36631	8.41627	7.21006	6.06612	4.44304	3.45393	3.93569	5.85857	3.03012	4.93213	5.29144	5.88348	7.24651	5.16836	6.43429	6.94353	5.44032	5.8483	5.12258	5.20919
UCK1	7.79159	6.85708	6.63197	5.31358	8.85787	5.70547	7.54319	5.40378	4.70011	7.60707	8.73487	6.01515	4.91392	7.76207	7.21651	8.36919	5.63096	5.30194	6.67989	5.441	4.72589	5.52748	4.42223	7.17902	6.7771	3.00255	4.55363	4.44584	5.68048	4.58025	4.52871	7.07847	4.83666	2.54881	6.51027	5.42398	4.72663	6.76078	6.54051	5.14439	6.13852	5.15106	6.05449	4.6646	5.76645	3.51194	4.62865	4.5763	7.17468
ALDH6A1	4.36014	5.87012	12.322	6.38782	6.06067	8.59511	7.1834	2.71707	8.66032	8.31218	6.50466	6.99278	1.00717	2.92239	6.27824	4.73538	5.72016	6.01287	6.17632	3.85508	4.64738	6.50447	6.67724	4.91719	5.42142	5.95515	7.45331	10.5034	7.21038	5.85002	10.2939	7.89866	6.46216	10.1415	5.78673	5.39316	6.18609	7.61519	6.17901	7.8171	7.47967	3.23355	5.25262	6.11859	9.10801	3.16703	10.0934	5.75752	6.26895
AANAT	2.71648	2.83833	2.63129	2.86342	2.4226	2.83566	2.78212	3.07253	2.89977	2.86053	2.879	2.81675	2.72147	2.84207	2.71585	2.76271	2.55318	2.90974	2.55591	2.73984	2.68472	2.72509	2.66846	2.7332	2.72939	2.81852	2.70771	2.68192	2.86005	2.84386	2.96081	2.74463	2.79299	2.63129	2.66274	3.04852	2.64975	2.6149	2.68878	2.76697	2.97964	2.81772	2.65232	2.54227	2.81765	2.95123	2.64718	2.61918	2.77028
SRM	53.3447	30.827	43.5045	29.4618	40.5027	54.1685	39.292	44.8545	39.2495	30.9548	36.8577	45.6693	77.9576	57.19	50.4003	65.6122	43.9144	23.4991	38.129	45.3513	31.6564	33.4226	33.3836	36.6251	26.4705	16.9379	17.2799	19.2674	32.4208	23.7422	9.16133	25.6276	43.101	25.1796	15.3212	73.5111	28.5173	26.0427	28.9436	21.0323	26.8603	40.3259	37.4863	28.3495	24.9373	27.2469	31.8913	26.5654	17.3445
GSTM3	9.64352	19.9066	13.3272	6.62143	14.2348	10.8765	11.2832	10.277	3.42913	21.7012	10.6398	16.0929	15.9221	2.53473	6.58626	9.85487	12.4776	13.7364	6.26775	7.91167	2.20027	12.4897	0.0610753	-0.477061	7.717	9.00202	4.84539	0.575491	9.50698	12.5617	22.9747	-0.0354481	12.3924	8.77207	3.91892	11.8548	5.98733	7.69639	5.50094	16.6265	11.0839	-3.3142	3.04618	13.1051	11.6927	3.45362	7.12644	9.00787	16.0535
TYR	2.85196	2.91033	2.82818	2.64456	2.75965	2.84178	2.85309	2.78297	2.77845	2.75343	2.71183	2.73369	2.72467	2.7683	2.74042	2.85283	2.60208	2.72378	2.88421	2.82272	2.84003	2.79909	2.87036	2.75595	2.73397	2.8764	2.88921	2.67285	2.87276	2.7734	2.97062	2.72213	2.86251	2.73652	2.6782	2.82352	2.83164	2.83101	2.80684	2.85733	2.86736	2.74939	2.83876	2.77656	2.81396	2.79113	2.86612	2.77497	2.56008
GSTT2	4.06979	3.22841	3.43806	3.09991	3.36515	3.24017	2.95508	3.25975	2.96664	3.54437	3.51879	3.53562	3.97442	3.33938	3.29952	3.55547	3.2249	3.30445	3.71363	4.24969	3.02448	3.13855	3.73072	3.98382	3.51557	3.11075	2.93014	3.18926	3.09028	3.1254	3.08221	3.18985	3.56459	2.97332	3.68405	3.07841	3.0452	3.07307	3.42223	3.58425	3.30779	3.57576	3.11558	3.28483	3.22939	3.28042	3.72749	3.15724	3.2659
CERK	11.4393	7.78227	15.1329	10.0383	9.50242	10.3503	12.0345	12.5776	6.04237	9.24415	12.3908	9.08872	2.40954	4.92495	5.1703	11.9946	6.65632	6.74924	9.23437	12.7177	-5.05148	11.4739	13.704	1.32362	8.02412	8.06021	6.49986	3.14531	9.8314	10.9676	12.4679	7.9901	6.35985	12.7571	13.0306	13.586	10.0377	9.07367	10.1474	12.2011	14.0792	5.32574	10.639	12.3881	15.0815	11.0572	1.85033	11.2583	11.6788
PCCA	3.82108	2.8925	4.26082	2.76656	3.64283	2.82336	6.37077	5.00673	5.80035	6.15068	2.10787	5.61257	4.47573	4.61395	5.4729	4.85093	4.26954	2.83685	5.21921	9.58185	2.8361	2.57329	7.19207	1.89349	7.87447	6.03937	9.87316	3.29962	3.04472	1.72676	3.16513	9.58686	3.24194	7.52206	4.96641	5.45447	6.91359	5.57472	5.69016	7.58592	6.63926	5.85036	4.42019	5.80563	5.81977	3.63774	8.60908	4.80473	4.76659
AKR1C1	-1.04238	0.677289	2.9549	1.06954	2.60942	3.22036	2.87947	2.81447	0.391957	-2.52797	-0.740502	-1.66215	-0.782423	-1.25943	1.87205	-0.563127	-3.37045	-1.05561	-1.20468	2.29428	-0.324583	-1.20194	-0.720119	-1.94576	-0.238056	1.76576	2.99904	-0.774924	0.607234	0.732998	1.76009	0.0583003	2.95559	0.905465	-1.65832	0.327256	5.3896	3.54121	-4.94008	-1.82924	0.525489	1.09725	-2.73034	-1.57201	2.06882	-4.94008	-0.803177	3.30079	1.58574
DGKI	2.71388	2.56702	2.64217	3.00479	2.88562	2.74283	2.64101	3.16411	2.91101	3.20938	2.63197	2.70645	2.91462	2.63404	3.06719	2.86209	2.66101	2.77635	2.77939	2.8315	2.81848	2.79304	2.67919	2.9242	2.58507	2.63889	2.80263	2.7398	2.74532	2.73463	2.95051	2.90333	2.99005	2.77257	2.81096	2.85137	2.58138	2.96833	2.8375	2.83253	2.8424	2.93783	2.7386	2.71978	2.72828	3.02414	2.68303	2.66732	2.88648
CYP2D6	1.77128	0.975489	1.18539	0.955642	0.813244	1.64994	2.37443	2.95628	1.23301	0.645947	0.326738	0.858393	3.87842	1.31807	3.55	4.60363	1.77312	0.963922	0.67204	2.61749	0.869195	0.179784	1.04128	0.773893	0.468377	6.89421	11.0837	0.446395	0.896426	2.11615	1.18822	1.31159	1.88311	1.75099	5.64517	0.771023	2.39323	5.85824	1.54987	1.30967	1.56638	1.69527	0.900897	2.7143	4.08702	2.636	1.71048	2.08372	1.11677
POLD1	10.2607	5.48256	6.86508	9.71237	7.36387	9.95967	8.36723	12.8171	12.6412	4.77532	10.2065	7.33838	9.2507	11.4093	9.75879	8.66724	9.96419	7.05593	4.48095	7.54964	8.13066	2.78805	12.141	9.9984	-0.254578	6.15422	5.10945	1.30741	8.50205	6.59915	4.93034	6.0548	9.79204	7.48312	1.0808	11.6215	4.01887	1.79992	5.08575	0.914324	3.05258	6.38321	1.50185	3.00414	4.1928	0.260232	9.18887	2.83298	0.363818
ADH6	0.681435	3.96605	1.6842	0.0224102	5.71183	5.88559	4.19248	0.661163	0.625099	1.82225	0.749551	2.0144	0.658414	1.18512	-0.292124	0.430848	1.69587	1.38198	0.194233	1.09973	0.416474	4.80183	0.910346	-0.224886	3.63641	9.61135	6.35065	11.5991	-0.28182	-0.83486	10.4426	-1.46985	10.9245	1.60241	3.95795	2.74392	3.5979	4.6969	4.73961	3.64384	3.31655	0.778762	0.839646	5.2647	7.55424	0.116092	2.74647	3.50173	0.703904
NUDT2	2.41678	4.05734	6.78531	4.61091	7.07952	7.23375	4.39892	7.10433	6.49943	11.1534	9.46841	11.1153	6.29074	7.3334	4.69078	3.91004	9.03358	-0.349132	0.534996	6.72555	6.535	6.36183	1.67956	6.96084	9.75188	10.803	5.77523	-0.0748305	5.00059	3.59296	9.08559	8.3154	6.86069	9.80553	4.06406	10.5317	6.87098	8.62354	7.43205	5.37203	8.38951	6.36744	8.19049	9.71473	9.1307	4.842	4.90885	5.94337	7.80831
HAAO	16.2114	0.482804	-0.305673	7.63327	-1.22906	-1.59188	6.42401	2.22436	1.44252	-0.41251	-0.983058	1.2709	-1.73319	3.81872	-0.592266	5.40476	2.36292	2.09313	1.4701	2.03999	2.28842	1.19529	11.131	0.278181	6.52868	7.10573	8.2256	6.0905	4.59795	-1.31565	-0.674994	2.27268	4.50656	2.37885	0.206607	0.362717	2.41627	3.39498	7.02269	-1.79961	7.14525	2.33808	-2.5978	-1.39448	3.53226	2.30686	9.91734	0.633489	0.980212
NPR1	2.77523	2.11147	2.74465	2.38799	1.49138	1.79522	2.55879	2.36329	3.2454	2.69875	2.1693	2.84518	2.37323	3.67278	2.90588	2.68552	2.07238	1.63116	1.8003	1.80639	2.02439	1.32944	2.36584	1.55762	1.71967	1.39369	2.88957	1.86713	1.6093	2.13726	1.91456	1.85576	1.81403	2.78453	2.69127	2.93275	2.45898	3.3147	2.09455	3.07154	2.57622	2.11692	2.82645	2.66597	2.63115	2.54077	3.96954	2.56505	3.08983
DGKD	1.79369	1.94472	1.97491	4.33338	3.95675	2.40789	3.53782	4.73811	5.60962	4.5594	4.68218	10.0092	6.88459	7.10736	5.61784	5.92169	3.27185	2.32299	1.73907	2.58937	1.52397	1.39191	4.51844	0.826416	0.493935	1.57698	2.42396	2.07671	0.644931	1.95253	1.57734	2.73028	1.60527	5.94832	2.37225	5.15582	4.92628	3.22313	3.02327	3.101	3.85485	3.28789	4.86084	3.40767	3.32399	2.31682	3.1029	2.12681	2.04388
GPX4	57.7125	54.6734	77.5952	66.9732	62.2747	52.9691	47.2137	54.2456	30.5906	56.4781	51.7249	59.5159	60.4787	41.6213	57.6484	61.4944	55.5358	65.9029	44.0869	49.5285	64.6577	52.3847	59.9302	62.5958	51.4131	41.5616	44.5574	61.9341	72.9873	47.6378	52.0692	61.2413	66.4797	65.9632	50.8679	59.6841	59.0816	47.9006	57.6509	55.4799	55.4139	44.9354	53.3579	51.4249	55.1556	60.9545	62.1943	53.6615	56.3154
UGT2B11	3.19624	2.82418	2.60838	2.69869	2.19233	2.23471	3.83828	2.20182	2.53786	3.10352	2.43383	2.40304	2.57141	2.56634	2.57639	2.52235	2.50049	2.05747	2.24583	3.31052	2.79026	2.17696	2.48019	2.06748	2.25676	3.37706	4.88021	2.34026	2.38198	2.18741	2.30202	2.35822	2.18429	2.84026	4.97124	2.2049	2.96849	2.76763	5.62513	2.43639	2.93246	2.77398	2.66424	2.33681	3.32395	2.70761	6.11182	2.42244	2.4905
POLR2H	12.437	9.11969	4.71935	6.43012	6.81868	5.08492	9.70949	8.18823	11.0042	7.64119	14.8865	16.0121	19.3599	15.2235	9.48021	13.2335	16.47	-2.46822	-0.371236	0.238897	0.185306	0.275633	-1.73193	-1.59564	-2.29482	3.81233	2.6882	-1.08306	-2.01873	8.18823	-1.9734	2.55443	3.79745	7.55619	8.4533	16.1321	5.4851	12.6787	8.4247	4.96748	6.38114	9.85201	12.9469	8.27939	7.19139	7.9761	11.6871	7.02653	8.49445
PRIM2	3.22213	3.20466	3.35443	3.37439	3.46265	3.04715	3.10973	3.60198	3.73644	3.5455	4.67239	3.75624	4.02307	3.93287	2.91762	3.4851	3.50331	3.26449	3.476	3.37796	3.63139	3.72924	3.61952	3.77948	4.04186	3.62813	3.16079	2.82452	3.39162	3.19345	3.32662	3.21046	2.95008	3.49331	3.29679	3.38032	3.27909	3.41294	3.28946	3.24349	2.95236	3.05631	3.39004	3.10512	3.27585	3.70187	3.63729	3.06379	3.70367
AMPD1	2.54437	2.85928	3.75734	2.62445	2.48496	3.69528	3.00129	2.90992	2.49487	2.71307	2.82125	6.09195	2.8394	2.44772	2.47553	2.23684	5.12127	3.7354	2.57928	2.70236	2.59049	2.72667	3.71987	2.62235	5.48219	4.56975	4.44671	3.02316	5.53683	3.34203	2.37747	2.53733	3.53384	4.6129	3.61387	3.30031	4.41534	3.66003	4.17932	3.77576	4.58476	2.50244	2.96014	3.53651	4.0591	2.60766	2.38371	4.62116	2.3471
POLE4	11.2099	9.30498	12.2018	6.8597	9.91474	11.3197	8.92822	4.03633	12.0532	7.25367	6.17421	6.82433	7.72425	11.0132	6.86893	8.32215	5.39056	10.3076	11.7394	12.2286	12.512	10.2335	14.0423	15.9332	9.53838	9.37808	7.29294	6.24792	11.8846	7.99859	8.71302	5.29335	10.9815	11.7615	9.32908	14.163	9.31146	6.09061	11.5529	11.5091	11.2294	12.386	8.61454	8.72869	9.4869	13.0907	8.19007	10.4791	11.6552
NEU3	3.44447	3.5255	3.48649	3.46969	3.64806	3.46873	3.52369	3.54572	3.62166	3.3266	3.06725	3.50054	3.25134	3.31741	3.3425	3.48515	3.31378	3.41057	3.65502	3.65183	2.86989	3.26929	3.72897	2.82136	3.44673	2.83211	3.94177	4.03277	3.35463	3.50573	3.8534	3.80681	3.85886	3.78047	3.47507	3.30867	3.26696	3.51195	3.26919	3.51377	3.71539	3.53038	3.67674	3.33872	3.27936	3.69205	3.5076	3.18696	3.53301
CYP2U1	3.63962	4.03682	4.25116	3.03527	4.63028	3.9412	2.7158	3.20782	3.32419	4.51569	3.40766	4.00671	2.21648	3.17165	3.062	3.06157	4.24712	3.80373	3.8193	2.22169	2.46744	4.30434	2.097	3.81089	4.52118	3.06558	3.12061	3.09194	4.14416	3.10898	5.14849	2.97521	3.04425	4.41569	4.23854	3.69718	4.03487	3.69668	4.28115	5.15571	4.75559	2.91446	3.47255	4.7963	4.20352	3.6741	4.13816	3.73971	5.10594
HK1	9.93188	23.379	20.0692	18.0237	17.6469	26.0381	7.50456	13.3681	18.2064	19.8897	9.53193	14.024	18.1092	21.6147	19.7193	17.2234	14.8517	21.8196	23.2293	14.3782	22.9449	21.6685	24.9587	18.4398	24.3206	10.7571	20.4001	16.0199	17.0666	20.5968	22.0364	10.5216	14.634	13.462	13.562	2.67579	14.6005	16.3235	8.86037	13.5893	12.9848	13.566	22.6456	16.5573	13.8985	11.9828	6.69471	15.5735	14.5192
CDIPT	8.03859	8.51077	8.0683	18.6225	7.85351	9.74427	8.12011	9.05726	13.5184	11.296	10.6314	13.7134	18.3016	10.3823	16.4357	11.2487	10.3844	7.78678	11.0884	11.4798	5.43465	7.27319	1.0519	5.29545	5.14899	7.74974	3.8416	4.14972	3.81205	20.6774	8.29413	5.57925	8.76739	12.3886	8.46068	11.1684	11.2294	14.0605	8.93597	12.061	9.4459	12.9828	13.8659	13.8495	8.0041	11.2292	11.2632	10.8349	14.5126
NUDT9	9.12726	6.88146	7.09956	4.5362	6.82875	6.92766	10.1333	4.50148	5.52686	8.40242	7.18085	7.50227	4.19262	6.53974	4.06171	7.48915	5.20716	6.0355	9.81984	7.53898	8.43766	7.35248	6.25944	6.94294	6.93093	7.41615	7.49175	8.96375	5.77251	4.17438	7.21694	6.37712	8.65549	3.84623	7.24108	3.14356	7.45763	5.32028	8.43936	7.8326	4.65636	11.2806	3.85804	3.34011	6.35292	7.26613	7.56483	5.75659	6.61329
GSTA4	4.23622	5.91255	3.47013	6.00619	6.34585	5.14685	7.889	3.11205	16.6898	7.04736	9.48374	2.72127	13.365	4.15253	8.91788	10.7576	3.01544	3.1579	8.01388	9.00629	1.58628	3.91736	6.64684	-0.531376	2.1593	1.41367	5.79719	9.68018	2.18281	2.88509	5.99321	12.5869	12.4573	6.6502	12.7438	5.7584	4.7209	6.87529	6.09451	7.69453	3.99928	1.65415	15.7818	4.90167	8.551	7.39212	10.0547	6.65847	8.29808
GUK1	6.49953	22.3758	13.2654	21.8697	21.9812	26.9701	25.7589	33.4465	3.20749	23.9958	12.163	19.9277	17.8118	10.2632	29.7132	24.4061	21.5974	24.6691	16.6545	12.0836	14.2127	11.828	12.0715	16.1044	13.8143	17.5416	20.4113	13.6792	18.7593	10.1349	12.8562	19.2236	13.6552	16.2049	15.5683	23.238	21.7254	18.5113	16.1432	14.9221	17.3085	18.5113	23.7857	24.8092	16.7151	30.3453	27.3306	23.031	20.0505
CANT1	12.1923	18.9464	26.8363	16.0484	16.2468	31.1949	13.4712	14.7249	18.5777	-2.85383	4.71456	15.3171	0.0395783	12.0445	23.7194	21.9586	5.45616	18.308	23.8888	18.834	14.1784	27.8224	36.8909	20.2495	22.2817	31.5386	32.4245	30.5575	12.4837	39.4767	15.566	45.4535	37.0574	24.5912	16.9535	26.7076	16.1591	29.5185	24.1384	18.4901	20.9002	25.3185	22.0085	27.3989	23.7655	16.7809	24.6003	15.8093	21.3688
B4GALT1	21.1269	19.0795	21.2438	38.5317	21.1745	14.361	3.15569	14.6266	20.0335	11.1816	24.7874	23.5062	34.4284	19.9189	38.2129	18.7049	20.4176	16.7782	2.07582	-5.6116	3.78081	-1.50086	0.150376	-0.974499	0.825586	13.8236	3.08934	-0.408862	2.44427	21.4853	-8.8259	12.3055	5.90128	9.43125	6.41762	9.18258	16.0268	9.22099	16.0859	0.620757	5.70244	8.29398	17.7044	1.85875	19.8706	4.08192	1.00611	2.93713	1.63325
MBOAT7	18.1993	22.6736	16.9823	22.0302	12.302	20.2518	25.1492	27.1398	26.3765	8.92875	9.91237	8.16839	27.4868	21.3035	23.4365	20.6329	19.686	12.7451	17.0451	3.60546	13.219	14.1693	12.498	20.9269	5.95277	15.5763	22.8641	8.79698	-3.80898	11.2752	21.3187	17.6268	9.83262	21.3939	11.4498	14.3873	12.3111	13.605	14.9882	13.3585	16.2183	13.9035	3.79667	16.6053	11.2182	10.6283	20.8363	12.6294	7.79523
PCYT1B	2.93883	2.67085	2.7003	2.85439	2.89286	2.76661	2.69099	2.43518	2.65721	2.35383	3.36157	2.73635	2.83612	2.79457	2.65964	2.80916	2.71939	2.83664	2.99848	2.76067	2.60135	2.57817	2.65902	2.60044	3.05093	2.41463	2.50313	2.88718	2.69237	2.77271	2.60483	2.71134	2.8664	2.81357	3.15269	2.64693	2.44012	2.63637	2.58897	2.83428	2.61708	2.69049	2.63865	3.15523	2.57223	2.55215	2.33658	2.52873	2.79163
SMPD3	3.87204	4.38581	9.59787	1.57073	1.6924	-0.286812	12.4666	1.51837	-1.17012	-0.807372	14.1746	2.49206	0.240366	4.82018	-2.53513	5.45493	-2.68498	-1.75633	-2.68396	-1.18909	1.30636	0.844909	2.11817	-3.78526	-1.90734	6.69368	14.0047	9.4514	-4.09169	0.380233	6.40793	4.19052	11.0075	4.99922	5.51641	-1.17464	0.36193	3.0059	1.48195	1.94135	0.696248	4.50602	2.33923	6.75375	0.75971	-0.342278	2.78693	2.36812	-0.289026
ACYP1	4.54999	4.61935	5.91402	4.63731	3.56866	3.20825	6.74844	2.2778	7.99615	5.6636	10.8055	5.81292	8.60819	7.07007	4.71851	5.85257	4.05193	2.2156	2.97814	1.61383	2.7524	2.96678	2.79581	-0.0656466	2.63091	3.13697	3.27407	1.72274	2.19801	2.76741	2.898	1.83761	5.78336	3.23964	4.30314	4.14869	3.76628	4.18527	4.24796	3.57136	3.19235	3.41453	4.18971	3.4047	3.6368	4.34331	5.96787	3.19877	3.20597
EPHX2	6.26155	4.77705	0.365368	-1.44263	5.23273	2.315	10.1118	0.135133	2.27976	6.53846	9.84493	5.267	5.30828	6.60877	-4.24908	6.25428	5.2688	-4.97578	-0.503458	-3.75904	0.174218	-3.66225	6.98354	-4.57624	2.04951	7.01711	8.40638	5.41785	2.04563	-2.07577	4.40659	-5.11124	5.40039	8.27326	11.6976	8.99097	8.32055	7.85699	8.80345	7.90503	12.1135	1.22794	1.03727	2.99268	8.96535	-0.924157	9.47173	4.31816	5.1436
MBOAT2	5.60811	5.7014	8.98254	4.86196	2.77024	2.4017	6.49477	1.18778	2.03987	4.99681	9.74674	7.03675	3.64365	2.05264	3.61015	6.85485	7.49318	3.87117	-1.1282	3.56264	2.30305	0.603221	-0.312127	2.72348	2.22012	2.03093	7.94858	0.450409	-0.336113	4.02741	2.73874	-1.3558	-0.927603	6.21916	2.82986	3.16801	3.75428	6.53231	5.08685	7.3247	5.79894	2.66024	2.5198	5.88103	5.59703	5.4455	3.62988	5.72376	2.47912
CTPS2	12.7627	8.20169	8.70378	7.01798	7.8885	6.70897	9.39513	7.07999	7.16896	8.08971	8.39384	7.23043	8.37651	7.32304	10.8452	10.2772	6.10272	9.63796	7.9029	9.80464	7.65212	7.07851	10.6459	4.60529	8.06073	8.20729	8.23712	7.15268	5.36124	8.23619	8.76141	9.7903	7.6318	9.71352	8.71655	6.67996	5.16059	8.16653	8.02509	7.77466	6.62135	9.60194	9.63176	6.77308	6.99426	6.65141	7.1582	6.71406	6.62341
BPNT1	14.195	15.8294	12.2878	15.2939	11.2371	11.5702	11.1228	18.7686	12.4746	11.8169	18.4159	15.5944	9.57891	12.6197	10.5048	14.249	11.3517	13.5466	10.1064	10.118	5.0959	7.31314	3.06466	5.67941	11.661	15.5179	15.6386	10.6659	11.3839	15.5598	10.493	7.34726	9.37766	8.67208	11.3147	6.67415	18.3733	14.4038	12.5017	10.6122	13.7554	12.1419	12.8159	8.39274	11.7884	12.1601	15.1833	10.3021	9.3918
LIPG	9.43563	6.74447	4.4801	2.20126	4.4138	7.21247	4.42668	7.1802	7.49087	4.93557	3.18661	2.50689	1.57175	6.6019	3.26777	6.8518	4.00951	4.40127	5.22314	6.87378	3.5166	4.45796	4.64579	2.21962	3.21922	6.60816	4.14015	2.79131	4.39735	5.67496	3.76618	6.68633	8.20078	5.38179	2.76769	9.28907	6.95356	4.82278	3.72512	5.16889	5.77344	9.49837	3.09228	5.47823	5.9406	6.04462	8.07238	5.93287	6.59052
AOC3	-3.27394	-1.48846	-4.33502	-4.66347	8.15686	-1.29246	-4.44424	-7.46855	-3.49824	26.0809	3.62193	14.1952	-2.67254	-0.478249	-2.49201	-3.26008	16.4955	-4.55456	-4.76908	-13.229	-9.97778	-4.37834	-8.12048	-10.2	-4.47717	-9.01819	-5.32543	-8.67581	0.0856091	-3.76226	-1.22633	-9.13798	-9.53386	4.24173	-0.410239	-4.13874	1.04575	1.59785	1.46425	3.12543	-0.458686	-6.21079	-0.128173	2.68602	1.34125	2.23327	-4.31646	0.598568	8.22506
NT5M	3.11737	3.47906	3.41818	3.89205	3.34819	2.97162	3.42911	2.94317	3.16691	3.63431	3.27514	3.45153	3.27841	3.0543	3.65671	2.81759	4.1841	3.33822	2.50654	4.2414	2.25763	2.92006	3.69055	3.10887	2.61983	2.90179	2.87694	2.59168	2.72852	3.2654	3.23799	2.94701	3.49552	3.40327	3.88664	2.26249	3.30592	2.8798	2.94269	2.60106	2.96118	2.85481	3.40457	2.8938	2.74646	2.57533	3.34674	2.46928	3.06155
PGS1	9.13779	6.42954	5.75291	7.00383	5.73374	5.75615	9.36116	6.88456	7.87028	6.94504	7.30176	7.84379	6.67664	6.30728	6.71513	6.60355	6.73257	8.3923	7.06799	6.55462	6.53991	6.84465	6.66017	5.03626	7.23322	5.0272	5.51959	5.76457	5.7944	6.07027	6.36789	5.44281	6.15224	5.97289	6.50803	6.60611	6.77358	6.10541	6.42475	6.3984	7.28469	7.96576	6.86221	7.79991	6.7407	6.52703	6.58429	6.80059	6.57695
FBP2	3.19099	2.84581	1.76552	2.95457	3.94256	11.4184	3.36948	1.65842	3.8794	8.34423	2.01337	1.90836	1.63775	1.82533	3.00235	2.16082	2.63812	1.37764	1.52232	1.37268	1.96598	1.6946	2.21398	1.82116	2.65682	1.36227	5.7113	1.54038	2.09292	1.87344	1.4952	0.984312	2.95473	4.77614	4.65822	1.25928	2.94905	2.42591	1.25855	13.7329	1.9632	1.91749	2.03216	2.2242	3.41923	2.52743	1.46132	2.31274	1.1491
SMPD2	12.1478	10.6899	2.73947	10.9369	8.32579	5.89511	9.16636	9.41065	13.8537	4.94361	11.3138	10.2253	9.94287	7.24903	8.09852	10.4089	5.66968	9.69067	6.15474	10.2658	8.19561	3.02738	6.21946	1.48683	0.479396	6.98539	7.07966	0.104086	-0.598294	12.4882	1.20975	10.194	8.0612	4.87789	3.96398	20.7314	5.2315	8.51332	7.72551	3.5986	7.35305	10.456	10.4803	10.7044	5.24608	7.59449	5.95559	4.62617	1.87725
PDE11A	2.51705	2.53411	2.62238	2.45017	2.41889	2.41395	2.77806	2.44161	2.59787	2.42952	2.45784	2.55521	2.92075	2.64328	2.51946	2.62379	2.65755	2.53156	2.88387	2.69817	2.75867	2.90759	2.65399	2.55547	2.67736	2.53977	2.53412	2.55657	2.59703	2.3879	2.68545	2.52319	2.38438	2.402	2.48347	2.54506	2.50548	2.60524	2.47098	2.6387	2.68555	2.52608	2.55005	2.40847	2.68091	2.37533	2.4307	2.61962	2.63023
PI4KB	17.5805	14.2604	15.3935	21.1195	15.3694	13.152	11.6414	12.4532	14.108	13.8049	20.8028	15.9763	19.5962	10.1336	18.4408	12.0976	16.9733	15.6081	12.5411	19.2069	11.0215	12.4949	7.70066	11.407	11.1348	10.124	12.3646	13.0404	12.1908	14.9301	14.3781	9.60064	9.60064	13.212	16.6955	13.5894	15.0047	15.5622	10.5088	11.0131	14.3934	14.4425	10.7572	10.7185	11.1751	8.73068	8.68878	12.7142	9.99399
NNMT	-5.02991	2.7352	1.36243	15.099	11.7704	13.0768	-4.7739	0.921128	3.54248	8.41028	4.41817	18.4968	2.21864	-0.111212	14.2632	11.5923	14.5818	0.831953	9.25994	-14.1159	-8.10995	6.42466	-8.0501	9.0732	4.85449	0.494472	12.6096	5.51832	3.01434	10.7313	-3.56965	-1.66884	-4.1947	8.71594	-2.91937	-7.50549	7.52899	7.35927	13.3803	15.9699	13.0009	0.141052	8.1837	7.0476	10.8278	20.5382	-1.01399	7.48593	29.5845
PDE9A	6.62685	3.12253	8.1745	7.1987	5.63599	3.34502	4.68758	3.50056	7.30576	7.36292	5.19388	5.20376	4.92258	2.81338	4.09153	2.09465	7.50558	5.01647	4.00476	5.80592	1.62148	3.77878	6.68428	2.74006	4.9707	5.61953	3.54909	2.74703	4.76681	4.13868	7.32177	2.68142	2.11641	4.59042	4.72027	2.17359	4.61085	3.51696	3.19114	3.06754	5.37076	7.28056	5.46759	3.10392	4.04609	2.75087	1.90884	3.56305	5.30201
SI	-11.4722	-16.5426	27.2169	8.95553	-17.4797	-19.5956	56.5579	-14.7011	-18.0761	-17.7447	32.7189	-18.1992	-18.5897	24.7066	-16.036	-9.92308	-19.4432	-9.76757	-3.09171	-13.8687	-11.8706	-9.44919	-18.8036	-14.9049	-15.1513	57.6342	65.1374	-19.2784	-11.6522	-18.1498	-13.3573	1.27842	-1.84983	18.3748	61.7317	-15.7557	26.2218	25.2641	58.1308	9.13161	33.8259	-18.1917	-18.1285	-12.4722	26.9603	-16.606	-12.8081	-13.3746	-15.5589
PCYT2	15.5879	3.19494	8.02595	11.4769	6.91896	7.19492	10.1289	8.99134	6.51595	5.73372	8.43628	14.8758	17.4301	8.57009	13.3469	8.51865	5.41665	11.44	7.75012	11.4803	5.52997	3.65071	5.68477	2.12213	1.44656	8.12483	6.14533	4.00048	1.49662	11.304	7.62606	5.9248	6.97472	6.08271	2.95498	7.94825	6.83675	9.33587	8.93043	2.54993	8.05041	11.809	6.38139	6.52421	4.2453	5.84708	8.9475	2.67901	5.5512
PDE2A	3.4141	5.44681	3.74498	4.77562	5.03673	5.41835	2.6272	2.91115	3.04457	6.63862	4.05653	6.78075	2.64183	2.11815	3.78981	2.24855	6.28643	3.54268	4.01462	1.95397	2.00638	4.71112	2.41926	2.57664	4.18212	3.0632	3.17446	2.07602	4.32391	4.72731	4.89376	2.60249	2.86822	4.23163	3.16493	2.19872	4.275	2.96966	3.64928	5.60642	4.3097	3.07139	2.2876	4.50083	5.49352	3.52581	1.96489	3.39199	4.30728
ACY3	27.9299	-4.33501	27.8046	10.5644	4.24752	-8.05001	11.552	-0.655305	-4.92107	-8.81039	-13.1543	-8.98722	-13.2749	1.3648	-6.02851	68.4846	-2.02676	-5.44197	10.2652	-24.263	-13.0352	-1.89807	2.17963	-18.5223	-12.8602	7.12113	29.0692	-12.3746	1.68053	-4.26647	-2.73271	-10.739	5.68992	7.12941	13.558	-11.4915	4.37925	18.1954	-6.74317	13.5794	25.606	-1.204	16.2608	0.969799	27.8556	9.56217	-6.68212	13.752	-6.73832
OGDHL	14.5569	1.52803	1.66596	8.35209	4.06699	2.05571	1.48133	12.1149	4.47475	3.83124	8.64026	2.52674	10.9775	8.07248	2.29116	7.78601	2.80166	2.20469	4.42553	11.4276	1.37944	1.45757	6.3283	1.91638	1.77585	2.06285	2.32602	1.74185	1.69084	7.59343	4.1266	2.44466	2.3885	6.07453	12.2793	2.1055	2.01394	1.98624	1.74541	2.1269	1.85926	6.60026	1.77968	2.03909	2.31511	1.91884	1.4891	2.53835	4.99788
ADSL	10.0308	6.36468	6.14517	6.26205	9.8333	11.42	10.9601	9.29758	8.96388	10.1296	8.90888	10.9554	9.45125	10.7757	7.52527	9.81495	6.4636	9.1054	10.9601	13.2629	9.04446	11.6085	14.6877	9.94909	8.98567	7.29144	5.99697	9.35818	9.54054	10.7701	7.83505	10.1247	11.7371	7.15161	6.15941	12.538	6.62449	8.6051	8.3405	9.53604	8.70804	8.83031	8.22593	8.59668	8.97251	9.632	9.14169	7.94926	7.58855
GMPPB	5.69662	3.6589	5.26264	4.70146	4.45113	6.8569	5.58542	4.21038	3.01572	3.17217	2.6037	4.5427	3.90084	6.84352	6.33663	7.36759	3.18373	4.52325	5.72477	4.05516	5.38568	5.4762	5.04876	5.9016	6.71906	5.64432	7.24655	4.37819	6.05806	5.1311	4.33168	6.80408	6.44698	3.69084	4.40302	4.83931	4.71568	6.0694	6.18848	4.75849	4.1599	3.66765	4.52699	3.92336	4.68681	4.47979	5.0821	5.73365	4.25288
AMY2B	2.81097	3.32835	2.85249	2.88501	3.12531	2.93422	2.83829	2.74658	2.99398	3.25399	3.48414	3.28514	3.88241	2.86536	2.97916	3.26636	3.41553	2.85566	2.90825	3.07725	3.27629	2.77219	2.81184	2.72325	3.00636	3.04929	2.73557	2.82622	3.09894	2.87088	2.99522	2.73427	2.94556	3.50288	2.86167	2.6453	3.28369	2.8687	2.98464	3.28608	3.30983	2.923	3.12703	3.10097	3.16154	2.81177	2.93302	3.17257	3.16138
AK7	2.5178	2.30497	2.42434	2.69079	2.78527	2.08777	2.7206	2.97975	2.18987	2.51809	2.88061	3.46395	2.44134	3.38935	2.92436	3.09058	2.52852	2.38463	2.18325	2.44496	2.42941	2.55855	2.24358	1.97057	2.06492	2.33204	2.06358	2.68461	2.58122	2.47746	2.15651	2.32743	2.15295	2.32991	2.76305	2.93852	2.49423	2.68537	2.35607	2.87447	2.35399	3.29193	2.7107	2.99156	2.4947	2.70402	2.68528	3.04591	2.83013
CDO1	2.19208	3.77386	3.34709	2.22243	4.35428	4.37172	2.45505	2.18468	2.36227	5.34966	3.45654	3.57346	2.30214	2.83022	2.56656	2.44314	3.46998	3.43873	2.67197	2.09488	2.35874	4.41955	2.49777	2.84404	4.31585	2.73031	2.23207	2.85492	4.56637	2.82679	4.90276	2.45317	2.44763	4.14804	2.82238	2.4791	3.92508	3.08076	3.80156	4.91303	5.03221	2.35569	2.71243	5.36419	3.80476	3.54339	2.19884	4.37512	5.57882
FMO2	0.670126	8.27402	7.71249	5.85476	15.2072	7.06038	2.64767	5.05201	-2.21096	3.57455	6.30775	6.97375	-1.21125	0.681968	2.57768	2.02156	11.5325	11.6861	7.6704	-1.15415	4.85369	12.2001	5.96364	6.11634	15.1693	11.6861	1.20181	6.04579	17.7135	3.71489	9.63165	-0.843524	0.527871	10.5642	4.70014	0.802172	8.97281	5.38859	13.1	10.7419	13.7283	-0.851424	1.9807	9.12632	9.67395	5.35104	-2.91152	8.51109	10.3405
TK2	5.89586	8.11137	6.62368	5.7589	5.71374	6.67341	4.50767	5.1539	6.32298	5.63072	5.95012	5.34242	5.57509	4.59956	6.15426	6.13491	6.51217	6.02146	6.4229	4.91219	6.45525	7.18439	4.44047	6.83456	5.55242	5.84887	5.13092	6.71029	6.77772	7.04886	5.54381	5.84242	5.89398	6.13491	4.06488	5.31987	5.31593	4.04426	5.77964	4.14674	5.41694	5.74984	4.51812	5.08689	5.2529	5.60809	2.89811	5.43499	5.18189
FTCD	4.26261	2.59656	2.90071	2.656	2.75212	2.8373	4.17314	2.56667	2.81014	2.73333	4.13245	2.50706	8.00969	2.60679	3.1115	3.05584	2.74865	2.87311	2.73185	3.05501	2.50058	2.78119	2.8439	2.74667	2.92921	2.75103	2.54367	2.78236	2.73156	3.07695	2.78237	2.58689	2.54189	2.50265	5.02789	2.4741	2.76624	3.6256	2.58888	2.80274	2.59215	2.66111	2.59389	2.74906	2.56293	2.43968	2.6476	2.63496	2.60595
PFKP	7.11527	24.437	15.0966	26.943	9.92341	16.8543	11.4953	29.9733	15.2989	3.65239	-4.34796	21.5696	26.7334	38.5093	16.8033	22.2981	23.2136	20.6663	21.6136	30.0068	16.5341	8.66853	6.7708	13.9804	16.1819	16.0313	12.669	14.5655	-0.307279	10.4401	3.96929	22.8087	9.80583	14.5501	8.74891	24.6098	18.7207	14.6404	13.5654	5.03136	9.85668	24.2065	25.3543	16.9079	11.4431	17.5273	17.0909	12.2495	4.99916
INPP1	7.11073	8.4559	5.1429	3.33089	9.16489	6.85686	5.24595	4.06956	7.54318	7.10389	11.4179	9.3542	11.685	11.7384	10.0672	10.3836	8.47123	6.75594	8.60498	1.88872	13.6436	7.66518	3.01257	7.17416	8.77801	11.7629	10.5769	4.67886	9.05241	8.82283	8.81013	10.8739	10.4069	7.77554	9.18107	6.15009	7.9582	10.2077	6.70328	8.84251	5.69736	8.69363	10.4733	12.0478	6.40147	10.3731	7.93012	9.35819	7.51867
CAT	12.8708	17.9094	12.3326	1.15829	11.9917	12.5719	13.9128	12.4811	14.9628	22.6117	6.72051	15.232	-4.63977	13.0573	24.4963	19.0567	13.4163	11.7191	4.1755	9.38619	24.9362	13.9493	3.45015	6.53528	25.1978	13.259	21.8411	21.827	14.2463	9.29639	15.4801	9.162	-0.259138	11.3348	13.4648	12.9145	14.5154	23.2899	17.6083	24.4534	20.4112	14.8387	24.6142	18.6284	22.1468	5.49877	2.06254	3.81299	17.3647
GUCY2F	2.73538	2.86595	2.7815	2.78096	2.74919	2.81577	2.75169	2.70646	2.84033	3.0181	2.80427	2.86569	2.77712	2.80146	3.15788	2.79374	2.72154	2.8827	2.89939	2.819	2.84646	2.8536	2.72764	2.67677	2.80372	2.64532	2.86692	2.74863	2.74922	2.75365	2.7713	2.74001	2.73985	2.92085	2.88158	2.73743	2.78334	2.90675	2.86862	2.8622	2.79921	2.73979	2.88329	2.75178	2.90732	2.86155	2.89259	2.90598	2.74926
MGST1	-5.26389	-4.88909	-5.06461	17.7163	4.11559	17.4377	11.5736	13.8937	15.6687	-0.380123	-11.1961	4.25891	5.79551	23.3878	-9.19902	-0.700631	-4.94891	12.9873	13.5238	10.9176	16.2988	8.61081	5.39758	-7.83278	11.9412	14.9841	9.61067	-12.4597	7.51845	8.21697	-1.08732	26.2684	23.8688	8.70887	-1.33794	-17.8935	7.09997	3.89019	9.73166	13.2244	-0.865514	10.6159	-10.9167	3.20832	6.79373	22.1353	24.5471	9.85358	5.68688
LRAT	2.71157	2.57382	2.54395	2.48571	2.62585	2.79427	2.49489	2.4772	2.86256	2.7265	2.61995	2.81256	2.39075	2.66562	2.49957	2.74665	2.90946	2.64144	2.44864	2.38311	2.57044	2.27849	2.54903	2.55776	2.57443	2.44885	2.48166	2.49738	2.38749	2.41616	2.50602	2.65579	2.3824	2.65645	2.83752	2.57033	2.39346	2.43815	2.41079	2.57337	2.71065	2.538	2.71111	2.62832	3.01917	2.67406	2.45187	2.71718	2.76069
PLA2G6	4.59439	3.33583	2.75986	4.03903	2.9785	2.61522	3.78744	3.01097	2.38966	2.53287	3.99093	2.47858	2.60546	3.88428	3.0297	3.71324	3.47474	3.45252	3.63243	4.30142	3.21201	4.0206	4.15254	3.47949	2.72482	4.17448	2.44458	3.22792	2.76283	3.91695	3.59738	3.54768	2.74207	2.7326	2.81916	3.0874	3.24724	2.66727	2.39386	2.92848	3.44454	3.07775	2.86424	2.83743	3.22159	2.16942	2.55551	3.28876	2.50511
DNMT3A	3.28978	2.49	3.02025	2.82178	4.39037	3.01165	2.6393	3.73508	3.24529	6.56054	1.84777	4.71227	3.64738	2.51958	2.6512	2.75092	3.30324	3.37295	1.99003	1.45666	1.8767	3.50912	2.56867	0.87202	4.31634	2.33125	1.79642	4.18899	4.81962	2.43444	3.30069	2.38228	2.45761	3.16335	2.00401	2.31545	3.42688	2.99393	3.17176	3.13269	2.92727	3.62997	3.3639	3.49825	3.54889	2.89727	2.98305	4.68857	3.68399
P4HA1	-5.39861	-2.54115	0.487068	-4.98293	-0.637459	2.84241	0.0642128	4.50956	10.083	1.84861	-0.672403	0.23713	2.67253	9.09861	6.60989	3.80039	1.40846	-7.17227	2.42911	-3.21874	0.388586	-1.7419	-4.21956	4.44902	4.17649	-5.0358	-4.72491	3.53353	-2.83122	-10.2461	1.22878	7.16745	4.03264	1.14486	-3.57184	-2.68938	-0.226561	1.44322	5.75297	1.62054	-4.82075	4.46622	4.58822	2.0063	0.829943	5.24882	3.4387	-0.596777	6.65696
WARS	15.9008	9.7506	17.4237	19.8609	17.6585	27.7646	18.8216	15.7754	10.0894	1.29617	-1.07583	24.071	2.48501	0.908611	0.817024	8.00409	67.2262	36.6472	19.9337	-0.55553	63.3221	28.3326	29.79	60.6521	17.2956	34.8863	15.3468	62.8312	48.9235	25.5496	-11.0794	4.36889	16.3003	12.7079	14.75	21.1883	27.0074	28.9355	12.3178	6.61608	30.9116	37.4353	20.8103	5.65841	23.8123	18.0303	5.27541	32.5441	12.2435
LDHD	3.07505	10.4893	2.44928	1.4251	9.60879	5.94667	1.81511	5.13427	2.65443	1.98434	0.161177	7.85662	1.38765	2.94641	7.27499	6.30772	-0.0661035	0.536959	6.31383	6.05093	0.119962	4.91352	-0.89659	2.01119	4.75532	8.48651	11.9251	5.74627	0.704343	1.7204	4.33836	-2.46225	1.65998	4.40671	4.84929	-0.331668	5.17482	7.42612	0.441225	4.40339	4.94064	2.05881	5.77989	2.82821	4.40365	1.26261	5.23095	1.34038	1.03448
ACSL3	0.277623	9.01831	13.5376	4.97064	9.54431	9.5891	9.4436	8.07084	12.981	4.53992	8.4876	0.770438	0.116903	16.1544	15.0459	14.4435	7.31516	9.21464	8.83299	13.4443	20.3072	11.011	14.302	13.5382	8.15349	11.9056	11.5947	16.4916	10.4237	14.485	15.4945	19.4749	11.6088	3.98698	18.1513	4.35025	6.5457	14.3953	11.4667	14.1348	4.95516	15.3966	9.65516	4.39438	1.86656	10.151	20.9188	8.06242	11.1526
UGT1A5	2.71156	2.75192	2.79095	2.59972	2.81066	2.75809	2.91535	2.72374	2.95459	2.71671	2.85464	2.75997	2.65757	2.76151	3.08728	2.94143	2.74314	2.69482	2.60612	2.6416	2.44505	2.88194	2.65035	2.7322	2.45621	2.65845	2.76253	2.67997	2.77535	2.75214	2.52561	2.56989	2.65009	2.57836	2.82006	2.92518	2.64783	2.81064	2.66369	2.64861	2.93339	2.74477	2.69675	2.86172	2.74224	2.78081	2.8957	2.87754	2.94114
SPHK1	1.11192	6.99179	6.04534	7.1009	5.25881	4.70301	6.31842	6.06434	2.09285	3.83348	5.08811	7.69663	11.3231	4.85677	9.14161	7.37644	5.19305	5.16181	11.7285	9.68249	4.71489	8.94899	5.15241	13.8624	5.63876	6.46232	6.77672	8.63036	4.29363	6.01213	2.78715	7.3231	4.137	3.5524	2.76499	1.71467	5.99554	2.64443	7.48326	3.15173	4.2204	6.337	5.79958	2.45571	5.39372	8.00476	8.90179	3.76104	5.6916
LALBA	2.7085	2.74849	2.56561	2.59021	2.89833	2.80692	2.8427	2.92654	2.73431	2.60791	2.72408	2.95382	2.88708	2.77475	2.72135	2.8668	2.76175	2.72808	2.75796	2.71383	2.789	2.82846	2.82552	2.85908	2.69244	2.71203	2.83841	2.86724	2.7753	2.80337	2.77229	2.81908	2.74368	2.57234	2.76594	2.6752	2.74088	2.74449	2.76719	2.79409	2.77798	2.82617	2.78728	2.69008	2.62994	2.81128	2.6549	2.8211	2.72022
EARS2	6.59919	5.25607	3.09446	3.30524	4.16805	7.55939	4.67199	7.3574	8.87599	4.87487	4.21306	4.43482	6.9621	7.54533	6.94539	4.5033	4.01861	8.05004	6.30467	6.06237	7.81739	5.76829	6.0666	6.32038	6.23582	7.21338	5.75756	5.69634	5.82188	7.97873	7.99333	6.36326	6.80588	6.04758	3.84611	8.08638	6.28138	6.58814	7.07215	6.19009	4.55397	6.47687	7.46409	5.80576	5.44308	1.69946	6.99118	6.30782	5.29165
PYGM	3.20796	0.555986	2.76956	0.357474	3.2132	1.05987	0.942576	1.40224	1.18035	7.90866	2.366	4.19058	0.332353	3.13792	2.83533	0.509557	5.65721	0.81624	0.330535	0.958642	0.441381	0.221882	0.637588	0.0480321	0.465774	0.621711	-0.236784	2.45236	1.68373	0.0879496	1.39358	1.65683	0.797612	1.81865	1.11047	2.49311	2.49718	1.55268	1.40963	1.58439	1.99027	1.94635	1.22442	1.58581	1.97072	1.77077	1.41753	2.71842	1.29632
PTEN	6.71805	5.65072	11.089	6.8678	10.7032	11.3692	9.25733	7.32798	10.1093	8.51356	7.2653	7.85385	5.82761	6.54953	8.38568	5.12116	6.75827	6.59345	9.04086	5.91276	10.3052	11.5	7.66248	9.4632	8.72943	7.88554	9.80849	11.8446	11.7348	12.3399	10.5454	1.09698	7.12608	9.33168	10.1093	7.11815	8.22992	8.88864	9.80639	10.068	9.98575	9.37871	11.1914	8.44138	9.71589	9.50083	7.39036	10.4031	9.94367
LCMT1	13.0272	10.5783	7.5019	15.7948	9.35123	8.79788	9.81401	14.0427	11.9111	9.44906	9.25849	9.60153	8.27648	9.06163	11.5976	6.37532	5.83054	12.265	14.0625	12.2209	7.50025	9.53949	13.1702	10.7019	12.5871	11.7693	12.4198	11.5555	10.9011	16.2473	14.6577	13.8375	11.0388	8.33389	8.93136	11.7499	9.78159	11.2281	8.24861	9.02306	11.411	7.9041	8.71044	8.37561	9.96195	8.49742	9.19388	11.2425	8.7668
GATM	-18.0204	20.2774	0.366188	21.3558	15.0104	11.0191	20.8757	-18.4392	-10.3192	7.44906	-24.1028	-14.1387	-10.1564	-1.91813	20.9584	-3.99122	-19.727	14.2471	-14.298	1.91678	45.4203	2.33057	-27.7799	1.07133	32.8744	0.255418	35.1536	61.8745	-2.09914	22.3372	26.8348	-25.911	35.7929	2.94145	37.1721	-24.9804	-13.9545	-2.91729	13.3373	24.3805	-6.89567	21.4921	-33.358	4.31478	5.12675	-11.568	11.3217	20.5958	12.6659
PCK2	18.1872	4.2401	12.9741	-0.961672	-2.07144	-3.11051	9.61016	-6.886	9.30094	-9.3768	0.454081	-7.49242	9.67038	19.7081	-8.85931	6.6659	-11.0277	-2.36273	-1.09192	6.75443	-2.15143	-5.12443	14.971	-8.15215	-2.68161	17.5112	29.1852	8.12386	1.21137	-4.47118	-14.6506	16.1638	17.3763	6.37101	28.1655	19.8669	3.36138	-7.31094	10.3538	-12.4773	7.58211	27.7953	-2.09092	-4.49586	10.2484	2.36361	12.6465	-2.54366	-1.48489
KMO	2.85257	2.77383	3.02086	3.22762	3.13248	3.20887	2.78114	2.8802	2.9289	2.84919	3.23002	2.92607	2.77262	2.91334	3.13483	2.66718	2.83503	3.01155	2.92801	2.71031	2.6915	3.25488	2.96315	3.02446	2.9434	2.97806	2.78508	2.90503	3.15795	2.91483	2.78409	2.9483	3.00515	3.50162	3.01931	2.79467	3.78911	2.88467	2.92665	3.10238	3.3832	2.99194	2.86638	3.00979	3.20925	2.75672	3.0648	3.2461	3.10205
ODC1	30.3464	6.84873	12.4207	10.3975	16.1209	33.0751	35.9165	38.8968	52.6066	23.8197	23.2232	27.3125	36.7445	43.4068	5.9941	34.3846	0.318515	7.20163	41.2284	35.7337	40.7631	33.0069	71.6752	12.261	25.9916	27.4703	26.7773	17.4067	29.0244	34.5566	32.9192	87.8916	51.0021	21.6228	26.8715	61.4409	16.3551	27.4349	23.7822	15.4166	15.1741	56.454	45.7853	18.6427	14.6232	20.8069	28.6954	21.9187	25.4676
GCK	2.50094	2.59717	2.50615	2.62028	2.7148	2.87533	2.54172	2.53216	2.68741	2.63724	2.61322	2.46802	2.69137	2.68155	2.58609	2.59154	2.58119	2.73339	2.54132	2.46592	2.59916	2.59829	2.57181	2.65826	2.44767	2.59331	2.6033	2.5937	2.75865	2.67153	2.58708	2.7758	2.66102	2.69929	2.59981	2.47591	2.67347	2.48159	2.74112	2.79941	2.62184	2.67992	2.50544	2.671	2.72779	2.81483	2.57645	2.74658	2.7108
HMGCS1	23.3786	6.77184	3.7087	12.7034	3.0178	0.014902	15.3072	19.7792	16.2501	2.74326	26.5363	8.30086	11.7411	23.4521	19.4236	18.2084	7.20489	19.1341	0.911915	14.9813	-6.25973	-2.6365	1.04121	-3.24411	-3.87577	12.4433	1.52544	1.79319	-4.62672	13.9985	6.76438	14.4777	-3.81308	9.48403	21.8158	6.37024	8.49617	12.8893	12.3439	1.00651	6.39773	19.2238	12.4433	3.24157	1.57303	16.3559	38.261	4.84904	5.26419
POLR2J	23.8604	17.3513	10.3512	27.6416	26.1815	9.96061	13.2186	15.5806	26.1151	5.2723	22.743	10.2493	20.938	15.457	27.6794	18.0569	12.3984	13.0876	26.8573	37.6597	13.1557	8.65308	6.21069	2.07377	0.926709	18.6893	6.91721	-2.45894	-6.78832	15.9298	-4.31234	11.4137	17.0718	11.765	6.37164	15.9121	6.87939	9.3278	6.26074	4.10541	10.7171	6.61609	20.3208	8.78312	5.26141	8.66865	21.8439	6.11136	14.6779
AMY1B	3.38235	3.3771	3.58391	3.395	3.53138	3.06112	3.07819	3.73149	3.47584	3.52768	3.48432	3.94662	3.68039	3.80242	3.94121	3.72503	3.57987	2.97121	3.83742	3.41343	3.52029	3.61477	3.81643	3.56865	3.19665	3.44312	3.16961	3.14404	2.86463	2.74092	2.9682	3.6082	3.48852	3.54048	3.17258	3.28392	3.35216	2.74977	3.3017	3.91993	3.27993	3.55303	2.70115	3.09247	3.20698	3.4987	3.27439	3.20311	3.18378
CS	8.21843	13.6677	18.9743	9.37459	19.9035	22.7635	15.8529	26.6309	16.6278	5.88571	-0.504819	14.0412	12.8803	24.3352	2.75848	12.9634	12.2212	11.0341	24.9074	37.7852	36.0401	31.4393	33.7977	27.5348	27.8342	20.8673	25.4507	28.6465	26.5058	22.499	22.1184	27.7186	30.0658	23.3612	18.0119	34.5364	20.6498	13.459	21.6255	16.9405	21.2899	22.9404	26.2825	22.1285	19.4932	16.5154	23.0661	20.4824	16.9692
PTGES	4.31009	1.99185	12.9607	7.87176	2.63786	8.38801	8.18707	5.70407	11.2489	-0.911119	17.785	6.42061	16.5344	5.61764	18.1175	4.01964	11.3876	10.7685	16.4239	19.1639	25.0355	9.65225	12.0565	5.85338	11.9845	3.38817	13.4924	18.141	15.3077	8.23141	5.83687	5.23533	11.2262	9.09438	6.5727	-0.255428	9.5553	4.31393	15.7076	6.23686	10.8395	8.27911	3.49884	3.76388	12.5629	11.2933	10.7646	7.20096	6.49815
GSTO2	6.63075	8.60852	6.95138	5.66435	6.71052	8.54982	7.71587	8.2734	8.67507	6.85189	5.69646	7.97854	9.23459	7.6784	5.76774	7.49743	6.78705	7.26309	6.45535	5.50103	6.71661	6.34819	5.13755	6.97597	6.34447	6.44769	6.46998	7.69455	4.08024	8.13351	6.25069	6.41519	1.20245	7.76613	6.67648	6.95817	5.47731	7.0957	5.93079	5.79154	6.61548	6.81986	7.04639	6.90747	6.5985	5.30912	7.72177	6.81455	5.33626
NMNAT2	3.73717	2.23837	2.99046	2.80671	3.09878	1.95365	1.54935	3.76786	3.82249	2.69476	1.9398	2.11056	1.44966	1.68236	1.50753	1.9163	2.18442	2.4357	1.79751	1.63436	1.65007	4.20747	1.18105	1.52685	2.33685	1.98421	1.95173	2.08201	2.0581	1.93592	2.78561	1.66848	1.54176	2.68564	6.73364	1.47143	2.19227	2.38754	2.30602	3.88982	1.9917	1.94061	2.98464	1.93979	2.43932	2.83755	1.97049	2.06875	2.00982
AK5	2.75959	2.74729	2.71605	2.66553	3.19035	2.8298	2.6881	2.50449	2.58128	2.94535	2.87489	2.42411	2.56342	2.59058	3.0108	2.73871	2.68166	3.21383	3.05288	2.71863	2.68563	2.70637	2.77169	3.29343	2.65433	2.73806	2.56678	2.71826	2.87961	2.59009	2.86054	2.79306	2.80004	2.78799	2.68838	2.47508	2.72086	2.66905	2.35197	2.69413	2.56326	2.61043	2.5622	2.47981	2.77226	2.69797	2.786	2.60972	3.02189
AHCY	42.4	19.3793	22.404	19.7775	32.0699	28.7082	28.7082	53.9967	43.7393	21.2034	3.07603	7.61014	16.0768	49.6335	17.7659	41.3251	9.96612	41.8985	29.3291	51.9474	41.5899	32.2373	67.271	17.7313	33.4098	31.5755	35.1198	42.3234	33.5902	41.8985	41.9724	32.9468	45.1238	25.3964	37.6742	40.7193	17.0951	27.2193	38.5487	35.1198	16.9015	41.5144	48.6478	27.1167	14.5717	26.8473	47.3903	22.5313	30.8127
OXCT2	4.57265	3.51064	3.60249	3.59876	3.3874	4.1224	3.3972	3.65998	3.69067	3.36559	4.34527	4.56694	4.89459	3.39344	3.76188	4.04388	3.89889	3.57732	4.26817	4.1465	3.2597	3.76014	4.96879	3.92497	4.05194	3.99979	3.99436	3.1254	3.84514	3.66814	4.01651	4.06297	3.55814	3.91758	3.57767	3.94796	3.73018	3.58541	3.6426	3.90976	3.73248	3.35426	3.11132	3.28323	3.538	3.30785	3.27478	3.77855	3.52663
POLR3C	9.33549	6.48487	6.20566	8.88874	9.49135	8.4634	6.3555	7.03874	14.3436	9.34686	14.7702	12.1503	7.48539	7.34311	8.50549	5.56814	7.24489	10.9288	9.03118	9.69917	6.61113	6.11237	8.00829	9.23268	7.35546	7.61881	9.69124	8.79346	8.15021	12.0086	10.087	8.58074	6.47897	7.84916	8.35297	8.76325	7.76564	7.97218	7.20898	5.50169	8.80811	7.65094	4.22313	7.57999	8.06123	6.32621	11.4477	8.92269	8.87818
ENTPD8	6.28619	-0.955259	-2.18877	4.08083	-6.75878	1.31588	16.5744	-6.02776	-1.53429	-4.30355	23.2574	-0.928686	4.04797	1.74772	11.5102	15.7208	-4.47659	-3.76976	-3.94316	-3.61957	-6.71475	-6.29501	-0.653083	-5.79369	-0.448872	-1.12614	15.3882	-5.84801	-7.29134	-5.48879	-1.87781	23.4876	-5.30708	-1.83082	4.37669	-5.19479	4.71397	6.2545	-0.62502	3.42987	-5.92742	-4.11615	-4.7498	-5.18727	-4.71467	-4.45967	5.32068	-3.24859	2.05783
CKB	52.2379	25.7973	58.4131	-20.3296	59.9424	28.3726	81.8079	57.9364	41.7918	105.135	42.6035	65.2944	16.2758	45.3545	40.8811	30.2921	49.4528	27.7407	10.448	23.5552	1.95541	43.7989	11.2685	38.7201	18.8313	4.84553	42.9994	25.6256	23.5552	15.6972	73.0963	-12.9203	-6.59894	66.3969	35.0667	33.2868	26.6424	22.7871	-4.67783	8.54436	31.321	71.5826	-4.32905	11.2542	25.2982	55.2176	8.40005	7.63962	43.5155
G6PC	0.362862	1.44985	1.25149	1.83889	0.899546	1.44112	0.819394	0.936524	-0.127175	1.22178	2.12888	2.89171	1.42973	0.261775	0.677808	1.12539	0.740489	1.62413	1.66214	2.43861	1.91524	0.931849	1.46934	2.36537	0.279585	1.62958	1.33221	1.96112	0.948416	1.5662	1.92052	0.604895	1.54839	1.10654	1.02407	0.916658	1.53604	1.37598	0.519813	0.0350842	1.46064	1.94687	2.07809	1.62171	0.393997	1.38706	1.76672	0.762251	1.34352
PTDSS2	7.21049	4.26146	4.75979	5.7943	5.60517	5.00138	4.98382	6.18915	5.76064	5.8018	7.81635	7.23882	7.37056	8.10602	7.03673	7.38735	6.5706	3.97554	5.11365	4.89724	4.01015	3.96689	3.338	2.67805	3.97554	4.28466	3.46054	2.04524	2.29342	4.05631	3.63645	3.31954	4.23681	4.7126	4.41482	5.56568	6.35898	4.38397	6.2388	5.41452	5.37181	4.89724	6.66907	5.54321	5.25755	4.48857	6.39085	5.33747	5.20454
AMDHD2	5.96942	6.10992	5.30044	8.10625	6.66679	6.3476	5.46214	5.25181	2.78416	4.85592	4.22342	6.76224	4.90002	5.20038	5.18661	5.63022	5.2577	6.06605	7.26265	6.14487	6.01088	5.68992	5.86862	6.71018	6.24203	6.93983	6.81599	6.7073	6.08331	5.75676	5.3049	6.38741	6.28763	6.32847	4.95651	4.9392	7.14396	5.02599	5.81901	5.65899	6.32455	5.67083	5.2688	5.75031	5.67037	5.76597	4.54793	5.45646	5.62393
NUDT12	2.70476	3.58139	4.79819	3.23692	4.50498	3.71607	2.69889	4.90284	3.74593	5.58531	3.47283	2.72332	2.74888	3.3106	3.4205	3.28648	5.29537	2.86897	3.53271	1.78885	2.16552	1.5393	1.17537	4.433	2.58393	1.92103	1.93172	3.02635	2.88989	2.98137	4.15134	2.40102	4.08875	2.46048	3.15845	3.61217	2.27439	2.66727	3.41563	3.59784	1.81055	2.59072	4.74469	2.83172	3.11225	2.63899	2.84262	2.03455	3.16144
HMOX1	17.2251	13.039	-0.460572	4.61891	14.4035	6.75389	9.18084	16.7141	9.52087	-1.41732	-1.13964	5.14111	2.88706	13.2619	19.7681	17.5981	6.65988	5.14111	12.4222	6.56011	5.59722	11.0217	4.95046	0.382886	5.37282	7.37742	7.83617	17.103	12.9398	0.70926	-6.1203	3.1142	6.41587	5.64856	-1.86582	7.74017	8.63369	3.93037	18.5795	10.157	7.49327	6.89646	6.71414	11.4944	15.0289	18.4805	6.74695	11.3592	10.6219
UROD	5.0868	8.21492	6.58219	7.68714	8.60545	8.34291	6.02689	9.05744	7.24037	12.6948	12.6525	11.1969	6.45648	7.1088	8.66192	10.1013	10.3098	6.35114	5.27592	4.17294	5.08856	6.04082	4.42558	6.23463	1.71678	3.98506	5.11352	2.51732	4.18517	5.37404	5.15047	5.04176	4.47608	7.53112	7.8968	11.4876	7.48877	7.38494	9.00347	9.52333	9.74379	6.27001	6.76857	9.68697	9.27411	10.1844	8.37701	8.28947	11.5926
CA6	-1.2594	0.265751	-1.80316	-3.66973	-2.33628	-1.735	-0.920739	-0.492716	0.805246	0.112998	6.40798	3.32629	-1.2942	3.79929	-0.753249	0.15597	0.650767	-2.46414	-2.33757	0.642819	-4.01684	-3.16693	-1.28583	-4.38227	-1.32928	-2.37275	-0.814395	-3.42469	-2.0034	-2.5258	0.627079	5.55927	-3.42554	-0.292246	0.169268	2.47236	-1.35541	-0.835218	0.523952	-2.18285	0.829443	0.327833	1.88517	-0.130103	-2.61592	-1.03667	-0.0144194	-1.99643	-0.0443139
SDS	3.55389	6.79979	3.2444	4.38692	10.0924	4.02624	1.4426	6.45268	-0.649207	3.26675	9.36353	7.9484	4.32959	5.48017	12.1095	3.31524	6.74564	5.84654	8.10516	4.69145	9.97344	6.78413	3.10333	6.34033	7.55075	3.90405	6.43192	4.63554	5.93937	4.38496	5.28667	4.30455	5.06087	5.30266	3.32338	2.39855	7.56446	2.14496	13.1349	8.30083	4.70838	3.74404	7.47634	2.78181	4.73644	10.6694	1.44766	6.05037	8.41352
BDH1	5.59266	5.61454	7.41341	2.82667	3.15183	4.62669	6.06014	5.40587	6.30107	3.09747	3.14156	3.6758	4.13939	4.11844	3.96942	6.02644	4.87099	2.75392	4.81411	2.77813	1.98122	3.67858	1.99211	1.37155	3.15342	6.20259	6.10056	5.52727	0.955218	1.66853	4.50569	4.87025	5.17633	4.37197	2.93108	7.88272	2.48576	4.41872	5.61451	3.52367	4.30752	1.89268	4.93957	3.42804	3.84316	2.47787	5.96468	2.75043	2.4365
OTC	1.36252	-0.687166	11.8884	3.77232	10.4401	-2.5118	14.5992	-0.300904	-2.67575	3.49133	-2.51306	0.0883524	-3.51368	7.66896	-3.29171	0.782499	-0.918536	-2.53402	-2.40662	-2.73092	4.25376	7.11612	1.58907	-2.67005	-2.14722	19.54	21.4278	-2.63042	1.05427	-2.20333	-3.27615	-2.89206	24.6362	3.11899	16.3456	-0.381508	12.4187	9.9375	22.8061	4.87308	27.0432	-2.81846	7.47277	1.84399	18.4522	8.66479	13.5074	3.85775	4.411
IDH2	65.6509	33.6297	31.8707	32.5231	32.4089	33.0331	73.4322	62.0009	58.9088	52.2251	40.3405	43.2272	28.5623	60.1229	35.9359	44.031	29.1171	28.9101	49.2545	64.4316	12.1221	35.2342	39.8689	16.4383	27.0737	59.2811	45.0277	44.0896	35.6262	11.659	18.3307	67.7932	70.9857	25.6374	35.9909	44.907	29.2944	18.4394	27.872	3.74591	53.5433	86.1062	39.6894	9.60479	22.9731	18.2747	24.0075	23.4096	8.00521
ACSS2	22.3807	11.7252	19.4214	10.1878	16.0078	-2.00169	17.0291	20.578	3.49188	4.80188	1.33772	10.91	11.1857	17.5668	9.48884	18.8023	10.7314	15.233	5.56238	9.0892	8.1979	5.19879	17.5404	-1.12111	4.85517	26.8276	22.8051	12.249	-1.7876	16.4057	13.2975	22.1042	19.507	14.9504	13.9876	6.31641	13.8979	16.0583	16.029	7.49092	16.4875	11.3533	9.05853	13.2096	11.8344	9.27026	13.8105	7.19169	3.47722
RDH5	5.20803	5.94446	4.52307	4.6044	6.08826	4.38827	5.36715	4.19948	3.88077	5.29522	3.65556	4.89863	5.00977	4.32024	3.3809	4.8968	4.94209	3.61615	4.54138	3.79761	3.66013	5.04483	3.97294	3.45717	4.83139	4.11242	5.4531	4.29943	4.70846	4.19819	4.9659	3.50989	5.73129	3.96596	4.36037	4.75456	3.92246	5.16195	4.09998	4.03051	4.08542	4.8075	3.58665	4.29276	3.91749	5.71067	3.31549	5.45671	4.42823
ACADL	2.85567	2.81479	2.72796	2.81818	2.86172	2.84375	2.72878	2.71939	2.86098	2.87636	3.03628	2.85978	2.62454	2.76451	2.77563	2.69621	2.90494	2.91469	2.77865	2.65348	2.7377	2.86367	2.91316	2.78684	2.74907	3.02741	2.75388	2.83211	2.82604	2.84327	2.86606	2.80655	2.77546	3.14855	2.94546	2.77072	3.07389	2.80294	2.78743	2.7827	2.9988	3.01624	2.78484	2.89721	2.76632	2.67473	2.78576	2.80325	2.89721
MTMR7	2.42812	2.74968	2.45736	2.54644	2.58852	2.71088	2.78371	2.6526	2.41008	2.87619	4.15025	2.89654	2.47501	2.53652	2.74425	2.6423	2.65388	3.16696	3.0418	2.84431	2.84201	2.66741	3.22553	2.87711	2.8523	3.18409	2.91182	2.56993	2.75878	2.81293	2.90137	2.71164	2.71531	2.73707	2.79448	2.58977	2.78756	2.65687	2.6569	6.01645	3.06243	2.61649	2.76133	2.56835	2.66368	2.62239	2.73301	2.8426	2.57708
HADHB	-1.35043	4.67143	3.44207	-1.39265	6.1365	3.94461	2.94156	5.75198	10.3325	13.5634	8.93793	8.95351	7.49674	12.0392	7.09264	10.8097	5.51349	0.593809	1.619	1.17751	6.48813	-1.05494	-1.22239	0.135485	2.35651	2.27773	3.14902	5.04202	-0.0639636	0.586338	6.11393	-0.424291	5.96017	5.20356	7.94772	8.10693	7.04816	3.90385	5.5415	11.3398	8.91851	9.09985	11.1632	11.7356	7.35144	7.45822	11.4279	6.73494	7.42185
ALDH1A2	2.45548	2.23827	2.26109	2.31959	2.24657	3.12643	3.05953	2.40231	2.42223	2.97571	2.76058	2.73567	3.50247	3.54554	2.90054	2.76423	2.34802	2.56538	2.14572	2.65675	2.56325	2.33561	3.24588	2.26992	3.25302	3.07464	2.58014	2.63673	2.94839	2.30074	3.07711	3.24322	2.99202	2.87728	2.77555	2.74426	3.59616	2.70664	4.19255	2.86861	2.92385	2.56319	3.16186	2.84379	2.72701	2.53724	2.69497	2.75156	2.99337
CPS1	25.8078	-11.1567	2.36345	-7.92646	7.71535	-6.34257	42.9413	-20.5927	-29.0016	31.2787	-16.5709	42.8573	-30.0905	-8.53752	-21.3144	18.6017	-4.33875	-21.4965	-17.3376	-3.35941	5.15836	0.779527	-14.3208	-8.60156	-27.3698	49.2135	43.2056	-30.1554	-6.73057	-10.1554	-13.2645	20.2489	23.3875	2.69877	30.4033	-26.6494	35.1859	32.6465	22.1498	35.9081	-17.8601	-26.9835	-26.6552	5.12874	9.76214	-17.6576	66.677	22.7917	42.2897
ISYNA1	17.5661	9.91225	9.64393	17.1905	12.0623	12.241	20.2127	10.997	13.9414	5.23236	19.3791	18.4056	31.3484	9.5411	16.3841	8.13205	13.9738	9.29748	8.06676	14.8364	1.09044	9.2603	18.1392	9.34172	16.8017	5.48781	0.583998	-0.0453148	8.72231	12.092	6.20285	12.2294	15.7419	7.98894	6.40119	-2.86199	5.5117	4.40676	0.567189	12.4746	12.7548	14.7015	0.202029	6.09929	11.6317	4.7896	20.2693	5.28086	5.76187
ETNK2	6.88496	1.49088	2.93594	3.85229	3.00336	3.18241	2.43066	1.90732	2.9727	4.3504	6.27392	4.41224	1.22923	2.99002	3.95189	3.15936	3.48777	1.74976	2.34663	4.93004	0.32986	3.95422	3.10325	3.49508	1.22372	0.583995	2.81319	2.06987	1.87702	1.76274	2.51908	0.638043	-0.427435	1.415	4.9535	1.90644	2.51711	1.76909	3.13814	2.19767	1.62361	2.03479	1.62423	2.85591	3.05281	0.708952	5.04375	1.59741	2.70054
PTGDS	1.24802	19.9882	24.2322	21.2266	17.9157	45.252	-0.343098	-11.8431	-24.0975	-3.27546	9.92392	46.1991	6.97739	-2.9282	16.4442	-7.02181	15.4244	3.85994	-9.06974	-12.5278	-4.61636	24.8639	8.75218	1.46469	53.2702	0.320634	13.8487	12.3548	55.41	28.6638	9.52021	-6.50418	-8.69447	40.2116	21.805	-5.26176	55.4667	17.7588	18.3679	51.2902	45.0112	-4.79543	-15.841	32.8573	51.4273	-5.96739	-21.8699	52.2758	29.7523
MLYCD	3.71475	3.67898	3.9932	3.79663	3.98853	4.19721	4.43316	4.10957	4.20669	3.96251	3.50118	3.48599	3.15873	3.8279	3.20784	3.70152	3.74671	3.65359	3.84371	3.59201	2.8045	4.00991	4.49018	3.75772	4.50216	4.06845	4.52744	4.20351	4.04192	3.72233	4.79451	4.21499	4.63993	4.05602	4.07371	4.04595	3.66118	4.27537	4.16328	3.94645	4.16898	3.57671	4.23051	4.14147	3.96271	4.02818	4.20231	4.18231	3.93292
SUOX	7.53692	6.31129	6.18545	5.94257	6.57464	6.31399	7.1631	6.4607	5.80732	6.22911	5.20175	6.70598	6.43003	4.56224	5.81623	3.62723	6.41929	5.737	5.90182	5.43147	5.14426	5.44202	3.30935	5.41232	5.07577	5.11595	5.88556	7.87048	5.89965	4.92257	6.91142	6.76391	5.81445	4.84362	4.58709	3.71961	5.03079	6.85	4.2673	5.02721	5.46015	7.93464	4.97221	4.49148	5.43505	4.89288	5.56678	6.05583	5.21525
TPI1	65.4621	60.6665	61.4059	81.9865	64.8512	75.2561	73.0367	71.6145	71.6733	52.1313	28.6177	64.455	73.5984	92.1805	64.635	59.7518	59.4619	76.2281	77.0761	74.7799	81.2841	61.8536	53.1978	67.099	46.7005	66.2724	68.0307	67.5322	57.3738	66.1307	58.5706	66.3123	79.9667	74.1909	58.9539	99.4948	62.0597	72.8246	80.401	64.4661	69.4278	63.1243	89.5263	77.4102	69.4465	76.2828	83.5009	75.2411	61.3074
GLDC	11.377	-0.296723	-0.0244016	0.0302633	-0.55097	1.04268	-0.32096	13.5309	-0.222998	1.04896	1.39286	0.869145	3.85588	0.322204	3.89366	8.60253	-0.535418	5.48436	1.28964	22.7184	3.36952	1.84975	19.9303	3.16364	3.11479	1.2267	3.09938	2.25812	9.47943	1.08392	2.32882	12.634	2.62399	2.75688	4.82226	-0.310961	0.0671449	2.59213	0.661998	1.21377	2.30153	8.33484	3.95719	0.179016	3.53719	0.378189	-0.658658	3.6004	3.98338
CSAD	8.0074	4.5124	3.90325	8.35093	5.08107	4.21799	6.18482	5.99009	5.80296	4.90448	5.41528	5.45253	5.07727	3.56465	3.62032	3.09674	5.30444	2.8661	1.71147	4.57129	5.44495	4.30716	2.50017	3.20687	3.5621	6.0652	3.86268	4.75087	5.14525	4.89872	4.67499	4.55342	3.2841	4.79342	2.63926	5.11783	6.09853	4.4121	3.24786	3.15843	4.38107	5.80044	3.4502	5.23794	5.07825	4.02724	3.50755	5.17044	3.25771
GALC	5.07066	5.28972	11.2415	-0.0385399	5.13686	5.10589	11.2475	2.74156	15.0519	0.138323	0.572162	-1.18946	-3.282	13.8594	3.08652	7.25077	2.54548	6.62054	4.95982	6.76252	6.78407	6.45937	5.68722	9.60694	6.32195	14.0034	10.1461	14.809	10.6298	7.52583	10.4963	6.28046	16.0061	9.10886	9.45298	8.07015	11.3301	6.33062	13.6656	8.27763	9.07215	11.0425	5.50631	7.87964	9.15947	9.8974	14.2955	6.00886	12.5649
IPPK	3.58686	3.63938	2.80258	3.80927	3.56709	3.67557	4.15256	4.71069	3.68644	3.1063	2.83204	3.30027	3.44174	4.06353	3.81776	3.62017	2.84801	3.45972	3.54836	3.58964	4.25293	3.87103	4.38987	5.05311	4.23676	3.98976	3.89523	3.33469	3.23531	3.27827	3.63201	4.55238	4.29469	3.46704	3.27668	4.73479	3.6242	4.13675	3.85841	3.85695	3.55749	3.37613	3.70011	4.07223	3.6122	3.87478	3.9109	3.518	3.59393
B4GALT6	3.03315	2.0629	1.91415	1.94215	1.45862	2.04566	1.62001	2.60898	3.86526	2.03907	1.94436	2.48637	2.4347	2.06835	3.05113	2.65224	2.88874	1.84679	3.23629	4.00866	2.93058	2.65784	3.0133	2.45485	2.5815	2.77087	2.79387	3.50797	2.34429	2.99441	1.75107	2.30352	2.60677	3.35276	5.17734	3.3075	2.78242	2.18021	2.98771	2.5923	2.06018	4.78731	4.70866	3.59949	2.7724	2.64933	3.18676	2.43662	3.1577
GUCY1A2	2.76003	3.22275	3.20623	3.43518	2.8887	3.19894	2.97666	3.1037	5.2417	2.85635	3.32848	2.75057	3.08521	3.07813	3.96208	3.52979	2.80439	3.48453	3.67253	3.18281	2.87892	4.27616	2.94652	4.47273	3.00513	2.90267	2.91208	3.03203	2.62745	2.75143	2.89709	3.33528	3.16551	2.74755	2.90705	3.09645	2.57799	2.93721	3.95971	3.46982	2.89565	4.10055	2.80381	2.49329	2.88286	3.81019	3.45564	3.28535	2.92629
ADCY3	13.7627	11.9696	7.57983	11.2414	9.76532	12.4738	7.03127	14.4389	11.0371	7.40274	7.21548	10.912	9.73652	8.56655	7.47283	8.73859	10.8914	9.86453	10.2698	8.84497	11.2342	12.1264	14.0203	10.8702	11.2864	12.4738	7.55793	11.0575	11.0783	11.1848	9.93143	9.11459	11.4802	12.3378	7.48946	8.38517	11.1129	9.29562	10.4073	10.9397	10.7449	9.08419	10.9685	13.0357	12.5672	7.60999	6.25693	9.94897	10.8846
INPP5A	4.75618	9.9379	11.2356	8.08408	12.1722	9.39181	10.0038	10.7575	8.85183	17.811	-0.380962	9.16551	3.84631	10.276	7.77365	5.629	10.6098	4.34256	7.63808	-0.208492	1.9666	5.77044	2.12483	2.78748	4.57397	5.37751	5.87156	6.19537	3.0704	6.47731	11.1526	5.80537	6.51804	8.00129	7.48093	7.80318	6.42043	8.4045	6.2455	6.51231	10.0389	3.69063	6.41246	10.5563	8.85846	7.77442	5.14931	8.23368	9.92925
PIP5K1C	14.6248	19.6504	16.1709	18.9962	19.4719	13.6129	9.55533	10.8626	10.5603	26.1035	11.1623	17.6205	14.59	6.19902	14.5312	14.7507	20.6124	16.4369	13.7464	7.16986	11.6271	16.3584	11.3244	14.0602	12.8753	13.0398	11.1451	11.8745	12.2468	12.8753	16.2801	10.9081	9.62546	10.5449	7.47221	10.3107	11.7794	7.5197	7.78816	11.6596	13.1811	7.13729	9.69568	10.9209	14.6754	8.68583	0.952544	9.76468	12.0264
SRR	3.00899	4.23209	4.30458	2.98312	4.52765	4.74651	4.02028	3.29724	3.46167	4.84746	3.14976	4.02978	2.46136	3.37791	3.80458	3.80171	4.26471	4.60058	4.63527	2.59297	4.73841	3.86199	4.44479	5.40318	4.09494	4.01232	3.21547	4.37918	4.83602	3.44095	4.4204	4.09953	4.64113	3.55872	3.70318	3.29106	4.262	3.39193	4.24629	3.82748	4.4382	3.10147	3.35788	3.32155	3.91712	3.78569	4.08148	3.53958	4.50574
PLCG2	2.93503	5.12728	6.27755	7.51406	5.77824	7.43363	3.00047	3.5342	-0.0350839	3.2475	10.6848	3.52215	4.08258	-2.46635	1.38043	-1.99617	5.96648	4.95689	1.39604	6.58518	5.93644	7.21971	5.51983	7.12491	13.3492	4.73597	2.59725	8.11945	15.2948	6.59209	5.63298	-1.88923	8.40163	10.2058	7.13292	6.89161	14.3959	8.84504	3.36207	7.40424	11.3951	0.760347	0.0291217	6.75835	10.1518	3.18321	4.1179	10.5811	4.47481
DDO	2.39577	2.29371	2.53796	2.41144	2.9457	2.47663	2.21899	2.37744	3.16943	2.90609	4.16043	2.5481	2.1365	2.35892	2.28504	2.34665	2.71815	2.55546	2.49078	2.97045	2.8345	3.24297	2.57053	3.72291	2.47061	2.3308	3.2295	3.15242	3.0548	2.68367	3.25534	2.35683	2.16913	2.31942	3.0452	2.73146	2.1251	2.36812	2.79562	2.79594	2.7478	2.15908	2.30965	2.69849	2.44951	2.21727	2.06165	2.61966	2.72888
P4HA2	6.90166	9.06082	6.41429	6.27333	5.45976	9.20428	7.47816	4.78891	6.80575	6.64522	4.57202	5.57415	4.02859	6.61149	8.11753	6.99834	6.35614	4.97071	8.46533	7.18938	8.075	7.59671	5.51782	13.2142	6.89463	8.00736	9.37199	8.62393	5.67407	7.53124	7.77003	10.8459	5.54594	4.33198	5.43716	5.51924	6.69511	6.84716	6.77465	7.40156	5.95185	6.9402	6.91298	7.47093	7.74443	7.82363	7.63716	7.03124	7.00435
POLR1A	4.38848	3.77809	4.05058	2.39694	2.98557	4.87226	5.41999	4.42596	5.48226	3.69068	1.67324	3.31191	4.51423	6.90293	2.83064	6.68348	3.77202	4.0808	3.9691	4.55189	2.87537	3.67249	4.70647	3.5963	2.29581	2.9632	4.29015	4.82048	3.83608	3.98957	3.44463	4.8261	6.24564	3.5824	1.93801	4.85171	2.85008	3.34466	3.41441	3.71853	2.66928	4.85401	5.53091	4.96733	2.9739	2.95023	5.00681	2.6068	4.63407
NAMPT	5.26617	-3.05764	3.78229	7.13676	-0.714558	-0.152464	-4.98217	4.10612	9.08901	0.565316	-4.9326	4.43815	5.00669	9.35448	6.84005	8.87825	2.16296	-3.18836	6.51388	14.4265	10.5311	-0.143367	2.16071	3.81344	6.90302	-1.41072	6.32603	8.05823	-1.07631	-2.63318	-4.02421	-2.30809	11.2506	3.07002	5.11844	6.01329	3.2957	10.2333	8.81283	5.94602	1.93062	6.85201	6.48863	3.94418	1.50592	18.2149	12.3531	5.65939	11.5315
CYP2F1	2.81739	2.1784	2.6739	2.63664	2.82248	2.48765	2.04709	2.76372	2.62893	2.20302	2.33352	2.22102	2.43228	2.31643	2.15974	2.88689	2.25784	2.31386	2.32253	2.34789	2.30015	2.1138	2.30319	2.68942	2.30544	2.40171	2.42006	2.46134	2.42582	2.1523	2.38438	2.36336	2.26043	2.15191	2.53163	2.41378	2.12226	2.34854	2.06771	2.33623	2.1601	2.38369	2.55189	2.39688	2.38796	2.1245	2.09006	2.25971	2.15558
PRPS1	-4.16557	5.23783	9.04057	0.492808	6.23169	10.0974	5.53957	9.46002	14.1705	6.76339	3.02854	4.28741	2.85355	12.1865	2.34516	9.32137	3.94445	6.61549	9.88116	15.7433	12.2427	7.51307	10.2356	10.8665	11.4112	2.90887	9.31822	13.1018	11.6595	9.84645	12.2507	11.3514	7.36649	7.34216	13.4032	13.0619	6.82912	9.00249	10.4142	8.01191	6.70414	8.89364	9.18476	5.82659	3.26222	10.8665	6.43427	6.70706	8.99625
SGMS2	1.64334	2.58053	2.66607	8.45769	5.47544	4.71598	3.22186	2.32915	3.79671	2.57027	1.77945	3.51976	2.35881	7.69071	4.42194	6.7208	6.86734	1.91965	8.61544	1.08649	2.85898	5.54972	0.153549	4.93209	1.7215	3.01691	7.21003	4.2798	1.87982	4.42647	6.52269	5.70754	5.50529	3.77506	3.17649	4.10453	3.39137	8.85513	5.67579	3.06441	4.695	3.56371	4.4229	3.49205	4.03775	7.61488	1.46539	5.32857	4.55277
PEMT	13.4082	9.89293	13.649	13.4209	12.2087	12.5458	11.7117	16.8209	6.75492	9.26741	13.4633	16.5124	11.7151	13.242	11.8516	12.6295	11.3082	11.2414	12.9628	17.2731	9.80617	12.0621	18.932	11.733	9.9821	11.7006	11.0911	10.9225	6.23908	9.93292	8.67815	12.8187	12.5532	6.81123	7.16586	11.9766	11.3731	13.5742	8.90101	7.90259	10.0608	4.80495	6.38815	7.29168	6.90792	3.29446	7.3483	5.94059	8.56036
SUCLA2	1.47973	3.60071	7.09604	-1.88145	5.79203	5.62799	7.03883	6.46106	3.21012	7.62963	6.07576	4.12463	0.488452	7.32594	3.65056	3.24015	3.2528	9.604	12.1565	9.0673	8.71756	7.0721	7.79837	4.99011	6.78503	5.78048	7.45293	7.4283	7.72699	7.30151	9.46343	12.1302	8.60705	3.59052	9.59567	7.72992	8.78511	8.51881	8.24322	12.097	5.49215	6.31845	10.7923	8.50053	6.90171	12.5415	19.2134	7.33215	10.3636
PAFAH1B2	5.23337	4.53787	4.70386	3.24915	4.51124	5.52095	4.07659	6.60761	7.24403	5.12993	7.17999	6.75424	9.16712	8.88258	7.26799	10.7511	5.71098	5.85312	9.43418	5.48347	6.69279	9.7464	5.93423	6.63801	6.51382	4.71247	6.8477	9.32449	6.57529	10.3229	3.81953	7.89644	8.43947	3.04881	5.46767	7.14908	7.37741	7.85956	5.49215	5.91639	5.5405	6.87337	9.49358	5.80934	5.39594	11.4394	8.19021	6.9519	6.66217
RDH12	2.158	2.89753	1.49296	1.68608	4.08134	3.98867	1.6459	1.7278	3.07878	2.28987	5.12819	4.03183	3.38048	3.9952	1.85914	5.53776	1.44803	3.54729	2.03334	1.74994	1.71358	2.34779	2.13921	1.61117	1.81076	0.763776	1.65746	1.14053	1.04248	1.30301	3.34752	0.945054	1.34505	3.14412	3.8851	5.58668	2.92901	3.12865	1.58131	2.75744	1.5612	8.93165	2.09268	1.84814	2.50465	2.26251	1.0753	2.63428	2.87294
CYP2S1	65.4227	65.2795	50.8765	52.4927	78.6915	52.5396	50.2675	60.5713	28.1368	54.8572	-33.9839	74.7182	45.1974	58.4322	-5.95538	39.3431	63.6767	57.1819	3.85552	23.9847	59.372	66.7687	13.6863	80.8197	7.23844	44.2159	67.4118	32.6894	-5.02224	33.3655	71.6307	35.0935	46.4635	42.5479	27.9223	48.7832	33.1249	19.9989	58.9665	58.5043	39.5996	43.0368	31.1679	46.692	41.1784	39.3614	30.5614	42.3003	36.2976
PCCB	6.33832	8.47647	5.87488	8.06719	9.034	9.39258	7.4791	8.0287	7.20826	7.31942	5.78115	9.03036	5.28909	8.48297	6.9883	6.6326	7.3013	9.62399	8.40045	12.118	9.92797	8.78119	8.62516	8.52151	8.30371	10.0573	9.42359	10.8933	7.95721	8.13224	8.43683	7.15418	11.6062	7.14201	8.9503	10.9572	8.65474	6.45284	8.13224	8.67093	8.20922	-2.28168	8.86026	8.75196	7.99031	6.55021	9.69689	7.34946	6.95777
ADI1	5.56422	3.31347	3.63576	6.56997	7.89955	6.18364	5.77223	3.51899	8.92313	6.17369	6.61257	4.18512	7.01543	6.62647	5.98951	12.0806	2.63125	3.11911	5.60765	7.31174	1.2316	4.26709	4.07901	5.83853	1.99499	2.72083	7.99709	1.32932	0.186906	6.26497	9.52584	6.28837	7.67671	5.75804	6.06559	9.48051	4.01846	6.0878	6.0878	5.43738	6.2602	9.08929	9.05194	7.49216	5.2277	8.73027	5.84109	4.66333	6.91017
SCLY	4.08646	3.60545	3.89984	3.572	4.02572	3.72	4.52825	4.51284	3.80125	3.75418	3.87448	4.01427	4.54621	4.45563	3.28154	4.40987	3.8633	3.99436	4.35896	4.41259	3.74021	4.04902	4.52224	3.95284	3.56822	4.37849	3.99599	3.96962	3.81287	3.92475	3.78605	3.72133	4.73847	3.72899	4.69298	4.74199	3.93139	3.8132	3.66152	3.56377	4.09574	3.98392	3.99137	3.92861	3.74768	3.50427	3.92453	3.62264	3.44442
PAH	7.89197	1.55628	0.903643	3.30726	1.58912	1.83377	1.51667	1.47414	2.06624	2.34023	6.8178	2.09176	1.33599	1.14453	1.35763	2.25299	1.76309	1.64844	2.03661	4.11676	1.6728	1.20663	4.26613	1.63937	1.60476	2.16185	1.14988	1.35409	1.66277	1.32008	1.53736	0.751977	1.9193	0.901223	3.05664	0.921154	1.83302	1.60586	1.89265	4.45969	1.75453	3.41355	1.21469	1.19353	1.17597	1.69035	0.782643	0.744469	1.17305
PRPS2	1.44582	-1.47527	4.77168	5.29256	7.9031	8.41354	2.55337	7.81765	6.60196	9.64025	4.5356	9.62889	2.53439	14.456	13.2523	7.22212	7.38328	6.11834	-2.38412	-1.5426	8.90999	1.7123	7.23898	-7.83703	-0.386499	-3.0861	-0.616526	6.91656	4.24711	3.1409	4.12965	9.3917	8.55288	9.0389	3.48128	5.4588	2.11004	12.1921	9.35133	9.8198	-0.897641	19.2678	24.7067	1.6266	0.708276	4.28785	18.1796	3.07991	8.93661
POLR1B	8.90495	8.00396	6.31499	7.68659	7.57816	8.85988	7.05694	10.7992	8.41521	6.05184	5.54201	10.5814	11.8787	9.44156	6.13253	9.62406	8.19172	10.1396	6.04057	8.28036	8.20395	7.785	9.95085	5.46898	5.48725	8.91151	5.93538	4.57022	6.25514	7.80661	4.44297	5.22273	7.86507	7.61764	5.6333	10.6559	5.45831	7.67857	7.12602	6.9589	8.46956	11.7106	10.0207	8.53302	7.54445	4.33665	6.14682	5.79333	5.82095
ACAA2	11.5319	8.05509	8.02967	-2.41211	9.30896	5.0943	6.23666	7.81425	10.1479	7.92667	8.31335	3.44411	-0.0272394	8.14558	3.33457	16.0627	-0.254589	-4.92358	-2.07956	3.75633	-13.0567	-0.494411	5.10907	-10.3599	-3.40774	0.415908	3.22379	13.5527	-2.44947	-5.7474	-2.53646	0.28015	5.0426	10.5364	6.59391	17.5281	8.56161	2.95706	7.44019	14.2026	10.5795	15.9025	5.2695	6.00602	10.764	8.91696	20.6983	5.707	6.79583
NME7	3.31156	4.10666	3.81643	3.26949	3.79244	4.33517	4.00747	4.34119	4.98932	4.42598	4.63629	3.8092	3.41948	3.91947	4.03489	3.52782	3.97641	3.92165	3.95229	3.86502	3.44965	4.0248	3.35787	4.40832	3.8062	3.16355	3.97697	3.97053	4.00443	4.44589	4.48437	3.20116	3.8118	4.10812	5.3461	4.16854	4.17605	4.43453	4.0491	4.88905	4.05688	4.14651	3.95265	4.4058	4.22277	4.89401	4.77012	4.74028	5.07748
CA9	-23.5598	-20.516	14.2938	54.0472	-23.7189	74.8228	32.7231	69.7363	-12.6287	23.1534	40.3895	67.1642	-19.1671	16.6805	-7.93057	65.9672	-18.6151	8.00099	-4.09762	-23.6256	-23.6962	-5.05526	-0.423925	0.440653	20.0585	1.22803	41.2769	-16.7641	-25.415	7.53969	-23.8825	-19.5921	13.7929	43.7363	10.5181	15.3654	24.9391	-9.53909	37.1212	-2.26798	46.215	-17.7175	88.9048	39.485	44.1782	-23.1065	-9.0424	11.939	48.9366
PDE10A	1.97319	1.47252	1.12724	2.73443	2.00092	2.22654	1.45784	2.3233	2.05213	2.15248	1.52694	2.42738	2.72447	1.58088	1.99658	0.985149	2.03255	2.76348	3.34102	2.83206	2.16421	2.4486	2.96834	3.74135	2.62673	2.96362	2.31479	2.23874	1.98712	3.21419	1.99192	4.18683	3.12404	2.39562	1.96514	1.49201	2.39189	1.06522	1.70258	1.65544	1.82451	2.27226	1.5697	1.73176	2.04207	1.6495	1.8561	1.80803	2.28875
DHRS9	-2.68481	1.89145	12.9646	0.413834	-0.767207	1.06342	-1.47776	-2.35633	-1.74645	0.121639	-2.57804	5.93107	-2.98495	11.4082	1.19202	7.06328	0.148134	0.462178	3.40622	-1.06935	16.322	7.23683	3.00674	0.572414	7.64738	20.1178	8.05295	2.60189	8.71564	5.41709	-0.0418071	-0.509248	1.09632	4.63785	4.96569	-1.73534	5.66924	11.0202	5.40941	0.411727	2.85872	-0.468097	-3.03237	6.12887	8.21542	19.6598	-3.54526	9.14179	-0.297626
NT5C1A	2.91666	2.85578	2.84575	3.00107	2.88135	2.91587	2.97913	2.86339	2.81444	2.69618	2.65917	2.75108	2.62758	2.71119	2.54055	2.9137	2.66158	2.74841	2.61043	2.84917	2.48458	2.71612	2.85836	2.51683	2.59031	2.71945	3.04202	2.81713	2.84953	2.54898	2.56842	2.87532	2.73845	2.68977	2.76188	2.68565	2.74425	2.75019	2.7575	2.67337	2.47076	2.63656	2.58926	2.71276	2.93545	2.72007	2.85559	2.51666	2.78641
ADH1A	2.11243	7.11781	5.72317	3.98556	9.38194	8.36468	2.72196	2.03565	-1.0149	8.441	1.11445	5.98454	-0.0405273	4.24057	0.347302	1.31011	6.33287	5.17032	0.279167	-0.318206	4.02561	6.7934	5.21443	-2.16256	6.68697	6.33287	8.75183	2.46855	5.64913	5.99925	8.80505	-1.73567	8.0005	6.36918	8.33544	-0.507876	7.08696	9.45564	3.46979	10.472	4.56422	-0.95847	4.44545	9.43074	8.29319	0.649287	3.52374	7.25404	7.83403
AGPAT1	17.7982	12.4391	16.292	13.5655	14.427	10.5977	10.7183	5.52032	15.2543	17.5197	17.0658	11.4017	16.4919	14.6893	20.0724	14.2352	10.3488	18.2234	18.8173	14.2747	10.7432	12.1895	10.0988	10.5207	3.46746	8.73118	6.79168	8.38852	6.60163	6.20824	11.218	11.8766	9.61761	5.60951	8.62378	14.0695	6.50922	4.49086	5.22165	5.12679	8.66242	23.7406	23.5565	5.68908	5.03749	9.26297	9.86124	4.26889	6.723
ADCY6	8.77305	8.4276	9.54336	9.48724	8.31593	7.15013	10.2	6.19218	10.0471	8.25703	8.51459	8.86274	8.17698	8.92576	7.82615	6.45944	8.21706	8.43575	8.47768	5.86035	5.42214	7.54818	4.99151	4.79844	7.48534	9.07614	7.4864	5.9416	3.80286	8.22425	5.08633	9.80732	6.73544	7.45125	4.8248	7.18884	5.18312	5.71444	6.57374	6.46503	7.20743	8.17055	8.13113	5.57964	7.26915	4.96851	3.81131	5.20031	5.21972
ENPP2	-2.80057	2.85875	5.17874	3.34381	1.52659	6.24872	-0.699524	-0.980331	-1.6487	4.12389	12.0448	5.90941	-1.94738	-2.25593	1.28538	0.0333085	2.53285	4.40605	0.667174	13.415	5.87488	4.70907	10.7683	7.41896	8.24928	5.87792	8.58369	6.14701	15.1691	5.01037	4.49758	4.06172	4.13486	7.81643	14.1466	-2.28601	7.72996	2.6788	3.22832	11.7587	5.65404	1.3241	2.62987	5.3854	8.07622	5.55839	-0.70787	8.60285	7.21491
EPHX1	-5.89361	38.8531	15.1739	16.6995	23.8946	18.1637	12.0848	1.35328	-16.8855	30.3453	30.8636	32.0106	36.4981	4.45058	14.1006	30.2887	17.3099	31.8695	-0.0958796	13.4121	11.5625	5.27966	-3.67317	7.41344	7.11164	9.91536	4.46401	50.4267	5.45204	-6.05499	8.57926	12.202	-7.27977	17.4131	15.7351	11.2248	10.1124	13.8371	4.05621	20.7773	29.9429	1.72389	15.9752	24.8388	23.2837	13.6099	20.7516	21.5659	20.8506
SMPD4	6.92377	8.89977	9.99844	11.3411	7.81551	7.17743	6.07815	5.83142	5.05121	9.29324	5.16949	9.52694	8.98756	3.72321	3.64753	5.33145	8.23904	7.83005	8.28051	9.07913	7.07014	8.00723	10.2507	10.0344	10.3952	12.0865	8.20254	6.43782	10.4702	11.9187	8.5207	9.96568	10.2707	8.30985	2.80373	6.92871	6.33902	5.56455	7.24767	5.64012	8.63414	6.8972	6.88909	7.83783	3.23722	4.72305	6.92463	5.34239	2.43768
RDH11	6.72993	6.79243	11.6495	10.7319	7.07739	8.47518	9.3321	3.83638	7.99719	6.50199	15.9735	9.57903	11.1773	10.9381	9.74742	9.49347	12.4433	7.32525	8.09122	4.29723	10.1436	6.72718	4.73887	9.18506	2.82307	9.71189	5.65489	7.42815	4.73569	5.84704	3.53201	6.58561	5.27926	8.09803	10.3373	4.77563	8.41829	6.60058	8.0472	6.84573	7.42205	0.262643	5.23315	6.30856	8.36758	7.85439	8.20233	5.37343	9.1013
UXS1	5.58735	4.28324	3.79257	3.66554	4.39354	4.46236	4.85001	4.93623	5.08786	4.49862	4.24358	4.1004	4.74847	4.4042	4.13444	3.45417	4.03672	4.10823	4.15672	3.56169	4.35573	3.27295	3.7109	4.40081	3.59061	4.11824	5.36169	5.29366	4.78047	3.51588	4.43051	5.22524	4.86004	4.39763	3.90593	4.81433	4.01615	4.89428	4.37536	4.68124	3.74447	4.56095	4.53125	4.3176	4.31512	5.21489	4.24358	4.38906	4.97408
GSTA5	2.98436	3.04758	2.69687	2.75626	2.76015	2.65107	2.64602	2.83502	2.99549	2.76401	2.73591	2.76771	2.6788	2.81792	2.81237	2.78845	2.77896	3.09222	2.5251	2.70422	2.68727	2.78013	2.65885	2.64009	2.56185	2.753	2.80028	2.88124	2.61999	2.71163	2.66211	2.77723	2.74998	2.68352	3.08214	2.67178	2.9455	3.04668	2.72695	2.76193	2.6932	2.77608	2.62866	2.59912	2.74888	2.8237	2.94449	2.66654	2.81717
LIPC	5.14127	2.77418	2.2788	2.53401	2.68236	2.77503	6.32327	8.33175	2.73772	2.17366	2.47713	2.7791	2.73319	2.59575	2.62627	3.67884	2.24368	2.44341	2.48966	2.6408	2.51165	2.30305	2.33192	2.65599	3.28525	2.58435	2.21416	2.87888	3.22721	2.68323	2.30637	2.37626	3.33405	2.43367	2.43823	2.39912	2.60465	2.64954	3.1645	2.60346	2.49242	3.30971	2.34054	2.41744	2.45901	2.43208	8.34682	2.63581	2.70459
LCAT	4.24907	4.64594	4.01335	5.52962	4.04883	4.01583	4.79541	3.90464	3.8126	4.1651	3.70419	4.93763	4.48495	3.07289	4.08619	4.16338	5.14301	3.42553	2.6772	2.62213	3.06213	4.52038	2.86266	3.98754	2.98115	4.17433	2.97483	3.72387	3.96585	4.49973	4.56527	3.80924	4.01933	3.93801	2.77698	2.77197	3.65127	3.37858	3.06851	3.14624	4.73672	2.7673	2.73088	3.51411	4.11488	3.01413	2.28361	3.6226	3.62239
GPX7	2.76082	3.74509	5.79128	2.64984	9.34748	10.9777	1.32978	3.52789	15.2278	8.52796	3.38277	6.59847	1.49237	5.76188	9.33766	6.0607	5.6888	5.28593	9.95679	10.9586	3.8009	12.0153	7.30773	14.4869	8.01984	3.75161	2.89803	4.34259	11.7489	8.82541	9.50114	5.84519	2.89293	5.15962	11.4357	1.61955	8.20726	5.19331	10.5718	6.7355	6.48963	13.0836	5.70426	5.43345	10.2482	12.0568	2.05282	11.1472	15.5288
GMDS	7.24665	30.2928	17.0674	16.0938	38.8185	35.7652	33.6764	18.8674	22.8802	23.8434	35.0575	29.0259	25.882	24.8281	34.0771	33.4058	19.3661	29.7939	32.7234	30.8696	19.3661	16.0938	25.4791	-5.31299	26.994	22.0107	43.3691	35.1874	1.56352	17.9726	23.3413	-36.1288	35.1185	14.0169	18.7751	40.4628	24.4223	42.6745	21.6444	24.8019	19.0911	11.2225	31.5324	25.0171	15.3396	22.3112	31.4847	21.9514	14.0363
ACADSB	2.69162	2.45944	5.13967	2.99782	5.1964	6.13661	3.26331	5.91435	6.84197	3.29985	4.98994	2.50314	1.41045	3.51397	4.58518	3.33325	2.75404	3.23883	2.11269	7.6566	1.65518	4.14329	2.65052	2.28273	4.33933	2.09221	3.56409	6.07208	4.62327	5.96387	7.31235	0.991872	5.39176	3.6748	4.9564	6.554	2.36679	2.69194	3.51508	5.80948	1.72102	1.93124	5.37827	5.29865	2.71531	0.835686	8.053	2.29123	4.24541
RETSAT	10.6706	25.6962	17.7882	-0.552146	17.0646	6.88213	16.5614	12.5009	6.27313	1.86414	-5.81055	0.829787	1.04618	10.9153	10.2625	13.6747	0.413883	11.7709	3.02887	7.59516	7.14003	13.632	5.32719	3.3555	7.43803	14.2759	25.7108	17.1363	-4.00641	2.36369	16.1168	14.5748	12.5864	9.34147	11.5619	12.5592	11.3343	10.9943	15.3308	16.2313	12.879	27.4322	18.8077	14.724	10.823	19.8517	10.0338	9.03701	16.4676
ACSS1	12.7873	11.8615	8.4528	13.2901	11.8597	8.91452	13.1381	17.5996	6.561	10.9543	5.977	7.549	12.3571	13.2954	8.22553	11.3158	6.68931	14.3306	4.41955	10.6329	2.9158	4.79404	7.14981	0.956424	6.55827	13.0729	10.7873	5.51675	5.03921	6.58202	7.87433	-1.91355	13.2869	9.83659	12.9849	8.45485	8.37117	10.9336	5.70666	7.7712	7.33176	8.98075	15.0079	7.46521	7.38807	1.878	12.4959	4.93959	4.92014
ABAT	2.3403	1.61726	1.23488	1.14321	2.16886	1.91126	1.64772	1.85039	1.65705	1.73913	1.52066	1.08498	1.93199	1.14378	1.38254	0.927622	1.38495	1.4834	2.19733	1.29886	0.0460069	1.01645	1.58258	0.49024	0.743515	1.39849	2.18744	2.61617	2.07158	1.37972	1.93356	0.818709	1.31053	1.65917	2.61991	1.2468	1.44496	0.865844	0.927175	2.72869	1.5655	2.09606	2.32244	2.35607	1.68467	2.2624	2.27236	1.40833	1.737
HCCS	7.51068	9.97365	10.5426	5.06934	5.91649	6.66574	10.8412	6.01711	3.88535	8.1802	1.72305	5.87214	4.92221	9.36231	14.2727	8.98506	5.46212	12.847	6.53609	12.8635	14.0432	8.51474	11.4351	13.3112	13.5902	9.66769	8.31895	11.8518	8.94159	9.59142	13.8807	15.9444	11.9039	7.21646	9.0643	6.14739	6.98388	11.0385	9.06614	7.84899	6.6908	12.0117	18.6639	8.33951	5.4997	10.7748	6.64819	7.77988	9.62085
MGAM	-1.13567	0.207531	0.454271	-1.2776	0.325339	-0.760134	0.323659	-1.32078	0.694531	-0.308762	-1.05257	-0.366543	-0.589305	0.949987	0.119482	-0.719105	1.03992	-0.495431	0.0246581	-0.821593	-0.272287	-0.489647	-1.4759	0.489554	0.27428	0.811199	-0.589017	0.308191	0.876064	-0.927551	-0.239132	-0.780705	0.596344	-0.293062	0.731893	-0.577217	-0.816478	-0.470358	-0.537193	-0.11313	-1.38924	0.0314708	-0.576364	1.19069	-1.27909	-0.851956	-0.467354	-0.208454	0.130697
POLR3GL	6.8822	13.1644	10.657	8.02062	10.1373	10.265	6.69448	4.41794	9.48493	12.5395	18.3226	12.2914	6.12928	1.8405	9.08237	7.81585	11.2851	10.1179	4.94639	2.90131	5.3093	8.66793	0.281076	6.56523	6.82733	5.92346	5.31771	10.4015	10.0546	3.31958	10.5128	4.16499	8.2559	10.9978	11.9567	12.0457	12.2213	8.12087	6.69942	12.6826	12.674	4.24446	6.44109	11.5444	11.604	9.83751	8.22378	11.5013	11.2382
MTHFD1L	7.72696	2.02797	5.14957	8.09315	7.81153	6.94358	6.04171	13.2276	12.796	4.23636	5.3254	4.39287	11.1619	8.38306	4.42991	5.9286	6.15614	4.92874	10.7016	8.37134	10.4224	6.64474	8.799	8.43078	6.89225	6.42543	4.18789	7.3902	5.06991	8.35703	2.87376	9.00751	11.2506	4.70522	3.13111	11.0724	4.49282	6.32922	8.16402	4.94025	3.35094	7.46558	8.94244	5.93704	4.6242	7.55237	6.36112	5.44067	6.29599
MTMR1	3.33615	3.52405	3.36788	3.16939	2.34572	4.19197	3.52658	3.16595	9.41255	2.61954	2.78447	4.12218	4.86202	4.27825	1.378	4.03348	3.91086	3.83279	6.14292	6.39216	4.44453	3.25454	4.22455	4.90091	4.48482	3.32133	3.85289	6.15037	2.15277	3.05825	3.13372	5.42	5.65265	3.51575	3.4495	3.35508	4.93656	3.21764	2.81273	2.76248	3.02036	3.35314	3.1326	2.97882	2.97811	2.73563	2.63378	2.71052	2.29429
EPRS	0.714317	10.0042	0.821529	4.56007	6.044	10.7617	16.4877	28.5252	13.4956	8.95206	20.0896	7.13386	12.8603	17.1656	8.14932	13.1184	4.81157	8.62174	14.2956	16.3032	6.70772	7.56506	11.3096	3.88921	9.86438	7.97161	13.5981	15.6821	15.6968	16.851	14.9708	16.537	20.2568	3.62513	12.0848	20.2346	16.2695	8.62174	12.4279	13.1923	10.6127	10.2726	18.3403	11.0211	7.8219	17.6148	21.4035	12.5438	12.3304
COX15	5.34366	11.656	10.4004	7.19022	9.15231	10.5243	8.02613	10.2068	9.79427	3.79451	4.53334	6.53267	8.24694	6.4576	8.31483	11.7624	8.51881	8.7968	10.6495	7.95282	7.55422	8.79567	7.95651	7.81624	10.3602	9.33847	9.99114	12.1571	10.7566	9.99414	8.51167	8.85715	13.2708	8.56742	9.16259	5.71314	7.80414	7.60888	7.30498	6.60018	7.69663	3.84124	7.90454	6.04558	5.88518	5.41324	9.32915	7.03793	5.68715
CYP2C9	6.8644	6.89166	1.37406	3.46672	5.34461	1.36965	1.71272	1.72473	1.42275	6.00959	2.46825	7.03561	2.57194	1.40065	1.16634	1.5033	5.92929	1.89221	1.11563	1.5364	1.81742	2.33491	1.12097	0.75078	1.31841	2.03538	4.25921	1.01601	1.22752	3.53852	1.34229	2.48712	1.84748	4.54815	4.16852	0.901442	2.90856	3.22768	1.70435	3.50094	3.09434	4.06349	3.56891	4.90452	3.30264	1.89213	1.17758	3.48959	1.15434
ACACA	6.59771	4.70493	7.20914	9.05929	5.84295	7.61064	6.34327	18.755	15.3692	7.6565	7.74419	5.61629	7.59858	7.9035	13.5524	12.8676	6.03482	6.28001	7.03903	9.00601	6.20113	4.45233	8.88906	4.25374	3.71645	6.04487	3.65094	3.07677	1.31884	6.14072	6.35111	4.16037	4.38993	4.73119	5.15397	12.1288	5.11173	10.5396	4.57659	11.0506	6.1309	7.63839	2.63913	7.64833	4.57207	5.68679	8.64171	5.06043	4.4079
PLCZ1	2.70842	2.73411	2.82255	2.84094	2.9421	2.87046	2.92257	2.83242	3.74199	2.87894	2.96898	2.77391	2.75407	2.68816	2.89134	2.7221	2.84193	2.78255	3.01953	3.02324	2.92736	2.6941	3.03597	2.90641	3.01526	3.05753	2.64711	2.82696	2.7995	2.83127	2.96548	2.67945	2.7291	3.09048	2.81595	2.76425	2.84524	2.82513	2.69891	2.82098	2.63172	2.74725	2.80624	2.8438	2.70023	2.85644	2.77888	2.81251	2.59753
CYP1B1	-4.82809	8.1146	9.07346	4.58362	9.73154	10.9132	-1.0204	3.14502	-3.31419	10.6738	7.31214	7.65351	-4.70353	-2.51003	4.64196	-0.63139	15.7688	10.3202	-0.55952	-2.45639	-2.19574	5.22239	1.85296	4.39804	7.67087	5.38872	0.41706	3.48209	13.2267	4.06228	9.75714	2.78782	-0.622696	10.7896	7.37621	-4.02449	13.5615	7.08013	12.175	11.5899	11.537	1.47137	2.93386	10.4501	7.0633	9.64731	-3.59819	9.45728	15.1793
GCAT	7.28711	2.23602	3.23163	6.35174	7.28322	7.07285	3.97335	7.90537	5.33313	6.86551	6.45649	9.76168	12.8307	6.60468	7.28892	9.60399	6.37714	5.00639	5.49296	6.3312	2.35316	3.97179	1.71002	1.17462	2.3277	3.21966	4.98888	4.83445	0.85783	7.2221	3.64052	3.27616	4.77182	3.9542	3.16517	9.68194	2.56988	7.59666	4.46202	6.12998	4.47109	6.62937	6.03325	6.36788	4.7964	4.03279	6.95333	2.89516	3.44006
GNPDA1	12.9422	14.6553	11.3185	4.78856	16.9494	13.3865	8.19193	15.7922	13.1378	7.71417	0.319881	8.22288	20.3854	13.7284	9.28404	14.9976	12.3916	9.35512	14.0856	16.7197	16.0515	12.9503	16.0813	14.8392	13.5523	12.9918	11.0662	16.1234	14.0052	12.6529	12.9918	3.85971	19.5459	12.7878	11.3333	7.84512	13.2334	12.4585	12.5139	12.5773	10.4761	12.6788	10.7241	12.4585	11.227	11.2336	16.9741	12.3123	11.3333
DLD	-0.396874	0.791689	1.81368	1.48134	1.00255	0.955524	-0.267781	4.04129	5.4848	8.03944	2.34017	2.0186	-0.728667	7.18028	3.57451	2.00448	2.43423	-2.70004	0.185939	5.20813	3.00717	-1.78974	-0.2824	-0.99817	-0.746815	5.65653	2.70489	3.7678	5.54564	-1.53454	2.41406	5.16345	6.35496	4.4031	4.70739	6.60819	4.92544	3.3374	7.86716	5.26904	3.95805	3.0795	9.12737	6.80797	5.17796	7.92939	14.0784	4.37484	8.51873
LYPLA1	-2.2109	-0.467179	-1.48663	5.7194	2.74015	8.39086	6.64181	8.68301	5.20535	-2.60864	-3.04727	1.05771	8.37318	1.19753	4.61214	2.61684	1.32107	0.920955	10.3608	29.6461	19.032	9.31248	20.5301	18.0842	18.2664	14.9403	14.286	17.3503	14.5796	8.58424	16.9203	11.9074	26.7061	2.22183	18.3204	6.41678	6.43206	9.06972	12.2941	19.4406	4.41158	2.65472	2.42288	12.2097	8.28881	23.7962	21.985	12.676	11.824
ACHE	11.9587	0.748258	1.88917	3.4764	-0.605863	-0.215433	0.028838	6.46449	0.844764	-0.989188	-3.9817	-0.570438	-4.42361	5.70687	-2.34015	-4.94381	-3.42914	10.8641	-3.22795	-4.1879	-6.44551	-3.52389	-2.1315	-6.86625	6.58396	3.74495	6.683	-3.11906	1.37601	5.25121	9.65276	5.64235	3.74267	0.504395	-0.872681	-1.92175	8.14717	10.2753	-2.35392	-4.34153	1.65522	1.89928	-3.88502	-3.47384	-0.745947	-2.63197	7.76362	-0.403729	3.68936
BHMT	2.94542	2.62279	2.75617	2.66306	3.13277	2.93303	2.52093	2.75352	3.19341	2.87504	2.93051	3.43123	2.57759	2.4086	2.47557	2.60576	2.54251	2.68526	2.59412	2.84142	2.74374	2.6003	2.78653	2.40816	2.71743	2.78374	2.68697	2.66854	2.65432	2.56184	2.60778	3.59167	2.68604	2.95182	3.11826	2.61737	3.1947	2.6473	2.7226	4.41439	2.66683	2.68211	2.64063	3.0492	2.78215	2.30425	2.75049	2.93747	2.79664
TAZ	8.61239	7.32558	6.09109	9.00327	5.26964	4.85188	5.91667	4.30649	8.98018	4.81465	4.54094	5.28197	7.2568	5.47954	5.93186	7.0227	5.01968	5.89917	7.87821	5.24879	5.3165	5.97163	6.20224	3.76981	5.46472	8.15653	6.3247	5.64017	5.38758	5.59017	4.57737	9.7344	5.6484	6.7996	3.54956	4.88185	6.20628	4.26762	4.65154	3.7718	5.83041	4.61491	6.55484	5.7469	4.67672	4.57177	4.16532	4.94136	3.16857
CD38	-1.45902	-0.0873855	3.16653	1.10291	0.362101	0.930734	2.78539	1.17764	3.40366	-1.19327	0.372813	1.50922	1.6135	0.177102	-0.130039	1.02357	6.88665	4.94336	-2.35481	1.30482	3.72535	0.823551	6.73341	-0.763099	7.70564	0.758591	-1.0947	8.18684	13.0234	1.67755	-0.901237	-0.0366952	10.3666	4.18979	4.95784	5.31935	6.28608	6.38582	4.89513	5.38684	5.45418	1.714	3.55226	1.17336	4.33808	1.9101	-0.141453	7.90759	2.57029
NEU1	4.96172	12.3402	4.38828	5.8754	3.95163	4.07646	13.4956	9.90291	7.88703	6.99347	17.3629	7.13526	21.943	21.0921	29.1043	1.69192	8.81547	22.7234	6.05808	-8.24853	11.6266	7.91336	1.47092	13.9416	11.9157	15.3585	3.02854	8.23027	15.0701	22.2785	16.1603	18.5863	-1.54186	8.07506	20.2259	0.951438	11.5412	-0.74191	16.687	4.65252	3.74786	17.1549	12.0312	7.99785	7.56449	5.80906	-1.65969	8.44102	18.5477
POLR2B	0.741954	1.38537	0.28533	2.12106	1.26906	4.52587	5.37041	9.40055	1.66394	5.994	2.40405	1.95368	6.89969	8.47244	4.73265	9.472	0.227636	4.42406	7.92464	6.85218	7.89864	4.91628	7.73961	6.92195	7.72596	5.13014	5.67989	7.95336	8.72077	4.60222	6.81274	10.9471	10.4842	4.33976	7.54951	9.13881	6.90653	6.08592	8.00356	9.2675	6.49258	9.28407	7.37541	4.47596	6.42822	6.75792	9.88118	5.59906	8.12297
SULT1A1	8.01512	4.30579	4.96773	7.10172	5.61747	4.28057	4.87111	4.8695	4.68309	6.47641	7.11914	7.4733	7.9902	4.73666	5.77975	4.50163	8.30364	2.75771	4.3722	2.375	3.06115	1.56396	1.17784	0.0370273	1.80428	5.63192	3.5105	1.64621	2.23739	4.3239	0.548522	2.58771	3.4266	7.08584	5.40228	3.91077	7.07919	4.56087	3.39906	3.47583	6.6576	4.41728	5.2169	6.0809	6.04703	4.61053	2.52307	4.71153	2.71456
CKM	1.72978	1.84039	2.19522	1.74437	1.76621	2.32992	1.54129	2.53378	4.13897	1.88232	2.96236	1.66631	2.15625	1.84526	4.87935	2.95677	2.06212	2.20921	1.68498	1.79926	2.01938	2.02912	2.10155	2.05794	2.60197	1.29933	2.2468	1.63697	2.52675	1.56199	1.20674	1.26533	1.77597	3.20757	2.1773	2.27745	2.20012	3.00048	2.08214	2.81638	1.58636	2.24307	2.21052	1.45865	1.87463	1.246	2.07388	2.52318	2.60054
FAH	5.62016	3.99527	3.37801	5.27855	4.32838	4.60602	3.42524	5.32309	5.36658	4.49591	2.51889	4.64482	5.10978	4.598	4.92246	5.09694	3.6613	4.51623	4.44751	4.25593	2.48611	3.61118	2.94813	3.66616	3.6881	4.41926	3.87228	5.48374	4.45504	4.76909	4.03396	3.78765	4.83408	3.91308	3.20673	3.01958	3.99944	3.97699	3.66024	4.04157	3.06675	4.04098	4.37102	3.72821	3.61487	3.89302	5.69563	3.88083	4.56793
INMT	5.51958	7.19082	8.83561	5.14015	8.07367	10.9458	3.04045	4.15921	2.47177	12.2975	7.38232	9.8982	0.562155	2.47129	3.69188	1.46413	9.07317	4.52612	3.88969	-0.419309	3.09646	5.96799	3.07301	0.00455339	5.36284	5.31526	2.96703	1.75498	4.92685	4.82706	6.00639	0.279201	1.61224	4.9384	3.74538	1.09474	5.4834	5.0635	5.08983	7.26795	7.25237	2.72857	1.66292	6.8037	6.80546	5.23833	0.127564	6.33959	6.81201
AKR1C2	2.49047	22.7108	5.31568	-2.23532	-1.81808	0.501506	10.2	-5.97081	-0.125854	3.17664	8.1653	11.0631	9.54668	-0.890126	26.8941	-5.7684	8.53807	0.0301227	19.2915	6.57949	26.9288	-4.60106	-1.16799	20.0298	5.18611	1.86885	15.6457	-4.9068	-1.75242	3.01702	7.98125	0.519435	3.30666	9.03989	7.35525	7.42659	9.52084	16.8084	0.920682	12.8386	-1.42666	-0.323266	-3.03219	9.21857	9.80311	-0.0826846	-5.69316	4.08655	-1.53215
SULT1E1	-5.07022	-1.49431	-5.55315	-2.74003	-5.99523	-5.16783	-3.37038	-8.53402	-0.77971	-2.27812	-1.41354	2.43446	-5.37868	0.157519	-2.92513	-4.2224	-5.37989	-6.46105	-4.25714	-6.3819	-5.5712	-1.69486	-8.10037	-3.12598	-4.29503	-5.16269	-0.872726	3.495	-4.62897	-6.87009	-6.7335	-6.99968	-6.55284	-3.70829	-4.39822	-1.77192	-3.13114	-2.06167	-3.62808	-2.34973	-3.25899	-3.84721	-2.18575	-4.19176	-3.82095	-2.91204	-6.54249	-5.87763	-4.35423
GFPT1	12.4637	5.42279	6.3853	3.39136	-3.08498	10.0985	18.06	4.29361	12.8047	-2.52386	8.39872	5.03352	2.09251	11.623	22.5551	13.5633	-2.84333	11.721	1.72006	7.96795	-1.44963	3.6786	6.97555	3.01866	3.60819	3.26552	16.3232	10.4069	-9.93812	10.9448	14.148	24.7219	3.91967	4.13876	0.825594	13.4195	7.75495	12.1648	13.9033	18.6973	4.70089	14.7033	18.2103	6.01072	5.08422	7.36901	3.8417	7.69046	6.20378
CHKA	17.7377	7.97231	6.45893	14.2196	6.09038	8.02523	11.9212	12.5126	12.3167	6.85745	3.57728	5.40593	19.6748	11.0475	10.1587	7.86666	6.18769	9.28345	4.73338	14.3107	7.81933	5.27348	-2.25834	-2.6408	6.53898	7.14505	4.46651	10.0453	-0.562461	11.7248	5.18309	-3.12129	9.13082	5.71213	8.27231	3.76925	6.68777	12.3676	4.11202	5.81409	4.65578	9.53947	9.54835	6.97906	5.84404	5.32567	8.76913	4.45174	2.15698
GLUD2	2.52414	2.87961	3.19872	2.50588	3.18022	3.00988	3.14215	3.05682	3.44968	3.04823	3.20782	3.68529	3.02028	3.48076	3.14163	3.111	2.7101	3.0802	3.33506	2.75372	2.20273	2.62117	2.87027	2.28269	2.80954	2.54956	2.9246	3.05866	2.91909	2.61457	3.19523	3.10284	3.3565	3.4223	3.03499	3.63081	3.09414	3.0575	3.27106	3.2958	3.40193	3.39516	3.4223	3.43982	3.67174	3.52564	4.34417	3.07799	3.40252
ASS1	46.5958	11.9905	25.1313	24.9556	8.63355	11.6602	41.3791	82.7382	34.6137	9.52087	33.5028	54.4514	25.9772	51.3465	61.8959	25.7896	23.9768	1.45803	7.31105	29.727	-55.3179	0.108159	1.8581	-31.9791	31.8876	6.72465	54.8471	34.6806	-36.0404	41.5788	-10.4933	43.68	-41.9902	35.7635	6.80283	46.6277	47.6756	39.9343	45.8153	17.0177	19.0826	3.78425	-16.9067	43.7201	41.1372	-3.17484	11.1848	12.0763	45.8605
PLA2G2A	201.318	90.9524	82.3269	165.97	46.5925	175.263	127.172	181.466	119.825	48.5283	46.3151	96.8604	105.463	106.391	110.58	45.8103	84.2045	77.3277	92.9384	92.9517	116.683	77.4064	77.3222	42.3445	132.972	146.068	111.287	263.004	83.5325	156.893	64.2133	67.7511	136.865	63.5737	68.714	38.34	55.0994	120.301	220.23	60.7778	139.043	78.852	66.1441	88.3379	149.973	115.442	229.986	118.68	214.265
P4HA3	1.62521	3.39643	2.83493	2.46871	3.06929	2.79847	1.51964	2.22308	2.10807	2.9488	3.85701	2.77978	2.19771	2.31678	2.46908	3.10046	2.20132	2.40758	1.78819	2.36506	2.2297	2.43031	2.70072	2.53249	2.71706	2.33073	2.22334	2.9221	3.64259	2.87508	2.5201	2.79001	2.50688	2.94429	1.98345	1.57724	2.00848	2.72432	2.97071	2.66995	2.93948	3.2811	2.21717	2.14106	2.88072	2.58449	3.43142	3.05927	2.31866
GAA	21.7668	30.8141	27.8866	22.0479	29.595	21.0219	5.10301	14.9831	-3.01751	24.7289	15.5591	22.5924	17.9231	14.2672	19.5346	28.5277	26.5577	13.4348	14.1355	16.496	14.797	12.2873	15.4231	23.3503	10.847	13.6009	4.6473	24.1614	12.4371	8.09962	14.5238	0.485354	14.5778	16.3032	6.72082	-1.38477	16.1739	5.66341	10.2524	7.21458	13.2157	6.87132	4.78603	9.94268	18.4662	9.5106	7.93492	8.74777	8.87353
ADK	2.78475	1.11047	4.99463	3.95171	4.075	8.8507	5.12027	11.0976	9.07748	3.32677	6.85991	7.96964	5.73811	9.85492	3.84116	0.977346	2.60686	2.66852	7.48433	6.82182	10.1468	5.42256	5.27867	10.4389	16.7576	2.38356	5.30806	5.1933	5.57037	8.354	2.76981	3.33333	5.3248	2.90344	1.77341	10.5683	5.34371	7.73667	5.30194	5.52015	2.76489	-6.73142	9.40304	4.90786	3.1107	8.19824	13.8097	4.534	9.34246
MTHFD1	2.47771	6.97132	9.73409	6.09499	5.92621	9.92754	10.923	7.62841	12.5864	4.9606	8.78463	9.04137	10.9557	14.5089	9.37985	8.80105	6.63662	5.98967	11.9795	6.26612	8.85935	8.3235	12.4179	10.93	6.32947	6.65814	9.29125	8.07641	7.11771	4.44479	3.67229	10.8784	12.7256	3.8619	2.26865	8.60884	4.28654	5.54703	7.08642	5.02434	5.72871	8.08175	5.70774	5.33986	4.81021	4.05025	10.5691	5.5726	4.31692
PIK3CG	0.741956	2.95513	3.83463	2.78149	4.86897	3.56818	0.612211	1.68872	0.576698	3.60619	2.85479	3.16582	-0.738167	0.506378	3.858	2.07282	4.62647	3.66004	1.27875	-0.213166	2.67195	2.65	2.44132	2.14273	5.53304	2.43729	2.23259	4.46979	8.06133	3.15636	1.74069	1.63387	1.41948	5.61846	3.15363	5.12892	6.901	4.79892	3.65234	3.99071	5.91236	1.64056	3.224	4.46826	6.42492	3.89149	1.25583	6.46796	4.1247
ACP5	22.003	13.6587	21.0626	5.87022	26.3975	6.70522	11.2516	24.2413	-11.2653	-0.489327	15.3523	13.9164	-0.482724	13.1181	31.6242	21.4421	13.0225	17.9155	8.40788	10.4758	26.8013	17.0977	24.094	18.0654	27.0403	13.6587	16.3161	21.1269	35.3545	16.3781	5.35923	12.691	11.5942	12.7565	5.01007	-0.375592	19.653	15.954	28.5061	23.3518	21.1098	13.6882	15.5668	15.6775	22.6871	28.0661	0.928029	34.1687	22.8073
AGPAT2	40.0486	73.6185	42.1214	33.8427	36.0529	26.4674	44.4029	72.3529	30.493	16.3144	24.8998	66.4736	73.3726	63.3574	66.757	57.5972	27.1868	20.3736	36.9447	40.4947	6.10586	24.1281	41.6142	15.4869	36.2387	42.0082	47.3084	32.9218	5.05562	18.4028	17.7811	43.1444	49.0424	28.1787	40.4889	35.7695	23.2616	52.8941	20.1746	18.3322	24.3622	51.8018	31.609	46.9182	20.7291	44.4806	24.0727	27.2376	50.5878
GCDH	6.18842	4.29673	6.51265	4.92368	5.02863	5.07411	4.97094	7.18052	7.50071	5.92688	7.21663	5.77578	4.56611	6.63771	3.27273	6.69903	5.50303	4.55006	4.44093	2.92773	6.63612	4.64402	4.96777	4.29814	5.74549	4.3463	4.05389	4.47791	6.12998	5.97868	4.89745	5.0888	6.37458	3.65686	3.51153	6.43627	5.05285	5.1176	5.60475	5.37882	4.32001	6.92067	6.32606	4.45495	4.63363	4.34788	6.18283	4.20161	4.19639
MGST3	-0.420961	17.8507	8.4813	8.97899	10.7984	10.3092	8.93998	9.90836	7.07378	13.3821	7.21831	6.42271	0.585946	15.3162	12.5512	9.76715	3.25979	17.2308	9.85759	3.60829	12.4648	16.9517	8.57036	12.6233	15.2366	11.7774	17.4422	10.7386	8.69128	15.0503	18.5888	11.2935	15.9383	8.11842	11.5136	12.4648	8.02672	11.4337	10.2836	13.3626	8.65686	8.79431	18.0643	15.6853	10.6539	15.2558	13.1231	11.9609	14.176
NIT2	5.55696	5.00519	5.94565	6.13213	5.71684	7.02341	4.96839	6.19866	5.26527	5.42744	5.5944	5.88061	7.03608	6.4654	4.93172	5.52977	5.02727	6.95151	6.42848	6.49563	5.66061	5.58674	5.9777	6.56232	4.86216	5.64871	5.78677	7.2794	5.90326	6.25926	5.90001	5.95949	6.02965	4.75638	5.22033	6.38566	4.09176	6.5303	5.72265	5.16958	5.52108	7.24958	7.08993	5.55037	4.5226	6.41643	6.15256	4.89586	5.33119
AMPD2	3.26532	4.53673	4.19994	3.05733	4.26232	3.71161	4.01048	4.30725	4.30261	3.1951	4.58296	3.39118	3.53049	6.04349	3.61008	4.05264	4.36691	2.59229	3.46065	3.41277	3.60207	4.16543	4.08147	3.0725	3.29103	3.10969	3.87639	3.5383	4.06607	3.92541	2.89773	3.76936	3.40342	4.0488	3.38067	3.54386	3.42824	3.74535	3.83664	4.34842	3.23554	4.10662	3.78974	2.95794	2.87554	5.16502	5.03359	3.34487	4.96605
GUCY2D	2.77094	2.82903	2.78106	2.83874	2.92341	2.91008	2.8882	2.74012	2.77604	2.72858	2.73462	2.70593	2.88614	2.92611	2.95151	2.91975	2.69766	2.8984	2.92984	2.84926	2.81665	2.83957	2.93658	2.97218	2.75429	2.98943	2.83456	2.8378	2.90161	2.77659	2.79273	2.87874	2.90947	2.94698	2.81386	2.99527	2.87793	3.0013	2.97334	2.90268	3.00884	2.95491	2.91073	2.96904	2.90641	2.99263	2.87622	2.93822	2.85124
QPRT	28.4431	3.77875	3.78103	23.9187	4.92338	6.12752	25.8285	15.841	21.6722	0.944076	16.3639	4.37731	26.4631	14.3057	22.0015	19.9257	3.47203	4.24379	23.5805	19.5334	5.88908	2.38336	11.8732	6.15488	10.2771	22.7904	6.35536	22.0265	10.5794	14.4471	2.78582	2.99091	-0.598481	8.0502	14.1497	0.323376	18.2802	2.88935	12.6823	4.5155	15.3923	27.7257	-1.26177	1.22366	11.1105	5.42004	14.6399	6.93934	2.30163
POLA2	8.17245	4.06776	5.04424	6.94723	7.24636	7.75543	8.07539	7.90175	10.3198	6.01433	8.20162	8.46414	6.54647	7.47292	4.86529	8.4696	6.85546	6.42798	8.062	5.88292	8.48034	7.92152	8.57143	6.24488	6.15721	5.13281	7.15793	6.4121	7.5553	5.84481	4.70261	7.75427	9.22334	5.69451	6.58169	8.7756	6.16125	6.64466	6.3721	4.03726	5.63648	7.80377	7.44088	4.55773	5.12335	4.43127	6.95739	5.91834	4.69834
SEPHS1	4.71387	4.33157	9.02027	3.44866	5.41827	9.00585	7.15249	8.27595	9.35803	6.36239	4.02962	6.10942	11.5511	13.5821	7.40922	4.57546	4.69376	4.6416	6.19034	13.0905	8.91164	6.59735	9.51455	3.93816	4.88341	1.5855	2.24205	3.7467	7.55435	2.65686	8.36872	4.95809	5.09957	8.16009	6.68912	9.40791	4.68219	5.29257	7.1105	5.44345	5.05836	8.65836	9.20222	4.94188	5.34571	5.66597	7.24279	5.58964	5.27104
UGP2	7.05898	6.2664	8.51229	4.7421	6.93935	8.04991	8.61628	6.31201	9.82307	7.81044	5.259	6.91234	7.66265	8.53427	7.61016	6.18032	6.23096	8.05449	9.23791	8.80012	8.90351	7.32176	7.06655	9.14009	10.0923	7.95393	9.39301	11.816	10.0176	6.50535	11.6369	11.0999	6.48947	6.40425	7.53895	6.58507	8.75277	8.03849	9.75233	10.0381	7.52591	8.06803	11.2473	8.99946	7.99073	9.25199	12.0618	9.99508	11.0831
ACSL4	0.203219	1.69329	4.18676	-5.65722	1.09766	0.861118	-1.35526	2.64405	6.88591	6.39877	3.98433	0.488051	4.33866	5.41007	-1.64033	5.02689	3.81445	6.31986	3.922	11.2022	6.26482	7.07983	-1.42964	6.1271	4.49731	1.17151	6.24107	6.70784	9.63176	5.17621	4.7504	5.47233	-0.575184	9.32922	13.1545	0.891775	8.39312	8.89631	14.4545	11.5209	5.14106	3.76509	3.51651	4.58732	4.43077	5.22522	14.7967	6.14865	9.5875
BDH2	2.37244	2.58878	2.93064	2.36322	2.79244	2.83423	3.40431	2.0578	2.69831	3.87784	3.32625	2.85252	2.98954	3.59951	3.48035	3.15341	2.30222	2.8653	3.68469	2.19787	1.36628	2.17551	2.62674	2.87328	4.2922	3.13877	3.05286	2.92211	2.90614	2.25034	1.38001	2.31482	3.31491	4.18732	3.57943	3.17936	2.8178	1.70429	3.36049	3.18337	2.9102	1.98432	1.95256	4.00541	3.67647	2.22449	2.92179	2.64039	3.4877
NEU2	2.79251	2.75644	2.7701	2.94019	2.74266	2.63308	2.66369	2.78306	2.80008	2.67503	2.87899	2.66692	2.58473	2.66824	2.72054	2.65695	2.67325	2.65143	2.69311	2.74246	2.62066	2.7064	2.96286	2.63266	2.83324	2.81578	2.62195	2.64158	2.6765	2.70701	2.51849	2.94815	2.73498	2.59255	2.71179	2.70171	2.74336	2.65143	2.62805	2.86937	2.68684	2.69361	2.59015	2.89622	2.8405	2.80038	2.689	2.56918	2.74997
ALDOC	17.2891	4.20262	9.3289	7.93589	4.35452	7.31423	13.9646	20.987	7.49678	4.53034	11.2483	5.37526	10.3635	11.4122	8.03653	14.3504	7.78162	3.35966	16.3427	15.0507	7.40109	6.33172	7.69536	8.26285	6.35866	9.44531	9.49059	9.46936	6.46898	8.69081	10.0612	3.52832	9.65662	7.40763	6.70497	6.16906	8.36315	8.65279	8.25632	7.19809	6.44865	3.74331	0.762407	4.21812	4.25888	10.327	13.9322	4.88955	8.12803
PIP5K1B	12.3717	12.4232	8.92189	9.29118	12.0717	8.25364	12.3189	8.92486	4.1008	1.28421	10.6112	18.835	3.2875	10.5199	4.23999	10.6397	6.09989	9.28246	4.47268	13.4039	7.25172	6.05247	8.56279	-1.35765	11.5214	15.3718	13.5904	7.59619	3.03922	7.40064	4.88758	12.7318	12.5945	11.538	10.9127	23.1642	9.11728	14.0642	10.3058	7.38343	10.851	2.11215	11.7588	10.0628	9.74396	2.52225	7.89703	4.07783	1.67953
POLR2J3	3.41177	3.29431	3.40781	3.48545	3.3194	3.46654	3.60369	3.55642	4.2667	3.97075	3.61609	3.69593	3.99378	4.57284	4.03702	4.183	3.3863	3.25152	3.35322	4.01524	3.59222	2.99133	3.14121	2.69691	3.46598	3.91254	3.71353	4.01038	3.99105	3.03146	3.72758	3.20578	3.96016	3.36956	3.19351	3.77117	3.87255	3.88738	3.76452	4.11452	3.32055	3.91427	3.89513	4.13835	3.32803	4.18319	4.56015	3.99295	4.03679
ACP6	4.46581	5.46461	4.57269	6.63898	4.04202	5.10732	3.79189	6.05753	6.65521	5.17895	4.37528	4.97675	4.74104	4.93491	5.79947	4.44889	5.38778	5.54277	4.04876	5.46833	3.90435	4.34584	3.55585	3.64128	4.77891	4.47015	5.30447	4.03738	4.05238	5.1968	4.70335	4.7414	4.11412	4.82682	5.34961	5.0558	5.12282	6.06494	3.86832	4.42225	5.2055	7.50061	4.36322	4.17437	4.06699	5.29594	5.54448	4.56239	4.81416
RRM1	13.2359	11.4236	8.79989	9.2687	10.8562	17.6107	20.576	15.5089	18.0865	11.9098	24.7793	18.2698	10.4898	19.54	14.1323	11.7634	9.95987	14.7856	16.0428	14.8507	21.4872	13.9152	19.4601	23.5839	9.50254	9.86784	12.5082	11.0835	9.66766	18.9042	6.24816	14.2973	18.4531	13.095	12.7625	23.9516	8.96991	12.9832	16.2269	8.87868	10.4089	12.8612	15.2861	15.4293	11.5486	6.50954	14.9283	10.0262	7.68591
GSTM4	-1.74274	3.08829	1.40235	-1.63442	0.198689	-0.496225	0.418474	5.08212	-2.78045	3.4105	-0.885824	2.83638	6.34087	3.33243	-0.0899608	5.52123	1.1937	1.76028	0.0565793	2.69072	3.32539	6.08888	0.889899	-1.783	7.46196	1.82496	3.88342	13.4471	5.71802	-1.58243	10.283	-0.757164	19.1068	4.30071	3.24248	13.6343	2.97238	-0.698475	6.58408	4.76933	7.59769	2.98938	12.5966	2.44061	7.06337	3.08608	10.6298	2.87162	9.80479
TPMT	15.6285	9.92438	9.94278	5.78112	14.8791	6.22807	17.5079	10.2476	0.560609	5.6456	13.6747	9.36621	7.40522	10.8186	16.8497	11.138	6.18834	10.4268	20.829	13.9501	20.6988	14.8791	17.549	11.7256	8.55276	19.0601	22.5213	19.4327	11.916	10.5952	6.00895	14.9831	30.7612	7.45649	10.554	19.7975	18.6232	11.138	15.0475	13.1321	7.75558	15.2642	8.68084	20.7745	10.6388	17.643	20.7221	12.5201	7.27498
GBA3	3.27067	-0.985256	10.3777	6.6892	-0.580328	-1.62637	9.92616	1.48035	-0.0181491	-1.13565	-0.937115	-0.467332	-1.22652	13.2407	-1.62523	-0.909473	-0.345651	0.0531685	0.372885	1.81513	-0.469588	1.98702	-0.418639	-1.13498	1.93961	10.3067	18.7912	-0.41257	7.21746	-0.95289	1.57659	0.762689	2.45465	12.5936	18.2305	5.84761	5.77991	-0.64456	9.94095	2.67906	8.97213	-0.180171	-1.03661	-0.526333	8.84829	-1.19227	-1.76029	0.393833	-0.0527117
IDH1	8.00792	4.74521	1.16824	6.93365	0.393282	9.51721	13.906	10.3225	23.8851	-10.2789	-0.340638	-6.62543	7.19662	21.4866	31.5217	24.2936	-0.539427	16.6562	11.6903	16.8295	23.9614	1.79897	10.5159	3.68747	5.98758	19.0404	19.0154	34.9314	8.72405	7.83254	3.7601	24.2115	6.45942	-0.587214	12.4079	0.0203536	12.2558	15.7377	12.5131	12.5595	-4.57556	22.6409	16.8829	6.0667	9.24957	16.264	33.8023	9.29939	9.84622
ASAH2	1.96907	0.268985	1.82416	0.784638	-0.475945	0.685614	3.53966	2.35563	0.506064	0.261224	1.08122	0.418389	0.268135	-0.814209	0.283312	-0.716775	1.55279	0.754033	0.681518	0.93194	1.90784	0.329482	1.40852	2.44174	-0.356826	3.58263	2.71593	0.0627951	0.692092	1.34911	0.18582	0.203284	-1.03109	-1.27107	3.07526	-0.453871	0.273909	0.0353725	-0.171998	-0.65869	-0.405854	-0.220895	-0.0252754	0.625045	0.303606	-0.430268	14.8469	-0.584586	-0.547816
PLA2G2D	9.03328	4.7028	5.09331	9.48412	4.83096	4.02133	5.25799	5.767	4.31688	7.91302	7.17721	8.63455	8.78018	2.14768	5.73568	3.68759	10.7596	4.11428	1.64535	2.79628	0.853357	-0.488406	0.0156075	-0.743045	1.38483	7.60936	2.4838	-0.294239	0.984796	4.56369	-1.51968	1.61606	-1.55044	4.36909	1.2232	1.33028	4.53716	3.04299	1.65361	0.342798	5.81576	3.08452	3.73531	5.13417	5.75153	1.90786	0.61054	2.33448	0.655607
LPCAT2	-0.155172	4.78111	3.84749	7.61581	4.49056	3.67006	-0.19035	5.9757	11.2847	2.19496	6.72101	-1.51105	-0.940972	2.33559	6.2351	5.61565	1.52557	1.96834	2.1571	11.7885	3.89042	2.27613	4.21808	16.669	6.53443	3.88749	8.28667	6.25216	7.68553	5.93972	5.05557	-0.654261	0.388063	-1.13976	0.264058	6.70479	0.0984887	3.74397	3.77918	1.62923	0.51664	1.73	9.12013	4.22232	1.86779	3.99317	7.29787	-0.282838	3.66289
ALDH18A1	29.6103	21.2954	24.4764	12.1864	9.74604	28.2673	19.7871	32.7986	28.4106	18.885	15.633	23.0923	37.6171	23.178	31.1289	24.0953	15.4866	-0.174022	17.5224	5.86049	2.03022	5.50717	7.11182	6.95921	8.688	15.2513	19.0223	21.0298	4.91252	24.2355	3.1882	3.08923	20.6255	19.8106	12.7444	9.99742	14.9004	24.812	22.1646	17.5001	11.4498	22.4294	26.2486	20.9148	13.4259	12.0015	22.661	18.2321	17.1699
ACSL6	2.6016	2.25819	2.45839	2.46027	2.63742	2.37347	2.38371	2.49918	2.30995	2.18789	2.37495	2.23882	2.10274	2.45386	2.13636	2.18898	2.18211	2.44704	2.30612	2.29824	2.69454	2.28726	3.32795	2.33974	2.58425	2.33784	2.28859	2.20902	2.03016	2.1535	2.37012	2.41023	2.30395	2.18821	2.50371	1.94765	2.2386	2.43998	2.19336	2.44563	2.76096	2.13619	2.14591	2.14991	2.68413	2.1268	2.20194	2.12969	2.2524
IL4I1	2.90749	3.41143	4.66474	2.7174	5.51652	1.70479	3.42847	5.83872	3.205	3.34296	5.68406	3.92944	2.69888	5.19449	7.71357	9.10146	5.48751	5.73852	2.57671	1.27535	5.55793	1.16665	3.35744	3.82504	0.90153	0.714939	0.288225	9.20761	8.41517	1.64811	2.6582	2.03207	5.43596	4.39525	4.48474	0.902391	8.35479	3.76923	4.01107	3.39677	5.47574	5.44471	5.35585	2.76128	4.00315	5.25654	2.36696	5.02508	2.29638
GSTA1	50.0083	47.587	-2.63331	19.1229	18.4833	-11.5094	8.80598	-11.9138	17.468	-4.92029	-29.5481	0.612408	-26.8785	17.9991	-24.3793	8.88867	-31.9175	59.5581	-29.1718	-27.0299	36.0566	-8.71032	-23.5935	-29.2287	-23.7515	44.0729	45.5267	-4.85926	-15.4415	4.5137	20.6973	-14.8259	8.99311	-2.66357	51.6615	-3.33647	33.2294	51.0957	-8.26431	-3.16991	7.3052	-15.4815	0.7502	-3.92497	13.106	-2.06342	49.0152	16.5657	-2.04845
LDHC	2.90472	2.77968	3.02302	2.93556	2.68087	2.66343	2.72854	2.65902	3.46031	2.72093	4.11914	3.19135	3.31026	2.75556	3.61109	3.0482	3.71664	3.39987	2.61919	2.66558	2.61825	2.84778	2.87982	2.726	2.59486	3.81102	2.52739	2.67423	2.64016	3.38975	3.72224	2.81637	3.70133	2.67173	3.45196	2.82826	2.83573	3.44661	2.49624	2.74826	3.75409	3.43597	2.86175	2.65449	2.71962	2.80128	2.70327	2.65167	2.78813
PIK3C2A	5.68329	4.08633	3.80686	3.86119	3.51404	6.53468	5.66794	7.51364	6.78568	5.56377	1.21123	4.00349	1.35233	7.30843	5.93226	5.38576	1.98993	6.57636	4.6066	6.81899	10.6901	7.1284	8.77723	8.5973	7.85228	2.70391	6.55908	9.61761	8.26166	4.53812	7.46606	8.35068	7.76322	2.93264	6.07848	6.36322	5.09173	7.56514	7.9256	8.59486	5.08125	7.08561	8.49342	7.51862	6.42905	7.68193	6.98821	6.5841	7.78872
SGPP1	1.2633	3.59848	2.90102	2.48517	1.9839	4.0356	1.78327	2.64243	1.79234	1.55237	1.66532	1.06251	0.802551	3.20616	1.38361	2.58835	0.395558	2.89937	3.95153	2.91953	2.49649	3.92654	8.45436	7.4076	3.86642	2.35633	3.20456	11.0137	10.8892	4.03648	6.51477	2.59641	3.10879	1.98843	2.02235	1.25105	2.75739	3.61064	4.50633	5.39247	2.25902	2.89726	2.22242	3.82532	3.61794	3.73314	2.58289	4.4072	6.16491
ACSL5	25.1253	45.6271	39.3646	15.7466	15.7222	31.5792	40.4203	39.6172	3.82523	17.4318	-0.0153887	0.244052	34.2844	12.8871	12.6855	15.7284	32.1329	26.1875	36.7855	46.2206	10.5819	15.2476	43.335	-14.6869	23.1115	40.2137	45.9391	39.8987	12.0928	25.2093	41.5885	11.3105	51.7596	37.671	22.2388	28.7086	13.0163	8.8722	36.0637	23.5063	27.6613	-8.97895	22.878	44.9674	32.8624	27.7851	24.066	28.0813	-15.5295
ACSS3	3.17443	2.85652	2.34639	2.68253	2.73327	2.85049	2.6441	2.66263	2.86409	2.6283	2.66288	2.837	2.57693	2.53422	2.66223	2.80974	2.73576	2.49669	2.79507	2.3385	2.77728	2.3773	2.2986	2.70487	2.30407	2.26083	2.94747	2.72748	2.63861	2.52175	2.23274	2.66107	2.24239	2.62737	2.52192	3.05168	2.14069	3.10621	2.61777	2.57657	2.62555	2.63052	2.75023	2.62147	2.54697	2.7582	2.5219	2.81997	2.83828
HDC	3.56545	5.05371	3.93859	5.28888	3.79142	4.74351	3.34173	4.00325	2.44708	3.05522	3.01592	5.37832	2.72988	3.56073	3.1751	2.71629	4.14285	3.86917	3.40601	2.55414	4.74689	3.71281	3.66328	3.28406	4.18942	5.69507	4.78593	2.83072	4.14332	6.129	3.49344	3.34622	3.74347	6.67294	3.82754	3.25133	5.91559	3.72925	4.76888	4.80898	5.20002	3.15092	4.3053	6.10192	5.67556	3.07571	2.6592	5.79878	3.98556
POLE	7.78453	5.82563	5.42138	5.73564	5.56728	6.81608	7.9015	6.24319	7.84033	4.54747	7.05131	6.88403	8.2708	7.77619	5.57611	6.18332	5.93036	4.28253	8.38971	6.75323	8.1636	4.56383	7.42437	4.79644	5.1791	5.21992	5.68643	5.93564	5.74386	5.61311	5.29652	8.03979	7.95348	5.5833	3.9951	7.71305	4.76077	4.52903	3.78213	3.11153	2.80886	4.79644	5.62022	5.06373	4.34502	3.69472	4.94216	3.6077	2.16359
CHIA	-6.03594	-4.70498	-1.82089	-3.08621	-1.48441	-5.26626	-2.17943	-2.01707	-2.91084	-4.68991	-2.8142	-2.80408	-3.79445	0.9291	-2.15668	-2.36827	-1.79491	-3.81385	-2.54727	-2.98836	-4.98182	-5.12589	-2.19277	-3.77606	-0.616399	-3.3504	-1.45718	-2.83797	-3.49015	-3.3411	-2.78316	-4.53356	-3.44561	15.633	-4.5548	-2.77965	2.36216	-2.44011	-3.54168	-3.54253	-4.82461	-1.66863	-1.34549	-4.28196	-3.32985	-5.2705	-1.78794	-1.58331	-5.27652
PIK3CB	2.18109	5.42788	2.19944	1.49456	1.39951	3.71793	3.59759	3.50853	4.64807	1.85528	3.65483	2.7244	2.49025	6.88636	4.43638	6.99629	2.18283	3.16747	2.87492	3.66316	5.26289	2.07361	0.826735	2.62651	2.07579	1.91184	4.67457	6.33851	3.27394	2.32542	5.55756	3.04787	5.34086	2.90212	5.04535	4.99853	3.88369	7.96437	6.0109	4.24184	3.29884	3.18393	6.54602	4.55338	4.08654	4.83632	6.1278	5.84891	3.84155
PHPT1	7.4368	3.92876	11.2134	4.33436	17.6808	9.77587	17.4809	13.7055	11.046	25.3277	35.4406	28.2174	33.5569	29.2669	28.6444	27.339	19.9136	8.37579	1.64517	5.72429	-7.09632	6.29928	6.06817	4.36173	-0.0196225	9.03349	9.69901	1.89341	10.0399	-10.3814	-12.3766	16.223	8.76497	6.69559	9.54454	8.00288	13.7446	22.3915	13.4311	8.94907	12.1825	7.82749	4.42014	9.30533	10.3247	15.3014	9.75246	14.539	19.7436
ACSM4	2.83461	2.90971	2.86118	2.88102	2.92963	2.694	2.92532	2.78328	2.8629	2.98153	2.62226	2.8812	2.91419	2.76977	2.75596	2.78178	2.97165	2.88835	2.90522	2.91967	3.00279	2.9087	2.96862	2.85365	3.03106	2.88539	2.73432	2.85688	2.90971	2.79391	2.91948	2.77408	3.09625	2.92701	2.79707	2.85891	2.89075	2.85487	2.80273	2.84307	2.86736	2.69831	2.89728	2.87565	2.91989	2.90784	2.798	2.83996	2.73772
COX10	8.43996	8.29313	8.56137	7.99124	8.57933	7.5363	8.97319	11.5985	3.97226	6.53754	5.08968	7.92771	5.69673	7.06815	6.26438	6.45147	7.39799	7.1408	7.56931	9.6506	10.6798	9.26237	14.2126	9.62485	9.40662	8.18592	9.17611	9.76697	7.40833	6.30227	9.20483	8.14223	9.97345	6.04341	7.80046	8.19735	8.58756	6.73232	8.90875	6.16086	8.63343	12.3323	7.92771	7.14714	7.59347	6.97775	9.71092	8.17306	7.15012
PNPLA3	3.64535	3.01485	2.0326	2.88749	2.15507	1.86809	2.62202	4.67726	2.11976	2.32983	3.66028	2.3248	2.72343	2.13517	3.64552	2.48629	1.66556	3.00533	2.62721	3.66869	3.01944	2.86569	2.35911	2.34554	2.68009	2.55648	2.55878	2.25077	2.50745	2.18179	2.11417	2.03573	2.90406	2.18664	1.9761	1.98908	2.82171	2.20161	2.00726	2.49398	1.38447	1.96008	2.52789	1.76457	2.59997	1.88986	1.78806	2.47401	2.77681
OGDH	46.7898	36.8811	26.8679	40.6779	29.9344	23.8709	32.1051	28.2824	30.0126	37.4457	32.8614	32.1257	36.1899	23.1783	30.1344	22.9028	27.7042	38.0394	39.1862	29.0099	28.4164	30.1926	28.7771	25.7893	21.8222	37.0533	29.4562	23.1017	25.4485	38.6725	20.8754	32.9638	30.3138	24.178	15.3826	22.9196	18.2834	25.0472	23.5562	9.78677	23.1001	27.1348	26.1827	26.7745	19.5088	16.6892	19.464	19.4861	15.105
CMPK1	-8.94439	17.3545	14.0143	-0.49813	11.6271	13.7097	13.97	6.86779	8.41621	13.576	21.9982	24.6614	9.21373	28.3258	25.2213	32.2114	11.5292	6.61822	-6.13789	-2.15578	3.2658	4.92535	4.45916	-7.31051	7.74517	17.1995	21.9469	12.2281	2.80168	14.9693	5.49898	3.41838	27.3022	23.2261	22.9884	39.4105	11.1	17.4061	26.8833	29.4844	12.5193	-0.855445	30.414	32.5809	21.2676	24.8543	16.9592	12.0396	20.6577
SAT2	10.989	0.846318	4.44955	-1.26673	3.54065	1.25661	1.78578	0.545521	0.574914	5.99204	-0.641569	10.5319	0.292646	1.9747	1.47897	8.08746	8.9214	-5.05032	-1.56119	2.49496	-2.62711	-3.88572	-7.06572	-7.8518	-0.177649	4.91285	0.95238	6.88548	2.92321	-1.69493	-1.47883	0.915239	-1.99982	2.64092	1.12654	-3.06127	3.31442	5.35875	1.11987	2.34913	3.54065	2.25393	0.290114	3.51188	4.56542	4.21685	5.917	3.91905	5.83762
CYP2C8	3.50679	2.99273	3.07275	4.64389	2.63707	2.73908	2.54917	3.08109	3.21998	2.71293	4.66207	2.76978	3.93153	2.85409	3.66215	2.94974	2.83973	3.28928	2.59905	2.74312	3.04641	2.77851	3.25282	2.59702	2.54549	2.66319	2.96891	2.97024	2.82785	3.67855	2.53567	3.04712	2.47149	3.28559	2.62929	2.67869	3.68399	3.83383	3.00132	3.03698	2.80568	3.08612	2.69486	2.92757	3.30527	2.78037	2.79438	3.34848	3.23147
PYGB	18.7883	70.1517	34.1763	31.2617	42.8578	49.329	26.2963	27.4535	80.7309	74.5629	34.5073	58.2908	42.844	50.8134	63.383	63.4077	41.0604	42.844	6.02202	23.4937	6.04882	21.2569	11.931	17.1753	40.2591	25.3571	11.9864	21.5116	12.8233	40.2082	51.95	-13.5855	8.04331	44.6617	29.3576	21.1563	36.0387	67.282	21.5908	57.4719	17.0279	24.9372	41.5991	49.7567	21.4319	45.3762	37.4654	27.3009	24.3959
ADCY4	4.99985	6.26424	4.91732	5.53537	4.88753	5.03645	3.84733	4.7767	3.33349	5.04295	4.99284	6.0391	7.00719	3.39998	6.24228	4.44062	5.51492	4.83918	4.26911	4.5442	3.80711	5.6973	4.83857	4.01971	5.87354	5.88058	4.62093	3.76759	4.70471	6.21276	4.76643	4.35863	3.97304	5.16672	4.23011	4.30143	5.3399	4.42293	4.97366	5.38865	5.29622	4.13316	4.82021	5.58471	5.87808	4.92696	3.45466	5.28234	5.26683
CA2	-49.076	1.12959	-1.42435	66.906	84.5578	94.2065	26.4152	-35.5082	-11.8162	70.9972	-37.1608	100.915	-46.2725	49.1643	44.8027	-36.4066	10.638	72.6091	-5.23353	-27.5638	70.6756	63.5995	-30.2626	31.073	79.3849	-22.2608	92.4861	30.1863	13.2061	62.488	73.2498	-11.8018	60.1244	59.1343	80.8239	-8.27975	51.9534	76.3026	23.5605	95.1146	5.56556	3.51326	89.0052	78.643	71.0963	42.3335	36.3661	61.1752	62.9107
NANS	3.33357	3.34155	3.50739	1.78084	4.58565	2.8319	6.37513	-1.25687	9.13306	3.69853	7.5666	10.5796	5.6686	13.2903	7.86696	8.11459	4.22074	1.71689	-0.263495	0.133911	0.297325	-3.9307	0.67776	-1.70162	4.86961	3.52477	3.38962	0.569586	-0.127496	-1.43811	0.554419	4.04724	3.22446	4.63626	0.346085	10.9004	1.36482	8.0836	6.38541	5.31708	3.28293	2.00199	6.37843	4.81196	4.78335	4.95305	6.48204	3.19475	3.84174
CDA	-7.80098	37.0636	14.9267	-15.1188	-14.8792	-5.74473	18.1913	-18.6964	10.4019	-11.1794	1.46192	-16.8948	47.3183	15.5326	7.04861	31.6174	19.5163	-6.96507	21.7142	22.8423	-33.7918	-10.927	-34.6552	-8.2806	-7.54226	1.0548	9.72957	-17.5718	-18.2736	-0.455257	-13.6058	32.7484	9.15349	5.50282	5.93515	5.40266	-15.0968	-0.641677	-3.41198	-17.6495	-12.6677	30.4018	-14.7411	-12.1137	-20.4088	44.4668	-2.61375	-9.5102	5.0878
GFPT2	1.94828	4.90429	5.81812	4.87249	6.37742	7.93559	3.77279	6.04538	2.05044	4.66869	3.98711	6.05565	2.88085	3.09043	7.04076	5.53044	4.62172	7.13075	10.9732	4.93106	2.57634	9.55479	5.05003	11.7007	7.88534	6.17055	4.73404	6.79047	8.41092	4.88587	8.02736	8.51101	3.69097	3.64207	3.70966	1.63814	5.43175	4.82192	7.79609	4.95201	5.54096	4.08967	5.95647	4.59367	7.69071	8.44049	0.661113	5.48257	9.20749
ACOT12	2.81531	2.65713	2.84826	2.81686	2.79983	2.80232	2.80705	2.81925	2.92632	2.97776	2.83364	2.88336	2.63825	2.8622	2.76405	2.79606	2.80686	2.94814	2.82645	2.9874	2.75782	2.79888	2.77954	2.80278	2.843	2.82793	2.8401	2.79683	2.78721	2.99934	2.8275	2.81243	2.95048	2.64	2.72546	2.78084	2.81779	2.84454	2.78177	2.71309	2.83555	2.90528	2.89137	2.92706	2.84946	2.77692	2.89638	2.87148	2.92758
AMDHD1	4.69347	2.23133	3.1535	2.03091	3.35775	2.68411	2.57941	2.82385	2.12292	2.75993	6.09809	3.07668	3.1301	2.2046	2.64927	2.20456	2.47001	2.82706	2.4616	6.03693	2.32206	2.64653	2.16231	3.10354	3.07042	2.24745	1.82808	2.71815	3.41805	2.15933	2.99629	2.06316	2.0045	2.63878	2.47177	2.35212	2.99571	2.03187	3.3212	2.56408	2.53349	2.89802	2.2816	2.74621	3.06754	2.46434	2.85633	2.51602	3.23983
MAT2B	2.64537	3.87976	7.63627	2.76976	8.12717	6.18587	6.81067	5.94281	6.92486	7.73662	3.10778	6.76596	-4.10378	5.16885	4.89699	2.80926	8.46728	7.93591	2.43775	3.3446	9.72865	7.25391	5.41586	7.45013	9.86623	4.4862	8.87517	8.76538	9.98364	6.22606	8.86814	8.46766	8.86344	10.5024	9.52769	10.5648	11.5211	8.69769	9.08866	8.37383	11.2272	5.59683	10.0949	10.2422	9.84476	7.59463	7.86332	10.3698	7.53208
MBOAT1	11.5973	4.54148	1.48783	1.85823	7.87008	-3.16678	8.7541	-0.254169	2.47839	0.196023	5.67765	-1.65329	4.55838	7.92184	5.53764	-0.905562	3.51011	9.02844	3.96537	-3.69638	7.2467	1.02184	0.546725	-3.25801	0.512246	3.00457	7.86121	7.44939	-4.33353	5.46782	-0.0436164	2.13842	10.6913	2.11966	3.10383	5.36987	6.42399	4.93766	-3.06346	0.317411	0.71937	4.77089	-1.07771	7.20359	4.72219	4.99564	6.49591	7.90039	-2.3218
AMPD3	2.88541	2.19348	3.84168	2.11447	2.57285	2.65292	2.95006	2.43545	3.19314	3.39539	4.0026	3.47919	3.07805	2.49075	3.2628	3.12891	3.35645	3.95713	3.76316	2.75447	4.79468	3.74909	3.35776	4.58879	3.2476	3.0971	3.35893	4.01038	4.16768	3.46054	3.09787	3.5968	2.64999	2.75131	2.89464	2.85245	3.61675	2.30742	3.4685	2.87927	3.16306	2.50383	3.20964	2.50783	2.84762	3.08881	1.96823	3.03596	2.79952
PFKFB4	8.82063	4.32356	5.83635	6.03539	3.78547	4.00438	5.88823	6.02269	4.49627	3.03486	4.41806	3.784	4.793	4.54165	5.30976	5.76667	4.84077	4.29042	6.58709	6.35127	5.24708	5.89239	5.95925	7.34775	4.81225	6.93573	8.05492	5.56381	4.93589	5.43851	3.96892	6.29427	7.44277	5.29185	7.8797	3.64146	4.4	3.63048	6.77601	5.13469	7.62881	4.93791	4.31339	3.91041	6.23357	5.05431	4.56699	4.46509	4.04753
DBH	2.68586	2.987	2.49511	2.65165	3.11994	2.79429	3.07879	2.74049	2.88038	2.72555	4.38944	2.79801	2.64998	2.80413	2.85122	2.96496	2.67021	2.64123	2.48531	2.39641	2.61117	2.5485	2.44969	2.80357	2.59262	2.65277	2.76301	2.66569	3.11315	2.93932	2.67039	3.08117	2.58798	3.06866	3.04115	2.74556	2.79321	2.97327	2.60781	3.07717	2.76468	2.7457	2.62794	2.90596	2.94633	2.93191	2.97221	2.76832	2.76395
GOT2	26.8065	22.6696	17.1508	34.8838	22.9066	26.8463	24.9993	31.91	36.2199	27.6131	21.666	25.0175	25.9204	27.5588	22.806	25.619	22.6011	30.2814	22.5418	25.619	34.5054	28.4204	25.552	19.2273	21.2205	29.9051	24.1025	32.5576	18.7299	21.4263	23.6077	25.815	29.3276	22.6162	15.8685	21.4512	18.8598	23.2143	22.6858	14.5609	21.5062	28.6062	30.7547	22.5259	16.9395	16.9912	27.4817	15.1935	14.1802
MDH1	7.81342	7.32957	10.2151	2.00294	11.2198	13.3457	13.9387	13.2705	13.39	18.196	11.9332	8.63486	6.97725	10.7975	7.82237	11.8064	7.05401	10.1305	12.7264	16.2944	16.383	14.2913	13.7981	15.6275	13.1092	11.3089	12.1962	17.6259	15.5879	8.88421	18.3948	12.7866	16.5831	12.6977	12.6544	17.5838	10.5632	7.21369	12.1173	13.3457	11.5326	7.17586	16.3336	14.2388	11.4426	10.2745	17.5259	12.1432	15.3769
LPCAT1	15.8235	11.9259	12.0233	22.178	5.18607	10.5296	6.66351	21.8217	5.82261	7.49778	24.3892	12.7793	30.314	10.184	8.95677	16.1761	9.34321	-0.724626	7.57274	7.8061	-0.767414	1.95635	0.553281	6.31939	5.07025	5.74243	6.63641	5.70113	1.84048	9.44049	0.265137	-5.17316	2.51468	8.91772	18.6891	11.3617	9.31241	6.77718	8.77975	4.01872	10.289	1.73075	11.7296	3.82283	6.24815	9.54788	10.7368	5.20711	-0.767414
SULT1A3	4.09388	4.05627	3.66359	4.62301	3.41639	3.84747	4.13395	4.1098	3.8424	3.88338	3.441	4.26097	4.3158	4.59396	4.28772	3.66743	3.55429	4.14012	3.98909	3.58999	3.97133	4.01634	4.07281	3.90951	4.26258	4.53353	5.0285	4.99321	4.16871	4.29682	4.22646	4.10098	4.50751	3.95431	3.71961	3.95441	4.09673	3.97655	3.96159	3.52815	4.17763	4.14168	4.5799	4.70568	4.31375	4.04365	3.87517	4.42009	3.98535
ADCY8	3.10925	2.85837	2.95129	2.76934	2.88777	2.86833	2.88157	2.80357	2.77988	2.67265	2.87419	2.80745	2.90265	2.94946	2.78269	2.78811	2.83579	2.9357	2.84225	2.69035	2.95681	2.9276	2.72624	2.9731	3.13124	3.00642	2.99415	3.03522	2.93842	3.13501	3.08988	2.85877	2.82723	2.85876	2.87323	2.74267	2.86995	2.77475	2.65549	2.86642	2.83784	2.7784	2.926	2.83241	2.94196	2.76401	2.881	2.93674	3.126
MDH2	33.2411	36.2661	38.2643	39.1471	40.5176	40.2722	45.7367	40.3902	38.6426	36.2661	34.0951	40.0676	46.5438	45.5195	33.1514	31.2299	34.7924	38.5392	34.2517	53.7996	42.3522	30.9343	44.626	31.2299	29.7047	42.1222	36.3635	28.2905	30.5403	34.5111	31.0848	35.3463	39.3524	42.6333	37.9744	50.7877	37.5598	48.1783	44.0044	33.8459	40.6405	40.0676	47.1145	44.2701	32.8866	48.0377	49.8867	32.8007	34.3409
HEXB	7.68281	19.4651	8.34354	6.12088	23.4702	19.2046	14.5234	1.32222	11.6588	13.6313	7.12468	13.5771	-19.3938	8.25948	20.3796	13.9113	11.0947	16.1036	16.3884	2.85014	25.6923	20.1965	18.7304	22.5225	23.5603	20.0019	23.3341	24.164	18.4758	13.2338	21.6664	27.0626	22.7952	20.4583	14.3326	5.50446	15.1162	12.8862	20.5273	23.7634	17.6129	14.4461	8.6912	15.061	18.6149	19.9211	24.6306	18.7964	21.5826
NAGS	1.80218	1.82638	1.83285	1.29477	0.735514	1.88615	0.972398	0.991296	1.91865	2.53326	3.41796	3.01149	1.92145	1.94356	2.02029	3.34614	1.98968	0.628851	1.76306	-0.0231479	1.26272	1.47386	1.8721	1.31207	1.55402	0.852678	0.963703	1.07852	0.519102	2.569	0.931811	0.351755	0.575222	3.70336	2.3122	2.25311	2.9643	2.54547	1.92882	2.65692	2.54893	2.91861	2.37369	2.12727	2.39427	2.53162	3.01877	1.90017	3.34768
CYP4F3	4.62974	7.98332	8.30761	2.90161	2.13211	-0.17519	6.19341	5.77407	2.74703	1.45958	5.39749	0.923802	5.90211	5.12506	1.81443	5.61148	2.07741	4.14142	2.14875	1.91724	6.54688	4.56208	3.13148	0.6901	5.82773	5.65177	7.82844	4.20425	2.73945	5.56736	3.70473	2.3201	1.12105	8.61274	7.48177	6.32308	4.33699	7.59203	5.64049	4.33916	5.35093	3.96341	2.06234	6.01741	5.60832	6.25228	3.61203	5.40226	4.1875
PGD	-3.80224	27.4278	38.1087	13.6108	13.8467	28.7546	43.5914	23.7759	27.3627	-2.80812	2.19554	5.74329	-1.29636	26.071	45.3152	36.6648	17.0089	38.7003	36.3868	23.1875	27.9192	26.9718	41.3863	26.2565	31.4809	24.6285	20.0479	54.6517	29.6145	18.7423	23.3584	50.5773	41.6919	17.4115	15.7946	39.9418	21.7009	17.0204	24.3661	20.122	13.2465	27.4028	26.0997	28.9744	18.6987	23.522	35.0301	12.6033	7.34945
AMY2A	2.99696	3.84675	3.31257	3.25255	3.49415	3.09902	2.99558	2.9963	3.02086	3.68645	3.9387	3.58015	4.41518	3.00338	2.9803	3.56676	3.77507	3.35718	2.89907	3.61372	3.39123	3.07799	2.99275	3.03748	3.14565	3.54215	3.10938	2.91476	3.20173	3.47939	3.18391	3.08559	3.31633	3.96622	3.11938	2.82934	3.74743	3.11835	3.12778	3.65192	3.92748	3.28082	3.28535	3.45197	3.6373	2.82911	3.09374	3.45471	3.10887
PNLIPRP2	31.0472	-8.77275	-8.64014	-12.2246	9.82967	-8.99068	-5.7704	-7.38635	10.1384	-1.61094	-13.734	-5.89973	-11.9236	22.0356	-10.787	-6.1546	-18.3424	-13.3007	-12.9062	-10.4518	-16.0188	-5.70706	-4.00897	-12.6165	-13.0099	-13.2477	-12.7247	-9.78074	-10.4874	-10.9281	-13.0208	-11.3177	31.4763	-8.52649	-4.3836	-4.83171	-9.82106	-5.8269	-4.97326	23.4111	55.3834	-13.2132	0.842192	15.7137	4.95647	-16.0717	5.5049	-8.61894	1.40174
HIBCH	4.18889	6.02049	3.68011	3.104	6.71681	5.89526	6.47763	5.15422	8.24394	5.64293	6.096	6.09834	6.34624	7.99691	5.79042	7.18016	5.43559	5.74283	5.32861	6.13286	7.24765	6.73169	5.12432	4.0169	6.11758	6.98385	6.82467	5.90771	4.5112	6.3038	6.83125	4.70852	6.76866	5.08685	5.6893	7.82585	6.37767	5.90876	5.81827	6.9987	7.20315	6.6365	7.433	7.94769	6.63196	5.15925	7.94475	4.79383	5.25262
GNMT	3.02941	2.98557	2.75955	3.64067	2.01073	2.88128	2.32812	2.02332	2.47378	2.44788	2.20013	1.89078	1.72863	2.07636	3.19458	3.54155	2.02028	2.21691	2.71899	2.0323	1.51606	2.20179	2.32955	2.39321	2.56828	2.32549	2.65824	2.79897	3.11404	3.35974	3.10888	1.87488	2.0966	3.47757	2.04393	2.02432	2.57297	2.34323	2.78315	2.45338	2.19101	2.51753	2.1517	2.72417	2.57635	2.04062	5.13191	2.48091	2.33026
PLA2G7	4.38277	7.64704	7.61586	-0.80448	8.02766	4.47184	0.763198	7.06066	5.52657	2.16901	5.14784	5.14221	-2.55146	2.2696	8.10836	4.35344	5.66426	13.561	7.37102	13.3283	18.718	9.70284	15.2125	14.9164	14.8451	5.54717	5.81379	15.0686	19.8926	14.5925	4.79685	5.70353	7.39488	5.65266	3.70392	-0.00524497	7.47742	3.58435	15.2536	10.8663	5.16486	6.28195	12.4275	8.02376	9.43494	11.3043	2.86492	12.6058	10.7691
PFKFB1	3.10259	2.96471	2.40295	2.67545	3.04541	2.60421	2.33757	2.41511	2.90307	2.2015	2.37435	2.50752	3.39501	2.53658	2.77019	3.01572	2.67012	2.59328	2.68051	2.46523	2.47734	2.62178	2.66638	2.78698	2.72024	2.95488	2.58381	2.89921	2.49887	2.42091	2.72725	2.78999	2.64463	2.82933	2.62088	3.2942	2.48028	2.21321	2.60164	2.60613	2.74735	2.66669	2.60584	2.98307	2.86403	2.71126	2.78717	2.91407	2.46271
ALLC	2.76087	3.04511	2.87594	2.751	2.98427	2.80375	2.85523	2.8133	2.75747	3.08489	3.1695	2.95421	2.67239	2.78189	2.74395	2.93093	2.72987	2.7846	2.89716	2.76714	2.88257	2.79882	2.73227	2.88648	2.80594	2.75785	2.86669	2.82883	2.93974	2.81639	2.84184	2.81205	2.84267	2.9285	2.69821	2.81403	2.82663	2.84812	2.82241	2.77036	2.84179	2.68194	2.93827	2.92035	2.80399	2.79038	2.76303	2.74455	2.78417
GPX5	2.80019	2.82632	2.9261	2.81705	2.8481	2.73528	2.88754	2.83521	2.78448	2.95902	2.85768	2.82918	2.83034	2.77302	2.88496	2.75139	2.81418	2.85198	2.79232	2.83924	2.95013	2.7929	2.91256	2.84172	2.84172	2.88422	2.8267	2.92289	2.89703	2.80127	2.84163	2.738	2.74915	2.73809	2.83847	2.7581	2.80232	2.74312	2.75963	2.75202	2.79693	2.77421	2.84603	2.76787	2.74618	2.71316	2.84455	2.66091	2.71725
CA3	3.66602	2.92787	2.58611	2.75764	2.15097	2.62141	2.71718	2.61645	2.40322	2.3876	2.11176	2.34117	2.76703	2.14776	1.83683	2.76686	2.52497	2.41784	2.4925	2.29861	2.4855	2.44886	2.1396	2.49305	2.3387	2.6784	2.82256	2.12311	2.49359	2.85022	2.14228	2.3664	2.92531	2.25298	2.32533	2.43849	2.81317	2.30205	2.64483	2.25644	2.06134	1.89898	2.69263	2.63046	2.66434	2.6732	1.94949	2.52049	2.18735
KHK	6.35823	3.03917	-1.92183	-0.775179	-3.2149	2.99592	6.01605	5.39471	2.6913	-2.1787	-2.60453	-2.32934	-2.25122	9.00065	-4.65133	1.87078	-4.40132	-3.93379	-0.565248	8.63193	4.81147	0.429384	8.60793	-2.24533	2.06401	7.86032	9.04132	2.07272	0.808036	1.33672	1.16906	7.88319	11.1733	4.09363	9.67993	9.23411	-1.17901	-1.86884	5.46303	0.166707	3.1984	-0.0642911	11.2929	5.18294	2.87913	-1.92356	6.7585	0.0085579	-0.020488
HAO2	2.80636	2.66557	2.81918	2.73532	2.78257	2.72439	2.67792	2.64915	2.77543	2.71869	2.73086	2.72853	2.71357	2.87403	2.78688	2.78206	2.75632	2.72228	2.69319	2.69201	2.71561	2.86812	2.70218	2.64372	2.63048	2.74616	2.64661	2.60104	2.69923	2.65724	2.76186	2.62915	2.69944	2.75814	2.68048	2.77226	2.72845	2.72482	2.66924	2.726	2.76265	2.77068	2.66686	2.76323	2.88382	2.74128	2.76484	2.72471	2.70637
POLR1D	17.418	7.3753	9.61056	10.3615	12.8484	10.6588	9.87583	12.8786	19.0585	11.665	13.6002	16.1194	10.8453	13.3309	10.5636	8.36593	12.5375	14.6993	17.3893	8.88852	9.80414	9.42243	12.4486	5.92707	16.6416	10.7663	13.6664	11.8778	10.0476	12.0355	7.18771	15.3475	10.3366	14.4386	14.9596	13.8782	13.7732	16.8392	8.78524	14.581	12.6906	15.6104	13.6007	11.5229	10.3774	10.1123	19.8992	11.121	12.1213
SPHK2	12.2262	9.84654	6.24832	7.37493	9.46079	8.2474	11.0427	7.49791	9.85295	4.92761	9.61544	8.03349	9.46079	8.08786	9.59391	8.63077	8.41346	8.51527	8.23611	6.6962	5.75438	10.5427	11.9388	8.08547	7.21523	9.42687	9.96935	5.34768	7.98758	8.26872	10.071	5.31882	7.9146	7.86258	6.9459	10.6513	7.77418	6.39644	8.75358	8.3991	8.15734	8.05751	5.57834	8.65999	7.96137	7.6411	10.1742	8.91568	8.59888
ACSM1	2.95921	3.00171	2.89684	2.68426	2.70612	2.63582	2.80432	2.86839	2.77448	2.72155	2.45044	2.71922	2.70685	2.74984	2.73224	2.55667	2.60366	2.91161	2.5989	2.6072	2.65121	2.74664	2.85123	2.57973	2.72093	2.93793	2.82758	2.85058	2.99638	2.56654	2.64923	2.63072	2.98218	2.73354	2.6734	2.64228	2.74998	2.732	2.97367	2.81822	2.84825	2.78001	2.60628	2.75171	3.01895	2.81534	3.02464	2.78128	2.37452
ACOX1	-0.324272	3.60813	2.21967	2.51601	4.10223	4.12815	14.7901	2.7925	10.4716	7.92463	3.9787	8.65086	5.50144	9.80158	8.00746	8.67953	1.05291	9.79026	1.2554	3.61881	2.87408	0.558097	0.419545	0.634752	0.994461	3.29018	5.73446	6.4737	0.191537	6.55589	3.41567	3.4831	6.47552	2.4422	7.30562	1.56743	5.77007	7.74997	3.65432	5.11171	1.7983	8.74075	9.06665	5.1049	4.15146	3.9013	12.0041	2.4512	3.27788
POLR3F	3.0895	2.59798	2.41422	3.52906	3.35386	3.5513	2.52562	4.22486	3.69335	3.57953	5.61332	4.53976	4.7602	5.71562	4.47689	4.60373	4.61384	3.28743	3.559	2.78857	2.32683	2.58316	1.93607	2.6375	2.52923	2.93428	2.84396	2.54707	2.41989	2.58891	3.41312	3.31992	3.33062	4.41713	4.39759	4.20508	3.55257	3.62577	3.90233	3.42186	3.68276	3.15323	4.51575	2.94884	2.99969	4.52985	4.80446	3.06836	4.2631
DGKE	2.73234	3.0768	2.97192	3.49563	3.21054	3.52666	2.88945	3.5601	3.90614	3.07348	3.11604	3.34285	3.70958	3.35084	3.87981	3.57497	4.21428	3.13087	2.87955	2.69757	2.82067	2.88938	2.52353	2.87768	2.87614	2.75397	2.8979	2.68054	3.04182	3.21508	2.76454	3.16331	2.70637	3.32714	3.25976	2.68702	3.49929	3.62973	2.92516	3.15283	3.24565	3.53969	4.05354	3.30817	3.24104	3.19688	3.70324	3.0657	3.40486
LPL	3.26501	6.69565	3.20287	1.44918	5.21906	3.20014	2.03727	0.538211	2.22415	5.53499	9.61324	4.81459	0.229765	3.94206	4.476	2.95913	3.53424	12.2735	3.71393	1.13724	4.29676	3.11659	1.5168	1.69748	2.30194	2.11479	5.81906	4.79127	7.7625	4.71006	1.39523	0.486711	1.81522	4.1252	5.64353	2.73714	5.23056	4.5007	6.62549	7.72356	6.86261	1.98114	3.61447	7.01156	5.47425	4.31641	2.32909	4.10111	8.43798
CA4	22.8935	1.73844	0.506546	1.99468	1.8863	1.05585	10.7406	13.4569	5.05416	1.7962	2.49262	1.96709	8.19015	7.11683	2.05768	1.95514	0.451333	3.18226	11.7581	11.415	1.77313	2.68127	3.12119	1.66386	2.47909	2.93301	2.10264	1.39443	1.53047	2.50434	1.24041	0.88867	1.88883	2.26881	2.95929	8.34215	7.88679	4.75454	1.35813	1.77195	0.768707	13.1603	0.719817	1.35684	2.5669	1.8566	0.819926	1.23486	2.16653
PFKFB3	-1.65138	8.89374	7.56766	17.6459	13.5847	14.01	9.30266	12.5302	5.95382	-1.00286	-6.65305	-1.57334	9.21922	15.9975	14.6891	9.41863	6.51404	11.9614	22.1251	16.1835	13.3885	19.5798	17.7635	21.1836	21.7638	12.1691	16.6456	13.5471	19.5579	13.9083	15.0122	16.1341	15.6978	16.8438	12.5508	9.60263	12.9919	13.7747	17.1862	19.0236	12.6525	12.2364	13.2569	7.18433	10.225	18.7182	8.87036	14.8973	12.0608
PIP4K2B	10.0779	3.68078	3.12085	3.13282	3.00935	3.39786	1.96814	13.0477	11.9418	3.59739	2.24699	3.78716	21.1576	3.08941	6.4607	7.54349	3.84264	5.51055	4.59988	4.72398	5.16664	5.44407	4.44239	7.14309	3.03927	2.73449	3.48087	4.75996	0.423366	2.38688	3.88866	6.93976	5.28464	4.65473	2.59176	7.98997	0.122271	1.40616	3.34019	2.55528	0.713299	3.48313	4.46998	4.28573	1.53374	3.91767	4.3446	1.58069	6.21687
SUCLG1	28.094	13.0898	12.1263	4.6109	18.9367	15.4464	26.5058	15.9788	26.6816	18.5075	12.8509	24.2169	15.8603	18.6146	10.8971	15.6522	10.1038	12.2696	16.7632	18.8922	13.643	16.036	17.3552	9.83783	8.77086	20.3119	17.9001	19.0464	14.3189	10.6063	17.4646	12.2991	19.1741	16.2701	17.4851	25.1831	14.9015	13.1832	16.1686	15.8505	20.015	22.7498	29.9561	20.5321	12.5706	9.25665	22.5465	15.7805	18.531
PGM3	5.51953	2.48544	1.34184	1.77681	0.815213	5.2133	4.77216	4.97863	10.3553	3.34392	3.92827	5.0246	3.75085	6.26024	4.83554	5.51188	1.97707	2.29327	4.95061	6.2379	6.29682	3.60963	5.51159	4.89818	4.05109	2.72535	6.35656	5.52487	4.8093	3.07508	3.09338	9.07364	4.70642	2.85721	3.86506	4.15622	4.1608	8.26882	7.45753	6.25128	2.4728	5.66051	9.71814	5.60583	4.85633	8.1871	11.1335	5.92605	5.77093
DGKH	3.25922	2.62834	2.7122	2.7963	2.45878	2.43684	3.29277	2.84691	4.38972	3.21733	2.57144	2.67447	3.70573	3.81485	3.06606	2.99429	2.55936	3.1803	3.17435	2.67988	2.37518	2.71081	2.34867	1.85516	2.31667	2.37129	3.36199	2.14914	2.8017	2.77254	2.54868	2.97591	2.44202	3.12393	3.12931	3.11846	2.81366	3.28404	3.34939	3.02597	2.41929	3.53183	2.87613	2.83459	2.99865	3.53525	3.81141	3.01568	3.04521
UGT8	14.9657	1.20782	4.1229	6.53426	5.16295	4.31685	9.6359	7.27761	10.7801	0.2867	9.06949	-0.171129	5.40973	12.0007	2.42145	7.75821	5.69349	2.34063	15.2256	9.30234	12.7344	6.82251	15.2065	6.81744	2.15548	11.0766	12.4832	14.3113	4.57612	7.18353	-2.75042	5.09456	8.76566	4.09994	5.55391	7.87536	4.15331	5.76882	8.09119	-1.33485	5.43235	6.50274	10.0077	6.60382	4.31389	9.0423	9.3093	2.86216	-0.664183
SPTLC1	13.9757	8.09724	9.92152	11.7982	8.75112	9.01614	11.6588	8.67692	8.54069	12.4263	13.1639	12.0721	13.5014	6.12	10.4043	7.64868	15.247	4.31781	3.02163	8.19963	6.27317	5.52752	4.97151	8.20582	5.01918	12.5929	6.84524	7.18809	5.62606	6.75927	4.87432	6.75454	4.85002	10.2969	7.89905	7.60972	10.9765	9.17656	9.73686	8.23016	9.77729	7.46921	10.5275	10.8639	11.9739	8.30417	6.75253	8.79658	7.178
NAT2	2.06139	1.67743	5.56548	0.974165	0.517938	1.10751	6.13199	1.27763	4.65849	1.12497	1.16381	3.42132	0.935521	1.59234	1.38866	0.745586	0.918514	1.10001	1.53963	2.44106	0.648196	1.47716	5.03413	0.966588	2.12217	6.67814	9.6912	1.21393	0.664337	1.0639	0.968406	2.51464	1.5032	6.36618	5.31633	3.91497	1.20706	0.797286	8.31169	1.76137	6.74895	1.19244	0.298736	3.61375	5.24496	1.89111	3.2987	2.2191	0.930046
PRDX6	32.9618	25.3513	20.5072	15.6433	26.5056	29.7221	22.2762	39.3974	39.2573	35.8089	38.0444	24.6915	36.5044	31.2296	32.3745	23.899	25.3513	28.5203	17.7322	26.5894	29.3693	24.1012	20.8022	15.9261	31.5545	9.08579	22.1361	24.644	30.3443	29.6953	38.0829	21.9466	18.1203	24.3043	33.9431	29.2671	20.1798	30.101	32.1348	34.6576	14.7621	37.0977	33.0025	24.7145	19.747	23.5541	38.9378	19.9654	29.5872
CTH	-1.57931	-4.09666	-1.78482	-1.2684	-3.34277	0.914335	1.13425	1.31375	2.59408	-3.90526	-1.75447	4.08832	-0.939784	2.59047	-2.79155	1.79331	-3.32964	-2.36312	0.412017	-2.42378	-1.20595	1.45489	-3.26374	-1.14369	1.91125	-0.668651	0.753904	0.942097	-2.04125	-0.45001	-1.46393	20.4632	4.42242	-1.10438	-1.53843	3.24632	-1.32662	-1.01685	-1.48144	1.13664	-3.66649	2.99333	0.951994	-2.13552	-3.14679	5.16046	6.4454	-3.59879	-1.90029
POLE2	4.69765	4.73693	4.76982	3.61841	4.29398	6.62744	6.36617	5.32159	6.23968	4.1975	5.02096	4.63083	5.69145	7.0592	3.67607	4.76205	3.34527	5.05386	5.64039	8.05027	6.04466	4.59958	7.99704	6.33227	4.25249	4.31467	5.63557	5.39853	4.5802	4.86675	4.17058	6.88702	7.65216	3.46159	7.62627	5.98094	3.81977	5.39306	5.98351	3.89642	3.13395	5.16344	5.60563	4.53869	4.08821	4.97259	7.20012	4.30363	4.38314
PNPT1	12.2261	9.58183	9.84581	11.1482	8.28586	9.19725	9.89665	9.70992	8.51554	10.8892	11.8089	10.7584	12.5022	7.28187	10.5293	8.97419	12.3951	8.39798	6.21852	8.53071	5.76057	6.68941	5.69291	2.94234	7.0924	10.6938	7.70179	6.45605	6.34121	9.99231	4.36909	6.36421	6.0471	10.1032	8.17709	7.67507	10.3656	8.8172	8.2053	7.78301	10.0601	9.42251	9.17583	9.5738	9.59568	6.77335	6.42534	8.88494	7.21421
SHMT2	17.9224	8.66701	13.5829	17.1732	16.8256	25.5451	28.4221	28.5709	24.0815	6.80646	22.4511	23.3235	18.6195	22.4511	11.7358	17.8323	14.8619	13.0735	18.052	26.0978	26.8122	20.0067	31.5125	15.3036	10.6876	14.0916	17.4885	19.5961	19.483	21.0234	6.13057	16.8836	25.8293	15.4882	7.59333	30.2854	17.7703	10.2968	19.7969	11.3373	15.2599	31.5525	22.1295	15.9489	15.5319	15.1665	14.7334	14.4217	14.4788
PLA2G3	2.52738	4.33456	2.76284	2.36241	2.41371	6.41073	3.5251	2.44679	2.31843	2.45538	2.4907	3.27719	2.31625	2.5688	2.28143	4.93005	3.49267	2.46786	2.679	2.39611	5.35394	2.79993	3.20252	2.74395	2.75611	2.62999	3.27499	2.19171	7.63549	4.38446	2.16107	3.69768	2.65981	2.61156	2.54419	2.27544	2.49368	2.38372	3.18355	3.58826	2.39772	2.88828	2.79604	2.45142	3.1444	2.31598	2.28925	2.88655	2.47004
GAL3ST1	8.05672	6.31269	4.82445	6.82681	3.62596	2.49831	9.49715	3.31766	1.37326	1.11205	5.33306	3.18736	6.26765	7.02369	6.8319	9.05706	0.771268	6.28188	4.80042	6.97287	-0.940084	1.55273	6.03226	-0.304715	1.26147	3.16206	7.76359	8.19844	5.9148	5.36326	5.63577	0.0188678	0.6155	4.87414	8.49363	4.38822	2.87495	6.57134	3.51421	1.27424	3.48875	9.22523	4.79838	2.88019	3.03442	5.2308	3.13177	4.76546	3.7908
UGT2B28	2.70163	3.06597	2.82189	3.04793	2.88975	2.90102	2.96072	2.91274	2.92114	3.52686	3.01335	3.09919	2.95683	2.78754	3.00471	2.86165	3.08026	2.92687	2.90729	3.01747	2.83968	2.83356	2.79249	2.85877	2.80701	3.09093	2.86289	2.89764	2.75073	2.90455	2.83919	2.81354	2.88394	2.74962	3.33944	2.84823	2.97571	2.73653	3.49665	2.77599	2.84835	2.84447	2.75768	2.74781	2.78446	2.95521	2.91141	2.75979	2.73766
CYP3A43	2.7767	2.82098	2.83434	2.87409	2.69385	2.73758	2.67344	2.60285	2.87155	2.743	2.77685	2.80919	2.62165	2.76778	2.77303	2.60279	2.8266	2.8078	2.85187	2.85167	2.7919	2.78455	2.81533	2.72784	2.8534	2.64541	2.71121	2.66335	2.70935	2.78189	3.00165	2.89376	2.75306	2.75446	2.70941	2.79982	2.69831	2.72547	2.68891	2.68379	2.70986	2.77628	2.73127	2.87685	2.77522	2.82228	2.78862	2.74171	2.89879
CBR1	-5.65031	6.53987	4.09598	-7.2541	12.6292	4.81261	8.78406	1.58723	-1.13989	5.43599	10.5041	15.3294	16.6774	6.61255	-2.13538	10.7401	3.90927	-6.87122	-1.03055	-1.13989	-10.2447	5.17388	-2.38949	24.0829	3.85175	10.0949	16.5388	1.24551	-2.11508	1.30941	4.50082	-3.38519	10.0897	4.30046	9.52165	11.1886	2.45919	4.95619	5.78099	6.50863	7.54274	-2.1691	8.41279	2.38771	-0.640082	0.840318	10.6034	0.62132	2.49358
ATIC	19.8218	14.0984	11.8906	15.8114	14.9001	8.42697	20.4593	18.2295	24.9174	13.802	13.8564	22.5464	32.9125	24.6299	16.1284	14.6809	14.9692	16.8114	23.2291	23.9751	7.38863	12.2488	21.2162	9.10061	8.34352	12.3363	0.422121	16.6723	10.0211	14.5083	7.20969	11.0062	9.83101	13.3766	16.8825	24.1706	14.1214	15.7238	11.5212	9.87537	17.2571	21.1344	18.0077	17.8683	13.9557	11.5093	20.6593	9.42103	1.66366
ENTPD2	-2.13533	6.53015	2.42303	5.64173	-1.56043	2.92054	0.808691	-2.73286	1.03444	-5.59783	12.614	1.66504	13.9265	1.37156	12.8421	4.82935	11.6493	0.221642	-3.41924	1.00488	-2.30897	-1.21761	15.6801	-3.21988	-3.16271	6.88555	5.20078	6.64098	-4.86581	0.973438	-2.43681	-2.05347	-0.347851	-2.33526	2.74047	-5.16741	-1.27365	1.72634	3.41928	-2.09647	-4.83884	-1.38612	2.22002	0.0730721	-0.641976	-3.21743	-6.4853	-3.35051	-1.72292
DGAT1	58.8465	15.4964	9.34784	3.65158	20.4539	9.46576	22.7123	27.512	11.6218	9.56771	10.5212	24.5976	37.1063	-4.63277	22.8314	26.8321	18.3352	-2.63063	10.967	31.0785	10.2355	4.67543	5.86205	0.442793	9.23094	44.2168	28.3366	16.9588	-13.3934	7.52666	-3.83598	18.0654	27.1833	8.08183	34.8707	17.897	49.9805	16.4646	11.4069	14.6753	3.94461	17.4921	11.4477	21.0646	13.0787	13.6954	20.1382	7.09072	2.95413
GSR	-3.38361	15.7097	4.48812	6.98958	11.4859	18.3047	21.7614	1.70834	-0.272438	7.86453	1.51849	23.5754	11.9211	8.04566	12.2208	16.3312	3.12593	-2.78057	8.81878	12.9942	24.3959	9.13097	16.8837	7.10922	16.4469	5.08925	14.8089	17.9868	0.959346	9.80562	4.38103	8.38913	32.3051	5.99082	6.58801	23.9389	21.1455	25.1014	9.69047	29.0752	8.42275	6.14995	5.21159	10.5865	13.9735	12.7653	15.3388	11.7669	7.07907
MIF	37.3552	21.808	33.5694	36.878	43.8233	39.5239	56.8112	63.3008	23.046	35.2095	46.8957	50.8262	49.3663	65.0657	31.5567	65.5106	43.8973	19.3374	55.4836	35.8527	45.3396	32.0242	41.3175	29.5312	34.3831	12.4369	31.002	42.2154	36.6696	12.8449	23.762	49.1272	49.1272	21.4123	25.1374	59.7506	21.9632	39.8812	33.224	42.6811	32.2786	44.6587	8.64295	31.5094	25.3684	44.6587	43.0033	34.4922	20.0018
ADCY7	4.09935	4.67026	3.53488	6.55512	4.00327	4.90566	3.20833	4.98236	2.16935	3.91551	2.62278	2.94101	4.22358	3.73617	2.66381	3.08028	3.50109	5.02978	3.35469	3.17782	3.74557	4.23744	3.73889	5.03274	4.15415	4.24535	3.84965	5.33709	7.58782	4.53026	2.80259	2.7484	5.25134	3.98242	2.66602	2.34124	4.7374	4.83558	3.64395	4.149	3.74499	4.4896	3.51729	4.64317	4.51989	3.58977	2.53999	4.51024	2.95909
CMAS	5.64534	3.23442	20.5108	10.6478	2.87806	9.85431	16.4904	19.4386	33.5371	15.4924	2.72552	2.63313	11.3987	29.2537	-0.50145	-10.0954	-3.53723	26.0479	25.8001	28.0257	21.3863	11.6177	30.3584	8.17192	11.74	15.5085	27.5177	17.5371	15.6736	38.1205	14.569	18.5278	21.3383	13.0017	14.162	8.02873	11.0647	8.07561	19.5197	12.3177	3.46733	12.2658	19.3216	15.2108	8.20996	23.5577	16.2622	14.8668	12.0992
GPX6	2.77266	3.05695	2.96991	2.97261	2.88436	3.00524	2.80231	2.92812	2.75291	2.93451	2.8071	2.91174	2.98579	2.84948	2.87084	3.00373	3.01475	3.06726	3.0772	3.07563	3.03823	3.05207	3.26085	2.93928	3.10093	3.00956	2.91691	2.88656	2.95247	2.83669	2.86291	2.93057	2.79375	3.06581	2.76292	2.83608	2.93239	2.82119	2.86752	2.92819	2.94282	2.81666	2.85709	2.82453	2.98305	2.76768	2.8434	2.87419	2.91251
PIK3C2G	1.76308	6.69129	1.49239	7.37659	7.11977	5.33389	1.9866	1.01774	1.74455	7.63026	1.33356	6.76278	0.932522	7.25394	1.58158	2.07209	3.91368	9.18541	1.72065	2.03312	10.5765	8.07062	1.6413	6.29688	2.41101	2.09797	7.47573	0.968306	2.34974	5.24013	1.63977	1.97989	7.04441	4.72937	3.08302	1.27713	3.04428	7.23205	1.76989	8.15228	1.35488	1.28178	1.08933	3.8794	3.51349	1.73462	8.34149	4.0974	2.38655
NT5C1B	2.79735	2.84024	2.91675	2.86277	2.8577	2.87815	2.8248	2.96317	2.73827	2.93607	2.89048	2.84659	3.12663	2.79028	2.86641	2.92965	3.00872	2.82992	2.86132	2.94939	2.79634	2.70918	2.94178	2.8815	2.77966	3.08368	2.82965	2.76127	2.7318	2.80153	3.00122	2.8782	2.79513	2.78392	2.79695	2.76095	2.8779	2.71291	2.91814	2.76225	2.8494	2.82645	2.79976	2.81284	2.82664	2.81306	2.75665	2.65812	2.72119
AGXT	3.18951	2.68647	2.77054	2.85059	2.98451	2.84599	3.27553	3.02431	4.71655	2.92015	3.82596	3.08664	2.73455	3.03214	2.8303	3.5426	2.80156	3.11933	3.01309	3.18681	2.98707	2.83206	2.93837	2.83701	2.78955	3.07905	3.21554	2.95467	2.91002	2.98442	2.91252	3.09862	3.01483	3.00797	2.90726	2.86922	2.83589	3.1213	2.94115	3.94068	2.78868	2.74324	3.33153	2.90624	2.95414	2.8164	2.95417	2.91989	2.92158
DNMT3B	7.31881	0.579307	0.214257	4.49155	0.557848	2.61248	2.78863	5.34992	5.13775	1.20604	3.11791	0.860258	8.55353	5.73722	3.62407	2.87166	2.06047	2.40361	2.31408	4.92804	2.40542	1.31149	4.08091	2.22302	1.13522	2.32015	1.06296	2.74301	1.7511	4.09185	1.49077	5.25526	0.903926	0.0939294	2.46708	2.28114	0.759551	2.68738	1.14577	0.651842	0.49361	8.03752	2.85029	0.489133	1.63016	0.342033	2.37405	0.754784	0.673714
MGST2	13.7587	4.27527	16.0868	1.00929	14.3014	9.64088	16.4606	1.75604	15.3705	10.819	18.0606	14.2158	9.0876	19.049	6.28664	19.7528	9.24183	3.15744	14.6347	5.8301	4.8004	20.936	13.705	-4.29179	11.278	17.9195	17.7432	13.7587	3.2211	7.81127	10.1916	3.78827	4.20863	9.55636	15.7481	23.4278	8.97395	4.55508	16.1709	15.0433	13.9554	19.3826	12.6605	10.3671	13.1155	13.5	25.035	9.54382	21.9731
POLR3G	2.55087	2.94936	2.09849	2.16205	2.05816	3.15714	2.54739	3.74267	3.3969	2.53482	3.69497	2.2865	3.60282	3.55043	2.18726	2.80219	2.89434	2.3223	2.48279	2.41744	3.62806	2.25716	3.42668	3.07967	2.15028	2.35905	2.64862	2.39839	2.38014	2.43992	2.56032	2.82447	5.34607	2.27482	2.80513	3.70196	2.53161	2.4091	2.22466	2.15561	2.01075	3.43756	3.09034	2.81241	2.7628	2.70509	3.81353	2.21584	2.75491
UGCG	10.8294	8.88166	11.7962	11.4696	10.6664	8.05801	5.52317	10.2897	4.22989	11.4307	19.3178	16.0689	13.6376	9.13256	13.7152	8.24729	16.9717	7.27144	7.51867	0.720733	3.15655	5.96686	0.586402	2.22883	11.2707	5.84338	5.24398	6.34094	9.28154	0.712756	8.6077	4.09747	-0.365025	19.1784	11.7187	2.8661	14.6185	9.0024	13.0247	14.3911	12.6754	9.10203	10.7437	9.45096	11.9919	10.1987	2.72599	11.2531	13.2815
PFAS	6.98363	3.71661	4.48769	4.73912	5.41975	6.42445	7.10491	10.2453	5.82598	3.65258	3.46021	6.21413	11.5923	9.59564	6.4535	6.47844	5.90763	5.82852	7.13746	5.35403	3.93257	6.59772	4.0778	3.2639	3.9957	4.87622	4.63773	5.97116	4.64905	5.34836	6.27077	5.46293	7.36754	4.9095	4.89976	8.67404	7.41535	7.63513	5.85678	5.76998	6.10814	9.69428	6.70343	5.25393	6.45017	4.67141	7.91233	5.0986	5.15482
POLR2I	20.2861	11.6667	12.582	13.5227	12.1693	15.9163	11.6333	21.8021	22.8666	15.5862	14.3855	14.8187	9.75792	22.1926	20.1019	17.5077	20.805	16.6299	3.03598	11.3363	4.61723	4.01422	12.4144	8.27848	3.44634	1.7162	11.5499	5.64725	9.66269	4.70805	14.7383	9.4278	11.961	8.83861	7.91648	20.2296	8.04261	18.0504	11.1986	13.1236	13.1997	15.3313	9.72745	14.2948	9.06072	8.48783	14.7544	8.95764	13.3982
OCRL	11.2624	6.34149	5.15039	6.37156	5.89005	5.9842	5.1012	4.54032	10.6735	9.34137	7.50363	5.47361	6.11575	9.02668	3.61567	6.70599	4.91793	10.9144	11.6088	9.15371	9.3017	6.84636	5.90803	6.74805	6.69684	9.63859	7.47404	6.56834	3.56374	7.8968	9.02072	11.6477	5.94207	8.9596	6.61838	6.35277	4.93761	8.12105	10.0826	10.3598	7.2627	4.50318	7.6879	6.06437	4.95053	6.23217	4.18669	4.94316	6.32634
ACSM5	2.97934	3.21506	2.92581	3.10134	3.37632	2.9364	3.05128	3.01197	2.88565	3.24619	2.93841	2.89861	2.93209	2.82917	3.03101	2.88158	3.30602	3.08883	3.0163	3.10921	3.28252	3.13486	3.16393	3.30742	3.15195	3.15149	3.06886	3.14821	3.54563	3.09997	3.08504	3.06661	3.01018	2.95177	2.92588	2.91032	2.93861	2.89365	2.83207	2.82012	3.04974	2.79756	2.81523	3.01394	3.00086	2.78447	2.83872	3.0299	2.91187
TPO	2.63086	2.95384	2.59138	2.73981	2.86062	2.87264	2.73805	3.01432	2.68255	3.01245	2.76328	2.99646	2.57508	2.76764	2.72645	2.71183	2.91701	2.72805	2.66429	2.67151	2.76613	2.86399	2.82948	2.62121	2.57154	2.84422	2.59244	2.62328	2.80028	2.99102	2.87274	2.71088	2.759	2.69932	2.71762	2.69332	2.79085	2.78665	2.69921	3.01957	2.71203	2.68437	2.78257	3.03541	2.86975	2.69709	2.78823	2.88152	3.15757
L2HGDH	5.95409	6.10027	8.29029	6.80113	6.28829	6.4159	6.26011	5.44559	6.46697	5.08707	5.4201	5.822	5.25161	6.16508	4.66425	5.17864	5.94168	5.6213	5.24325	6.5392	5.38172	5.28928	6.3244	5.56868	5.01699	6.1131	5.64845	5.81328	4.748	5.92633	4.86389	5.66659	6.95134	5.71983	4.69483	5.35033	5.33924	5.37063	6.06722	5.18316	5.41917	7.47996	4.93573	4.91454	5.7302	4.80358	5.94678	4.22864	4.61513
FBP1	9.24246	31.5871	23.9816	30.4427	28.1448	28.3013	33.5294	-7.52724	14.8571	-4.28726	10.8115	1.40396	6.35165	31.615	36.3887	21.0549	-8.87002	25.4989	6.96937	11.2914	33.335	15.3697	13.0763	-30.4539	41.1967	59.4572	40.3308	21.2137	9.4068	30.6653	-5.13586	32.4146	21.7156	8.19531	34.1288	-25.5453	5.19685	11.0286	10.9177	-0.873051	14.0586	15.7642	20.4018	20.2633	14.409	13.2645	29.0996	17.564	17.202
RENBP	23.5425	13.5581	13.4474	13.3927	15.0356	10.3485	5.87751	16.8528	13.0037	9.63513	12.5418	12.7004	20.6539	7.50117	14.2073	21.285	12.4448	12.5305	7.99711	15.8566	11.4445	10.3061	11.5083	11.1156	11.4081	8.18196	13.3744	8.02037	12.3525	11.4772	13.6481	5.40913	8.23763	12.4222	9.32908	7.29719	12.7185	15.5169	8.71066	7.13775	11.384	9.73119	5.89779	9.29664	9.27835	7.42861	2.40273	9.64992	8.62539
ADH1C	-19.9463	39.0743	20.1043	-3.35698	65.8758	47.8937	-15.552	-21.2942	-41.1845	51.0835	-39.1735	21.0769	-45.3418	0.475188	-41.7667	-26.9852	23.6602	24.9202	-27.8045	-41.7581	18.7137	43.2217	33.4719	-50.119	22.9649	28.6276	64.7581	-6.18127	-1.92014	37.2046	61.5578	-40.9527	55.9234	17.8122	45.1324	-48.2255	23.4629	61.3136	-11.1425	86.5423	-10.079	-47.1818	10.2359	60.82	44.5942	-41.7572	-5.63443	41.7846	45.7961
AADAT	7.4747	4.07196	4.84405	5.23949	3.12123	4.94795	3.60901	5.48924	7.11311	4.77466	4.31847	4.62016	5.39903	2.94808	4.2142	2.60045	5.13849	4.7195	4.57029	5.0399	6.4702	5.39247	4.50851	5.13733	3.16099	3.80648	5.11961	5.50735	3.13322	5.9737	4.72945	3.4956	2.36093	3.08394	3.77205	1.93202	2.47433	2.88864	3.40391	2.85384	3.12245	5.87233	2.95702	2.66261	3.16966	3.10192	3.56132	3.28218	3.56711
PAPSS2	7.73683	14.8934	15.2855	11.5872	14.5723	13.8719	10.8306	14.0603	9.34588	0.147304	6.16014	7.05685	2.8066	6.14191	11.1028	9.15957	3.41248	12.8518	14.6869	8.83368	4.18276	17.9947	8.04021	17.5278	13.4991	12.1667	24.3481	3.77373	16.4913	11.6877	15.1869	17.8107	10.8865	15.7896	20.6205	-0.597434	13.5214	13.6866	16.9745	13.3775	11.9677	9.30103	5.4223	7.1154	15.2391	12.3174	4.98427	12.7604	12.8223
MAT1A	1.89872	6.75111	1.46395	1.59138	1.37214	1.36016	0.377337	1.47539	8.51	2.00363	1.31501	0.854896	5.42717	1.88765	1.44673	1.77171	2.27114	1.47957	1.5669	4.06006	1.03598	1.54455	1.01181	1.59318	0.643371	0.732122	1.98222	5.7813	1.7634	1.27477	1.49757	0.17916	1.7004	3.40004	1.71952	0.128013	2.06405	0.64108	1.27466	1.1942	0.826198	1.86914	1.72212	0.708599	1.58651	0.846528	0.65727	1.64405	1.37583
SYNJ1	3.98143	3.82329	3.8997	3.73432	3.40935	3.53764	3.41142	3.429	3.23812	3.86612	4.39489	4.01332	3.70351	3.49318	3.69624	3.45245	4.33379	3.77458	3.65763	3.19486	3.21632	3.33479	3.52764	3.60658	3.19768	3.49691	3.50358	3.66792	3.73203	3.91361	3.43402	3.57388	3.48237	4.31043	4.26144	4.01278	3.68078	3.57573	3.9008	3.95597	4.10509	3.85425	3.71477	4.01808	4.00051	3.87263	3.74765	3.74591	3.55066
GPX1	49.2686	79.3199	79.937	59.8983	77.6305	81.7532	57.4192	71.7522	66.7106	69.7269	48.5391	65.6617	61.4764	76.27	83.6775	58.4518	66.0839	68.0859	63.8051	47.5911	67.1241	72.7535	59.3903	64.6786	76.4987	61.5413	54.0832	76.0378	90.1506	58.4998	74.4499	52.053	76.2365	61.5204	57.1366	48.8982	59.926	67.8121	70.542	72.8405	68.1048	14.4416	59.8031	59.0732	65.9463	68.8021	69.8088	67.0686	79.6144
AK2	6.19389	9.96341	8.38892	11.2283	9.41439	8.57234	10.5694	12.1062	15.0583	9.44911	11.0267	11.2509	10.4257	9.28385	10.6121	13.6496	11.8422	7.2834	10.9964	11.989	12.0748	9.28908	7.11611	10.9487	7.77849	9.35857	9.99079	11.8961	8.68338	12.9023	8.36453	8.69171	9.41451	7.35834	9.56918	14.9958	9.30476	8.11464	10.7366	6.41305	7.97541	9.22476	15.6883	10.4599	6.80805	10.6174	13.1977	7.36951	7.75838
ALDH3A2	5.15132	16.1585	8.95676	7.82059	16.379	3.60133	6.34638	10.3003	-4.4316	7.68948	-2.96376	11.7911	-1.55891	9.00103	-0.768685	3.48554	9.45574	9.27415	7.75507	20.0626	17.9444	11.6225	11.4873	15.9311	5.41826	11.7424	9.71959	20.6257	6.8219	3.78465	8.62093	8.17191	10.8285	3.39864	11.2027	1.47929	7.33871	11.5061	6.86165	0.659664	6.42469	6.9356	2.67206	25.3999	8.31668	7.97635	9.92231	4.20575	7.68958
FMO3	3.41999	4.24537	5.30848	5.27637	4.98836	3.83293	3.90659	4.49501	3.40679	3.09502	4.42863	6.01728	1.98553	3.30412	3.55787	2.66825	4.99971	4.69892	3.99836	3.65193	4.36995	5.34981	4.77816	2.43622	5.51395	4.32392	5.63526	4.20428	5.23839	3.95219	3.65519	2.67537	3.95676	4.96423	5.22305	4.48303	5.80122	5.79654	5.76757	6.06792	5.1068	3.01441	3.68537	5.08433	4.80158	3.58299	3.32646	5.9262	4.49805
CP	-2.018	-1.06134	-3.4767	1.60191	-4.29812	-0.610835	-1.27719	-2.49115	-2.25183	-1.06464	-1.18724	-1.14386	-3.34218	-3.38799	5.99911	-1.74419	-2.0549	20.1214	-1.6782	15.5771	2.27035	-0.272922	-2.52597	-0.926426	-0.908031	-2.10027	-2.25766	3.87684	-0.739219	2.44869	-0.224188	8.68902	0.446015	-4.30152	0.0242817	-2.346	-2.08445	20.0711	-1.68255	-2.62366	-0.321115	2.72834	0.404748	0.23253	0.547122	5.44479	6.15033	-1.51662	6.29092
UGT1A3	2.72552	2.76186	2.78611	2.70815	2.82086	2.76324	2.8994	2.72797	2.89308	2.79554	2.69423	2.92604	2.73894	2.89022	2.83085	2.89235	2.8975	2.71184	2.69583	2.7828	2.97588	2.63293	2.67751	2.62567	2.55674	2.58384	2.85357	2.78303	2.75057	2.70026	2.81094	2.78993	2.80332	3.05023	2.91267	2.96836	2.78347	2.89924	2.93539	2.95547	2.96377	2.88971	3.044	2.8496	2.77735	2.99894	3.14445	2.71868	2.92698
PLCG1	7.0863	1.84332	1.78758	7.37036	4.50231	2.38735	2.70821	6.62091	3.21495	3.86227	5.37092	5.89447	8.49691	5.85253	8.22023	6.27382	7.047	2.17178	0.702239	1.53341	1.77107	3.71509	3.219	2.18915	2.7681	2.58004	4.48325	4.64364	2.44	1.99534	0.810266	3.164	3.02867	7.39593	3.6995	3.98875	6.15268	3.67622	5.07968	4.68278	5.1119	5.35757	4.5955	5.60841	7.21031	4.56063	7.42355	7.02744	6.18788
TPH2	2.91183	2.66312	2.96431	2.87073	2.78244	2.54062	2.81095	2.79611	2.9291	2.79777	2.822	2.64776	2.76051	2.6619	2.85572	2.72777	2.93208	2.79822	2.58924	2.89553	2.85467	2.88275	2.92523	2.94563	2.97923	2.80416	2.9003	2.77685	2.88238	2.88721	2.7017	2.71373	2.68796	2.76503	2.77118	2.88286	2.67254	2.6094	2.73252	2.66956	2.79676	2.76393	2.71816	2.81555	2.72146	2.73402	2.88559	2.89592	2.7153
CYP2E1	2.76449	2.36866	2.94668	3.52068	2.62788	3.33006	3.38676	2.39446	6.12043	2.65152	4.82552	3.55113	2.99295	4.76005	5.27339	2.31736	3.322	4.26336	8.70589	4.61823	3.19822	3.36304	3.34689	2.9936	6.40954	2.85664	3.09374	4.05523	3.99413	4.04085	2.95	2.20168	13.083	3.6671	2.38462	2.0381	7.67219	2.61628	2.92703	4.31881	3.06444	2.48131	3.45932	2.86998	3.76532	3.25832	5.9771	3.54574	2.45364
UPP2	2.76188	2.94568	2.74378	2.80339	2.91381	2.87976	2.74856	2.83321	2.7943	2.73864	2.8737	2.77907	2.77381	3.01546	2.74221	2.85974	2.81057	2.95291	2.98616	2.87874	2.84596	2.90882	2.68885	2.95433	2.85573	2.99191	2.79767	2.64243	2.86086	2.89136	2.8413	2.6799	2.78737	2.79446	2.7578	2.74907	2.89825	2.9354	2.78144	2.7582	2.91499	2.80517	2.79363	2.85842	2.71238	2.71249	2.8955	2.77811	2.86121
PDE8A	3.58886	2.28121	2.83116	2.40958	3.3221	4.60591	3.7583	3.32706	4.65814	3.67525	2.09636	3.22631	3.91565	4.65446	3.77459	4.22328	2.95904	3.292	2.62929	3.06186	2.86414	1.61749	2.14946	1.26768	1.75989	1.97542	2.27733	2.55002	2.73322	1.40376	3.67846	3.52983	4.14109	3.13325	3.95483	4.69947	2.00017	2.94961	4.37512	3.65315	3.32138	2.70887	4.89914	2.51872	3.16674	4.54918	5.33573	4.10327	3.39929
CYP2A13	2.81952	2.91202	2.88912	2.82848	3.04216	2.90985	2.84883	2.84835	3.03144	2.88506	2.88116	2.93479	2.83545	3.06448	2.83172	2.92367	2.85544	2.73827	2.794	2.869	2.77737	2.73568	2.76261	2.88132	2.80948	2.92831	2.7627	2.71637	2.73141	2.71165	2.7738	2.71209	2.74498	2.87678	2.85083	2.8435	2.76649	2.7781	2.66967	2.87408	2.94669	2.91539	2.90634	2.71574	2.84917	2.79416	2.98994	2.79	2.85479
POLA1	4.46543	3.76765	4.38808	4.02302	2.28096	3.26771	4.77784	5.42236	5.34277	5.34477	7.41346	7.03324	6.64492	7.01405	7.75916	6.66123	4.89394	4.22561	2.15723	4.04289	3.94193	2.19506	3.25157	3.96845	1.28223	3.92063	3.63854	3.0935	1.10573	3.1221	3.44952	5.04593	3.13263	5.75952	6.24371	5.98297	3.78577	5.98581	5.7743	5.1571	3.06167	7.23738	8.68296	4.13651	4.05181	3.88064	5.19059	4.45033	2.8332
POLR3A	7.7251	5.98052	6.97653	7.20003	5.36562	7.14052	5.72011	7.96218	6.49182	4.19073	4.83629	4.98983	7.49703	9.96748	4.89827	5.64104	5.46526	6.62771	6.17965	6.82112	6.3222	5.64918	7.09503	6.60379	9.63582	6.13246	5.96997	4.70304	5.21185	7.56612	4.57742	7.05572	6.36003	5.24834	4.07224	10.3714	5.23876	5.17351	4.83359	4.18125	5.14904	5.11359	5.73215	5.36242	5.7578	3.73042	5.05556	5.08307	4.75735
PPAT	2.61344	1.53935	3.90848	1.99191	3.43227	4.50608	3.93533	6.27363	4.82177	3.66187	5.28946	3.57072	5.69581	6.2622	3.75826	5.72318	3.31721	4.24955	4.57332	3.06134	4.44582	3.88833	5.30523	4.59341	3.4259	3.41251	2.69591	3.42463	2.80152	4.637	2.48541	4.58588	6.59255	3.8231	4.01121	6.41507	3.57852	5.2058	5.20253	4.8889	3.16094	6.0963	5.22842	4.14896	4.069	3.76241	5.26814	3.37647	3.71584
PAFAH1B3	25.244	15.6582	26.4081	14.6684	17.1154	25.6992	16.6986	18.7982	36.4326	9.72442	24.1896	15.2095	24.0957	20.1303	21.176	24.8777	23.6706	21.2801	16.2402	17.2001	19.4321	19.032	34.2105	30.1823	9.4228	12.8177	16.0836	12.7305	17.9178	13.4812	16.9282	22.5874	25.3712	5.94955	2.42524	10.3514	6.72264	4.014	21.0471	17.3123	7.86802	21.9072	17.2349	6.67301	10.1687	11.7105	22.0343	9.5904	8.13464
POLR2L	21.8855	34.7973	30.9922	24.4287	45.7171	51.8413	41.0928	34.4816	43.4614	32.2533	21.201	38.4048	4.59445	51.7876	42.6754	50.1448	22.4681	31.3521	29.8211	35.3201	50.3751	41.9632	35.2566	28.9028	42.7373	30.103	35.1799	24.6576	25.9039	40.3759	39.1893	40.4918	42.8136	17.3853	16.1412	42.0446	21.8594	21.0294	43.4246	25.3974	13.5888	37.9487	43.6299	30.2306	25.9578	31.1842	44.3445	24.534	41.2528
SPTLC2	1.60752	10.4161	16.5892	6.568	7.24122	8.47482	13.7167	8.25343	2.54913	2.28562	3.84864	1.35995	-0.265794	11.7298	2.93291	8.63285	1.38726	5.7568	11.2521	7.75104	11.4023	13.3417	13.4173	11.2599	10.9489	7.87325	13.0165	16.4631	9.42057	4.21092	8.00438	11.9368	20.8435	7.29271	4.80737	11.018	6.51681	6.69601	8.67242	8.35193	8.59731	4.36366	4.70503	10.0785	8.38819	6.44334	10.5139	7.79278	6.98663
NME3	14.5039	18.253	26.7967	27.3382	14.7478	19.0935	16.8546	12.376	17.5325	20.2825	18.1351	18.3779	13.1256	5.50264	17.5884	8.74103	20.5733	20.3632	16.1544	8.4529	14.4208	17.1165	11.5354	13.7907	17.4884	19.3285	15.2359	19.7911	18.2853	14.2133	19.634	13.4623	11.5556	15.7784	9.35201	7.44198	18.9029	10.4706	12.9833	16.1886	18.0701	12.9089	12.5232	14.8824	16.5616	11.0164	12.0406	15.4759	14.0722
NME5	2.87969	2.94493	3.50222	3.1699	3.39684	3.32849	3.1055	3.15995	2.94982	3.99347	3.1605	3.28844	2.67359	2.8903	2.9138	2.64261	4.02436	3.70554	2.75626	4.05549	2.7134	3.69631	2.66049	3.05074	2.85816	3.68611	3.05939	2.89358	3.4715	3.39709	4.0485	3.16797	2.70769	3.33368	3.37318	2.67367	3.14241	3.06339	3.12847	4.23842	3.30758	2.80764	3.21946	3.22079	3.2239	3.30039	3.71944	3.15934	4.11435
SULT1A2	4.22119	0.288254	-1.22813	1.32498	-1.63705	0.261974	1.26504	0.184481	3.7863	0.951279	-0.608645	3.48588	5.11659	5.05504	3.93527	0.788015	-0.249974	-1.64653	1.87344	-0.879666	-2.01404	-1.77694	-0.969672	-2.52492	-0.706493	3.60853	4.47222	1.56622	-2.65737	1.03352	-1.85489	-0.220201	3.01518	2.92894	2.74865	1.34186	2.4465	1.02899	0.654068	0.163596	2.35541	1.71567	2.84336	4.44486	2.77481	2.70623	0.957453	3.61472	0.0664078
CPT1C	4.08289	5.04069	4.4408	4.42755	4.70411	5.15942	2.74953	3.24339	3.38311	4.1428	5.37665	4.6344	4.22976	2.68391	5.31388	6.64753	4.4799	3.79818	4.04957	3.53095	2.03189	4.40444	3.925	4.46974	4.7076	4.91996	2.94597	2.89217	4.62417	4.48799	3.82319	3.7321	2.52162	3.18305	3.21361	3.15572	3.86844	3.11445	3.94071	4.43329	4.26702	3.57934	3.52585	4.3164	4.07213	3.98493	3.34281	3.69939	4.02797
FADS2	3.20256	-0.666468	5.21811	-0.145848	1.12336	2.62299	1.76838	2.60213	3.17277	0.269825	-0.858696	1.05424	2.15696	4.00128	4.35254	2.64888	-0.529211	0.187357	11.1538	0.200867	2.10496	0.791055	0.476678	1.68824	3.1967	1.76428	1.06413	0.576464	2.17736	1.51442	3.72295	10.8041	4.23306	1.88427	6.05399	0.91317	1.54653	1.45878	2.79867	3.39354	3.13806	1.64716	2.04389	2.99505	2.54136	4.80902	2.56281	3.78466	6.54173
ADA	6.46152	7.40009	3.77198	5.23069	1.60299	4.14862	1.17248	11.9581	2.543	-3.23859	-4.66074	5.15731	4.69874	3.22138	3.36325	10.9775	6.71388	4.5414	5.87231	1.41252	15.4011	12.5939	7.06372	11.4156	9.4914	15.5399	4.02313	16.8914	21.3859	7.78827	-4.14254	-4.61739	20.825	8.8079	5.90233	3.23277	10.0332	6.9626	6.99386	6.34779	9.79907	3.1008	7.31183	2.64574	11.1931	-1.53872	7.13826	9.28939	6.77405
ACADM	4.75291	5.73186	7.74051	3.94852	7.98481	5.10703	5.17131	6.43561	8.11914	10.1482	13.5224	6.96259	5.54674	6.20013	7.68222	3.48402	4.39052	6.39748	6.0455	11.6088	8.9063	7.7485	6.68603	6.74555	7.66837	4.29431	8.31489	3.65165	9.33019	8.20832	7.79526	3.15295	6.05058	9.30262	12.0384	6.17837	8.11811	4.53692	8.49551	9.86041	8.51246	3.83231	7.21387	5.81759	8.60354	7.95215	13.6244	7.30526	10.3043
ALDH7A1	8.45754	7.37405	5.56078	5.88568	6.67626	7.95564	6.89213	6.27074	10.3763	8.40253	7.24601	8.1427	5.57776	8.77833	9.10159	7.08354	9.62703	7.39117	5.43838	3.76622	0.665746	7.87867	7.06446	9.19897	5.52036	7.1926	7.61362	9.89965	3.67991	7.95941	8.83393	6.83386	3.51495	6.56733	7.0216	10.1812	7.58017	8.19254	7.67485	6.81344	8.69475	9.5648	6.59077	7.10995	7.92219	6.00495	9.46852	7.55976	7.22385
UGT1A1	0.406527	0.502705	0.112251	0.395653	0.362835	-0.398524	1.59017	0.228517	0.766709	0.16299	0.906211	1.93157	0.330728	1.34622	0.817841	0.661697	1.00953	2.02922	4.82249	2.81948	10.8364	3.36703	4.24436	3.74193	2.54991	6.48362	7.11583	2.39701	0.752955	2.12164	0.383129	0.820856	4.719	0.836521	6.05302	0.512592	6.65167	-0.385221	2.43353	1.7175	-0.135692	0.33243	2.18256	0.885352	1.05724	-0.186729	3.68699	1.06053	-0.659089
UGT2B15	-0.539794	-0.26044	4.17307	0.389483	-0.951525	0.674684	0.268527	-0.0318006	-0.187251	-0.125272	-0.150732	-0.251075	0.188349	-0.0299122	-0.802709	-0.110396	0.297363	0.522535	2.11261	0.621201	4.6619	-0.489294	1.14355	-0.887423	-0.268627	1.22395	13.4708	0.173544	-0.236386	1.12679	-0.762598	2.99227	6.04	3.8637	5.79049	-0.0841419	0.342384	11.2064	5.94618	4.33526	0.275287	-0.369309	0.0236743	1.5258	1.76302	5.31095	1.00012	3.07293	-0.842679
ASL	17.5976	7.93914	4.91967	22.3062	11.8831	7.51856	5.54653	11.5707	15.6913	2.85426	0.355715	19.3259	13.8686	4.23387	4.11339	9.28077	6.60343	16.2217	5.51059	10.3318	2.54089	4.86254	5.37095	-4.25797	1.23575	15.9382	11.4868	9.00473	-1.87774	6.99081	6.25139	6.54637	6.88643	6.86525	-0.608374	8.69544	11.5975	9.55718	5.18412	2.15858	2.05655	5.19378	1.48062	5.4624	2.07253	5.64205	15.9587	2.83512	-0.0335948
UGT1A6	1.98571	2.57212	1.80259	3.45324	2.08996	2.26424	2.43165	2.0437	2.3031	2.23318	1.79034	2.31058	2.842	4.23094	4.66009	1.89788	2.19104	4.49225	6.15934	6.5254	8.42666	2.48362	3.06387	3.1262	3.13417	2.96886	2.42711	9.57124	4.09544	3.87563	2.20711	3.53231	3.0025	2.50482	2.36045	2.57099	4.49894	3.27658	2.06922	3.63559	1.95991	1.90977	3.10474	2.63089	2.1249	2.65185	9.08997	2.49617	1.90121
CYP2A7	3.41243	2.83108	2.8932	2.73997	2.9244	2.81632	2.85293	2.89518	2.77096	2.71545	2.8041	2.82645	2.79258	2.88433	2.8069	2.7777	2.9098	2.90213	2.85593	3.02748	2.9898	2.81486	2.92435	2.96752	2.9195	2.95727	3.02209	2.83454	2.81919	2.92667	2.97583	2.96663	2.75636	2.7243	2.81107	2.83304	2.89408	2.81556	2.65642	2.81919	2.83068	2.73861	2.86211	2.91952	2.965	2.76759	2.77075	2.74193	2.85169
MTMR6	3.04695	3.68743	4.86	3.45897	4.30824	4.30759	2.45579	4.01902	5.5269	5.11313	4.76902	5.21462	3.09713	4.61769	4.0053	3.99911	4.95009	4.46273	5.5927	2.4861	5.73216	4.836	2.0857	3.86106	3.92907	4.35846	4.51423	4.50998	5.49949	3.33512	4.45595	4.42852	4.67178	4.91287	6.26879	3.80535	4.20098	4.51142	4.954	5.91175	5.0028	3.74938	5.06322	4.54283	5.02528	6.37493	7.63192	5.52158	6.82975
KYNU	3.19268	4.17472	2.99123	4.23908	4.74054	3.43377	2.27948	3.37032	5.24884	4.16552	2.61302	5.03944	3.73204	4.80244	4.2208	3.85577	4.56965	3.86412	3.19528	4.44541	5.45062	4.35388	3.51686	4.47399	4.53003	2.29969	3.34506	4.26628	4.6832	3.76376	3.95684	2.71551	3.52817	3.84754	3.36898	2.80014	4.00471	5.4252	4.18109	3.92251	3.40843	3.11594	3.70758	3.35186	3.99973	5.71131	3.37343	4.41336	4.10779
ALOX15	0.72225	-0.517814	-0.246953	0.0849745	-0.865471	-1.53296	-0.148045	-0.374544	0.998814	-1.34715	1.28211	-1.18223	2.68046	0.17915	7.01137	-1.72588	-1.68481	-1.80313	4.32551	-1.10431	-1.75524	-2.56552	1.09224	-0.938252	-1.36033	-0.44385	-1.0478	-1.57478	-1.39196	-0.870762	-2.68927	-0.953434	-2.18279	-0.307913	-0.567243	-1.0576	0.00751842	-0.0411515	-0.206181	-0.605475	-0.644712	1.78111	-0.47226	-0.952932	-0.310909	-1.29877	-0.443131	-1.92967	-0.393502
NME1	13.3929	2.80074	2.11291	11.9345	3.32593	11.0902	7.93615	15.5672	26.6932	10.0921	0.372608	13.5184	13.6218	14.0062	15.2242	14.2914	5.35659	10.2824	13.1303	11.1028	8.30531	5.59297	11.4981	-1.47437	2.89879	2.43074	4.51017	4.7659	2.48494	7.19876	-5.38056	7.0618	15.3222	5.46976	-1.44483	20.6006	5.91068	12.8744	12.2299	11.1078	0.755345	19.9934	14.3153	14.5197	4.77904	10.0258	24.0686	8.4863	11.9585
POLR2G	5.75792	5.03999	1.71251	6.19678	4.34242	14.8624	6.46002	9.58796	10.037	11.5399	8.77215	11.5465	5.12243	16.3249	10.2275	17.8718	6.62457	3.85803	6.70469	2.37183	-0.20198	9.01103	-0.658461	3.47337	9.58218	4.60526	0.220009	2.52802	-0.141523	2.33547	0.0473577	9.7955	9.61565	10.6755	15.5227	15.6212	12.2721	12.8113	16.0184	15.8527	10.8569	12.6713	16.396	11.5799	12.2721	16.2117	22.3498	13.0566	17.6291
[truncated: 384 more columns]
