# Supplementary material for: A 13-Gene Metabolic Prognostic Signature Is Associated With Clinical and Immune Features in Stomach Adenocarcinoma
Source: Front Oncol. 2021 Jun 21;11:612952. doi: 10.3389/fonc.2021.612952 (PMC8256842; doi:10.3389/fonc.2021.612952)
Supplement: Supplementary file 3 [file Table_3.xlsx]

## Sheet: Sheet1
Supplementary table 3: The differently expressed metabolism related genes between tumor tissues and normal tissues in STAD from TCGA.
gene	conMean	treatMean	logFC	pValue	fdr
ALDOB	359.603	16.7144	-4.42724	0.000461978	0.00102295
CYP3A4	26.7586	3.57877	-2.90247	0.00234489	0.00450805
GSTA1	117.767	15.7847	-2.89934	0.000160878	0.000393727
CKB	127.547	22.8878	-2.47838	1.83e-10	1.43e-09
ALDH3A1	51.9347	9.63129	-2.4309	3.29e-06	1.13e-05
AKR1B10	194.988	39.3886	-2.30754	1.43e-07	6.34e-07
GPX3	62.9362	13.8075	-2.18844	4.84e-17	4e-15
ADH7	13.9269	3.24883	-2.09988	8.99e-12	8.58e-11
GSTA2	19.6188	5.16847	-1.92443	0.00793663	0.0132693
CBR1	41.9023	11.1224	-1.91356	8.04e-10	5.16e-09
CA2	157.62	49.8821	-1.65986	0.00383165	0.00703889
CES2	64.2118	21.3261	-1.59022	0.0300729	0.0436146
AOC3	27.3697	9.25907	-1.56364	2.07e-06	7.46e-06
ADH1B	14.384	5.01937	-1.51888	1.59e-13	2.42e-12
OTC	14.5208	5.10318	-1.50865	0.00232957	0.00450805
ADH4	13.4118	5.17548	-1.37374	0.0183469	0.0283786
MAOB	21.3962	8.55911	-1.32183	3.82e-09	2.15e-08
AKR1C1	10.8099	4.35461	-1.31174	9.79e-13	1.19e-11
CYP2C18	17.4768	7.22323	-1.27472	6.19e-05	0.000165039
ADCY5	9.46394	4.3881	-1.10885	3.29e-06	1.13e-05
TREH	7.17175	3.35532	-1.09587	0.000104352	0.000264977
GPT	11.3198	5.33379	-1.08562	0.00142356	0.00287808
AKR1C2	11.2765	5.31892	-1.08412	3.21e-13	4.5e-12
AKR1C3	33.9944	16.0585	-1.08196	0.0137023	0.0216443
GLUL	43.8085	20.8258	-1.07284	1.02e-06	3.85e-06
ASAH2	6.48072	3.1381	-1.04626	0.00156878	0.00313756
MAOA	23.2029	11.262	-1.04284	4.01e-10	2.95e-09
PTGS1	12.9209	6.28361	-1.04004	1.8e-12	2.1e-11
LDHD	11.4632	5.60252	-1.03286	2.98e-07	1.24e-06
OAT	42.6823	21.7267	-0.974166	0.00081411	0.00175057
RDH12	6.78832	3.5471	-0.936417	9.29e-09	5.01e-08
PTGDS	28.0489	14.7013	-0.931995	5.64e-06	1.79e-05
ITPKB	14.8995	7.90127	-0.91511	0.00397866	0.00721981
PYGM	6.52849	3.47994	-0.907688	7.36e-10	4.93e-09
GGT6	14.8649	7.92531	-0.907369	0.000667122	0.00144284
ACADS	18.8272	10.3618	-0.861539	0.0228734	0.0343101
ENPP3	5.8949	3.27224	-0.849191	4.84e-07	1.98e-06
BLVRB	44.2498	24.7059	-0.840816	1.38e-05	4.06e-05
EPHX1	36.54	20.8634	-0.8085	7.3e-12	7.24e-11
GSTM1	12.499	7.20311	-0.795124	0.0045457	0.00801423
SAT2	18.6324	10.8608	-0.778691	1.89e-06	6.83e-06
ME1	13.7182	8.13665	-0.753586	1.44e-07	6.36e-07
PTGIS	13.1056	7.80329	-0.748034	0.00124919	0.00256033
CHIA	6.59204	3.92586	-0.747719	0.000382126	0.000858917
ALDOC	12.747	7.65411	-0.735846	7.01e-10	4.78e-09
HADH	24.3481	14.7602	-0.722093	1.38e-08	7.13e-08
NME4	20.3544	12.3918	-0.715959	0.00132651	0.0027039
INPP5A	13.3444	8.13833	-0.713431	5.56e-06	1.78e-05
ACO2	28.3047	17.2856	-0.711469	2.65e-06	9.27e-06
CKMT2	5.99718	3.66975	-0.708605	9.35e-14	1.55e-12
FTH1	300.552	186.851	-0.68573	0.000346111	0.000785082
UGT1A10	7.70793	4.81796	-0.67792	0.0029338	0.00553998
EPHX2	11.9863	7.49266	-0.677832	0.000266968	0.000622646
ENTPD5	8.34211	5.44419	-0.615694	0.00192115	0.00375154
CES1	10.5312	6.98483	-0.592377	1e-06	3.78e-06
GSTM5	5.24171	3.48018	-0.590878	4.97e-14	9.02e-13
HADHB	20.8257	13.8597	-0.587475	1.03e-08	5.46e-08
HK1	19.043	12.6796	-0.586749	0.000186814	0.000448354
NPR1	6.0332	4.05669	-0.572618	4e-06	1.32e-05
HADHA	40.4473	27.2297	-0.570864	0.00390034	0.00712767
G6PC	4.43075	3.01692	-0.554473	0.00416918	0.00747438
PLCD1	7.58769	5.20659	-0.543322	1.97e-09	1.17e-08
IMPA2	17.52	12.041	-0.541051	0.0067764	0.0114323
AMPD1	4.95571	3.42923	-0.531206	9.47e-05	0.000241349
SMPD1	12.5044	8.66618	-0.528965	2.55e-08	1.28e-07
ACACB	8.09656	5.6665	-0.514853	1.24e-07	5.55e-07
CKM	4.63978	3.25421	-0.51175	1.29e-05	3.8e-05
ALDH6A1	9.7079	6.83433	-0.506359	9.91e-12	9.33e-11
PDE2A	5.52406	3.89306	-0.504825	4.16e-09	2.32e-08
ENTPD3	5.70663	4.02449	-0.503834	7.93e-09	4.34e-08
ACYP1	4.72914	6.69718	0.501976	1.12e-12	1.35e-11
DGUOK	12.8976	18.2843	0.503505	3.47e-06	1.17e-05
AGPS	6.13066	8.72077	0.508413	4.25e-15	1.13e-13
MARS2	4.44895	6.33872	0.510728	2.11e-11	1.91e-10
PSPH	5.03271	7.20039	0.51674	1.68e-06	6.17e-06
PYCR2	8.18182	11.7178	0.518211	9.05e-10	5.71e-09
AMPD2	4.70513	6.74585	0.519765	1.05e-09	6.45e-09
G6PD	11.2083	16.0831	0.520974	0.00959146	0.0156836
MBOAT7	11.1725	16.0446	0.522132	1.09e-05	3.26e-05
GNPAT	10.7643	15.4924	0.525304	7.97e-10	5.16e-09
GLB1	10.9068	15.7321	0.528482	0.00012016	0.000303047
CHKA	5.92547	8.57294	0.53286	0.000231942	0.000547825
ETNK1	7.49295	10.8887	0.53923	0.000196335	0.000469689
POLR2B	8.6467	12.571	0.539877	8.87e-09	4.82e-08
PGM3	5.27228	7.66778	0.540382	1.25e-10	1.02e-09
PRPS1	8.26809	12.0347	0.541578	6.65e-08	3.17e-07
ACP1	9.64331	14.0877	0.546831	2.28e-10	1.73e-09
PIP5K1A	6.58065	9.67416	0.555906	2.53e-09	1.47e-08
GNE	6.32438	9.31268	0.558273	0.0139436	0.0219324
ALDH1B1	12.4771	18.3746	0.558436	0.0256343	0.0378412
UCKL1	8.77891	12.9311	0.558735	8.37e-10	5.32e-09
PGM2L1	4.06628	6.00115	0.561529	1.3e-18	2.99e-16
PNPT1	6.90255	10.2348	0.568278	6.38e-18	8.02e-16
DCK	6.78025	10.055	0.568502	5.31e-10	3.8e-09
ADSS	8.53645	12.6631	0.568925	6.39e-14	1.13e-12
PRIM2	3.33508	4.96385	0.573738	8.68e-19	2.99e-16
TXNRD1	9.40745	14.0068	0.574247	2.61e-06	9.17e-06
CANT1	14.8363	22.1194	0.576179	0.00182198	0.00359562
LPGAT1	5.76904	8.60595	0.577002	3.22e-08	1.59e-07
GNPDA1	7.96153	11.9138	0.581515	8.69e-12	8.4e-11
FLAD1	6.5882	9.89959	0.587486	2.36e-12	2.7e-11
RRM2B	4.98367	7.54985	0.599241	3.45e-12	3.72e-11
BAAT	2.91965	4.43073	0.601749	1.04e-15	4.07e-14
PIK3CB	5.24671	7.98295	0.60551	3.73e-13	5.14e-12
RRM1	9.66316	14.7384	0.609016	3.22e-09	1.84e-08
SAT1	46.6897	71.2838	0.610469	0.0342893	0.04906
PFKFB2	4.40136	6.76194	0.619489	6.86e-07	2.69e-06
GLS	6.27391	9.642	0.619967	1.17e-07	5.29e-07
PFKP	12.2448	18.8612	0.623259	0.0004995	0.00109949
UCK2	5.7632	8.88744	0.624897	5e-15	1.28e-13
POLR2H	8.77097	13.5293	0.625283	1.05e-09	6.45e-09
GUSB	10.1528	15.6993	0.628815	2.8e-06	9.74e-06
OPLAH	6.79563	10.5335	0.632302	0.000234808	0.000552838
B4GALT1	15.9873	24.9587	0.642612	0.000278575	0.000647687
GLA	7.44217	11.7099	0.653935	7.27e-11	6.01e-10
CHST13	3.58111	5.63808	0.654797	1.72e-05	5e-05
POLR2K	14.5899	23.0821	0.661806	8.77e-06	2.69e-05
GGT5	4.61414	7.31493	0.664782	0.00032013	0.000735113
GSS	12.0392	19.1266	0.667845	1.89e-05	5.46e-05
POLR1A	4.11785	6.57079	0.674176	2.33e-15	7.87e-14
ASAH1	12.5594	20.0482	0.674699	4.75e-06	1.54e-05
CMPK1	23.722	37.9217	0.676794	3.74e-05	0.000104643
PAFAH1B2	6.74266	10.8386	0.684784	6.9e-15	1.66e-13
MTHFD1	5.33619	8.58059	0.685267	1.59e-13	2.42e-12
HEXB	11.7924	18.9716	0.68599	9.32e-10	5.83e-09
PTGES2	9.79165	15.8946	0.698908	1.47e-07	6.43e-07
POLR1B	4.15464	6.7569	0.701637	6.47e-18	8.02e-16
GART	6.03308	9.87524	0.71092	1.61e-16	9.21e-15
GPI	16.5377	27.0792	0.711429	3.47e-06	1.17e-05
POLE3	11.2937	18.5071	0.712558	2.79e-13	4.07e-12
ACSL4	7.26445	11.9528	0.718417	1.09e-09	6.65e-09
AGMAT	5.95832	9.8227	0.721215	2.52e-06	8.91e-06
NUDT5	7.03303	11.642	0.727119	2.93e-14	5.73e-13
IL4I1	3.49946	5.80069	0.729092	4.83e-09	2.68e-08
PYGB	24.8862	41.2827	0.730189	0.00676023	0.0114323
UGT8	5.11499	8.49172	0.731325	3.11e-05	8.73e-05
PTDSS1	7.52002	12.5438	0.738168	7.43e-15	1.73e-13
LDHA	44.2034	74.1521	0.746331	9.11e-05	0.000234557
SEPHS2	21.01	35.4282	0.753822	0.000396979	0.000889615
SMPD4	5.61909	9.5442	0.764287	9.63e-15	2.11e-13
ALDH18A1	13.0802	22.2439	0.766028	9.09e-07	3.47e-06
SGPL1	6.14266	10.5532	0.780742	5.25e-10	3.79e-09
POLD1	4.52737	7.8452	0.793138	1.3e-13	2.11e-12
TXNDC12	10.9988	19.2095	0.804477	6.83e-12	6.87e-11
DNMT1	6.46933	11.3565	0.811835	1.12e-17	1.19e-15
LYPLA1	8.99866	15.8622	0.817815	1.55e-08	7.97e-08
CHDH	3.52639	6.22707	0.820364	5.8e-10	4.11e-09
ITPA	8.53205	15.0755	0.821244	6.54e-10	4.54e-09
POLD3	4.37749	7.74651	0.823442	3.48e-15	9.95e-14
LAP3	12.3538	21.8966	0.825753	3.92e-05	0.000109326
POLR1C	6.13306	10.8883	0.828102	2.01e-16	1.07e-14
ACP5	8.22109	14.8048	0.84866	0.000465588	0.00102789
GFPT1	9.78908	17.7226	0.856348	1.77e-07	7.66e-07
ENOPH1	8.86211	16.0969	0.861065	2.93e-14	5.73e-13
MTHFD1L	4.35653	7.97034	0.871461	3.38e-20	2.51e-17
SHMT2	9.64437	17.6896	0.875139	1.21e-07	5.44e-07
EPRS	10.159	18.6427	0.875854	4.68e-14	8.71e-13
NNMT	7.64941	14.0906	0.881315	0.00282369	0.00535925
SDS	3.31924	6.21007	0.903754	1.68e-15	6.24e-14
CYP2B6	3.00009	5.74485	0.937263	6.23e-07	2.45e-06
GNPNAT1	5.40161	10.3627	0.939931	2.23e-11	1.99e-10
NME2	7.39302	14.3074	0.952527	7.43e-10	4.94e-09
HK2	5.8385	11.4313	0.969322	7.87e-07	3.07e-06
LPCAT1	5.27944	10.3715	0.974166	2.73e-12	3.03e-11
HPRT1	9.07551	17.9436	0.983422	2.61e-12	2.94e-11
DTYMK	4.70273	9.35832	0.992751	1.56e-10	1.25e-09
ENTPD6	7.37251	15.0071	1.02542	5.98e-10	4.2e-09
PLA2G7	4.09312	8.65204	1.07984	4.65e-13	6.29e-12
ISYNA1	4.33845	9.18041	1.08138	9.64e-06	2.92e-05
ODC1	14.8915	31.7188	1.09085	1.34e-06	4.97e-06
CAD	4.61822	10.0115	1.11625	3.37e-17	3.14e-15
PYCR1	9.15939	20.0764	1.13218	5.23e-06	1.68e-05
SMS	11.674	26.13	1.16241	5.45e-15	1.35e-13
PAICS	6.54321	14.7406	1.17172	9.38e-17	6.98e-15
MTHFD2	5.44794	12.5104	1.19934	5.74e-16	2.85e-14
SRM	15.8862	36.8604	1.2143	2.56e-11	2.26e-10
AHCY	14.8704	34.9799	1.23408	2.23e-10	1.71e-09
P4HA1	5.09685	12.334	1.27496	6.7e-16	3.11e-14
TYMS	5.25226	13.4315	1.35461	8.2e-15	1.85e-13
TK1	9.40434	25.942	1.46389	1.9e-08	9.6e-08
PSAT1	4.9842	14.5868	1.54923	1.15e-07	5.23e-07
RRM2	4.19338	13.4522	1.68165	7.79e-13	9.82e-12
ASS1	10.2392	42.3381	2.04785	5.71e-06	1.81e-05
WARS	6.46332	33.7993	2.38665	5.39e-08	2.6e-07
