# Supplementary material for: A 13-Gene Metabolic Prognostic Signature Is Associated With Clinical and Immune Features in Stomach Adenocarcinoma
Source: Front Oncol. 2021 Jun 21;11:612952. doi: 10.3389/fonc.2021.612952 (PMC8256842; doi:10.3389/fonc.2021.612952)
Supplement: Supplementary file 4 [file Table_4.xlsx]

## Sheet: Sheet1
Supplementary table 4: The KEGG enrichment of different expressed metabolism related genes between tumor tissues and normal tissues in STAD.
Pathway	Count	%	PValue	Genes
hsa00240:Pyrimidine metabolism	30	16.3043	2.37835e-20	POLR2H, POLR2K, PNPT1, DTYMK, DCK, CAD, RRM2B, CMPK1, POLR2B, TK1, CANT1, TYMS, POLE3, PRIM2, ENTPD5, ENTPD6, ENTPD3, UCK2, POLR1A, POLR1C, POLR1B, POLD3, NME4, ITPA, NME2, RRM2, POLD1, RRM1, UCKL1, TXNRD1
hsa00230:Purine metabolism	35	19.0217	6.59121e-19	POLR2H, ADSS, POLR2K, ADCY5, ENPP3, PNPT1, DCK, RRM2B, HPRT1, POLR2B, CANT1, POLE3, PRIM2, ENTPD5, ENTPD6, ENTPD3, NUDT5, POLR1A, NPR1, POLR1C, DGUOK, POLR1B, AMPD2, AMPD1, GART, POLD3, NME4, ITPA, NME2, PDE2A, RRM2, POLD1, RRM1, PAICS, PRPS1
hsa00330:Arginine and proline metabolism	22	11.9565	1.19442e-17	SAT1, ODC1, ALDH18A1, ASS1, SRM, OTC, MAOA, SAT2, MAOB, AGMAT, CKB, LAP3, PYCR1, PYCR2, GLUL, CKM, P4HA1, ALDH1B1, CKMT2, GLS, SMS, OAT
hsa00480:Glutathione metabolism	18	9.78261	3.60015e-13	GSTA1, ODC1, GSTA2, SRM, RRM2B, GSTM5, GSS, GSTM1, LAP3, TXNDC12, GGT5, GGT6, G6PD, OPLAH, RRM2, RRM1, GPX3, SMS
hsa00980:Metabolism of xenobiotics by cytochrome P450	16	8.69565	1.26717e-09	GSTA1, CYP3A4, GSTA2, CYP2C18, CYP2B6, ADH1B, EPHX1, ADH7, GSTM5, ALDH3A1, AKR1C3, GSTM1, UGT1A10, AKR1C2, ADH4, AKR1C1
hsa00982:Drug metabolism	14	7.6087	1.61913e-07	GSTA1, CYP3A4, GSTA2, CYP2C18, CYP2B6, MAOA, MAOB, ADH1B, ADH7, GSTM5, ALDH3A1, GSTM1, UGT1A10, ADH4
hsa00010:Glycolysis / Gluconeogenesis	13	7.06522	8.50566e-07	LDHA, ALDOC, ALDOB, PFKP, HK2, ADH1B, HK1, ADH7, ALDH3A1, GPI, G6PC, ALDH1B1, ADH4
hsa00500:Starch and sucrose metabolism	11	5.97826	1.32352e-06	GPI, UGT1A10, G6PC, PYGM, ENPP3, GUSB, HK2, HK1, TREH, PYGB, PGM2L1
hsa00590:Arachidonic acid metabolism	12	6.52174	2.9909e-06	AKR1C3, GGT5, GGT6, CBR1, PTGES2, PTGIS, PTGDS, CYP2C18, CYP2B6, PTGS1, GPX3, EPHX2
hsa00983:Drug metabolism	10	5.43478	1.42378e-05	CYP3A4, UGT1A10, ITPA, CES2, CES1, GUSB, UCKL1, UCK2, HPRT1, TK1
hsa00520:Amino sugar and nucleotide sugar metabolism	10	5.43478	1.73593e-05	PGM3, GPI, GNPDA1, CHIA, GNE, GFPT1, GNPNAT1, HEXB, HK2, HK1
hsa00071:Fatty acid metabolism	9	4.8913	6.14207e-05	ACADS, ALDH1B1, ADH4, ADH1B, ADH7, ACSL4, HADH, HADHA, HADHB
hsa00250:Alanine, aspartate and glutamate metabolism	8	4.34783	7.92615e-05	ADSS, GLUL, ASS1, GFPT1, GLS, IL4I1, GPT, CAD
hsa00260:Glycine, serine and threonine metabolism	8	4.34783	7.92615e-05	CHDH, SHMT2, SDS, MAOA, MAOB, PSAT1, PSPH, AOC3
hsa00270:Cysteine and methionine metabolism	8	4.34783	0.0001482	LDHA, AHCY, SRM, SDS, DNMT1, IL4I1, ENOPH1, SMS
hsa00670:One carbon pool by folate	6	3.26087	0.00016713	MTHFD1, TYMS, MTHFD2, SHMT2, MTHFD1L, GART
hsa00052:Galactose metabolism	7	3.80435	0.000230726	B4GALT1, G6PC, GLA, HK2, PFKP, HK1, GLB1
hsa00600:Sphingolipid metabolism	8	4.34783	0.000364801	SGPL1, GLA, SMPD1, UGT8, SMPD4, ASAH1, GLB1, ASAH2
hsa00350:Tyrosine metabolism	8	4.34783	0.000782743	MAOA, ADH4, MAOB, ADH1B, IL4I1, ADH7, ALDH3A1, AOC3
hsa00051:Fructose and mannose metabolism	7	3.80435	0.00106494	AKR1B10, PFKFB2, ALDOC, ALDOB, HK2, PFKP, HK1
hsa00030:Pentose phosphate pathway	6	3.26087	0.00156858	GPI, G6PD, ALDOC, ALDOB, PFKP, PRPS1
hsa00380:Tryptophan metabolism	7	3.80435	0.00254903	WARS, ALDH1B1, MAOA, MAOB, IL4I1, HADH, HADHA
hsa03020:RNA polymerase	6	3.26087	0.00266243	POLR2H, POLR2K, POLR1A, POLR1C, POLR1B, POLR2B
hsa00830:Retinol metabolism	8	4.34783	0.0026858	CYP3A4, RDH12, UGT1A10, CYP2C18, CYP2B6, ADH4, ADH1B, ADH7
hsa00562:Inositol phosphate metabolism	8	4.34783	0.0026858	ALDH6A1, ISYNA1, IMPA2, PIK3CB, PLCD1, ITPKB, PIP5K1A, INPP5A
hsa00280:Valine, leucine and isoleucine degradation	7	3.80435	0.00417055	ALDH6A1, ACADS, ALDH1B1, IL4I1, HADH, HADHA, HADHB
hsa00360:Phenylalanine metabolism	5	2.71739	0.0067363	MAOA, MAOB, IL4I1, ALDH3A1, AOC3
hsa00410:beta-Alanine metabolism	5	2.71739	0.0067363	SRM, ALDH1B1, SMS, HADHA, AOC3
hsa00450:Selenoamino acid metabolism	5	2.71739	0.0123337	GGT5, GGT6, SEPHS2, AHCY, MARS2
hsa00620:Pyruvate metabolism	6	3.26087	0.0126642	ME1, LDHA, ALDH1B1, LDHD, ACYP1, ACACB
hsa00630:Glyoxylate and dicarboxylate metabolism	4	2.17391	0.0144971	MTHFD1, MTHFD2, ACO2, MTHFD1L
hsa00740:Riboflavin metabolism	4	2.17391	0.017386	ENPP3, ACP5, FLAD1, ACP1
hsa00460:Cyanoamino acid metabolism	3	1.63043	0.0232728	GGT5, GGT6, SHMT2
hsa00640:Propanoate metabolism	5	2.71739	0.0251819	ALDH6A1, LDHA, ALDH1B1, ACACB, HADHA
hsa00860:Porphyrin and chlorophyll metabolism	5	2.71739	0.0278865	UGT1A10, GUSB, BLVRB, EPRS, FTH1
hsa00062:Fatty acid elongation in mitochondria	3	1.63043	0.0303164	HADH, HADHA, HADHB
hsa00650:Butanoate metabolism	5	2.71739	0.0307579	ACADS, ALDH1B1, AKR1B10, HADH, HADHA
hsa00430:Taurine and hypotaurine metabolism	3	1.63043	0.0465161	GGT5, GGT6, BAAT
