# Supplementary material for: A 13-Gene Metabolic Prognostic Signature Is Associated With Clinical and Immune Features in Stomach Adenocarcinoma
Source: Front Oncol. 2021 Jun 21;11:612952. doi: 10.3389/fonc.2021.612952 (PMC8256842; doi:10.3389/fonc.2021.612952)
Supplement: Supplementary file 5 [file Table_5.xlsx]

## Sheet: Sheet1
Supplementary table 5: The GO enrichement of the differently expressed metabolism related genes according to biological process.
GOID	GOTerm	Group PValue	Group PValue Corrected with Benjamini-Hochberg	Associated Genes Found
GO:0042398	cellular modified amino acid biosynthetic process	1.71072e-13	3.13632e-13	[CHDH, CKB, CKM, CKMT2, GART, GGT5, GGT6, GSS, MTHFD1, MTHFD1L, OPLAH, PTDSS1]
GO:0044106	cellular amine metabolic process	2.22671e-07	2.44938e-07	[AGMAT, CHDH, CHKA, HPRT1, MAOA, MAOB, ODC1, SAT1, SAT2, SMS, SRM]
GO:0044242	cellular lipid catabolic process	5.95982e-08	7.28422e-08	[ACACB, ACADS, AKR1B10, AKR1C3, ASAH1, ASAH2, GLA, HADH, HADHA, HADHB, HEXB, PLA2G7, SGPL1, SMPD1, SMPD4]
GO:0046165	alcohol biosynthetic process	4.48687e-06	4.48687e-06	[ACACB, ASAH1, ASAH2, CES1, CYP3A4, G6PD, GLB1, IMPA2, ISYNA1, ITPKB, PLCD1]
GO:0006644	phospholipid metabolic process	1.09797e-09	1.50971e-09	[CHKA, ETNK1, GNPAT, HADHA, HADHB, HEXB, IMPA2, INPP5A, ISYNA1, LPCAT1, LPGAT1, MBOAT7, PIK3CB, PIP5K1A, PLA2G7, PLCD1, PTDSS1, SMPD1, SMPD4]
GO:0030258	lipid modification	1.09797e-09	1.50971e-09	[ACACB, ACADS, ADH4, ADH7, CYP3A4, EPHX2, HADH, HADHA, HADHB, IMPA2, INPP5A, MBOAT7, PIK3CB, PIP5K1A, PLA2G7]
GO:0019752	carboxylic acid metabolic process	0	0	[ACACB, ACADS, ACO2, ACSL4, ADH1B, ADH4, ADH7, ADSS2, AGMAT, AHCY, AKR1C1, AKR1C2, AKR1C3, ALDH18A1, ALDH6A1, ALDOB, ALDOC, ASAH2, ASS1, BAAT, CAD, CBR1, CES1, CES2, CKB, CKM, CKMT2, CYP2B6, CYP2C18, CYP3A4, ENOPH1, ENTPD5, EPHX1, EPHX2, EPRS1, GART, GFPT1, GGT5, GGT6, GLS, GLUL, GNE, GNPAT, GNPDA1, GPI, GPT, GSS, GSTA1, GSTM1, GUSB, HADH, HADHA, HADHB, HEXB, HK1, HK2, IL4I1, LDHA, LDHD, LPGAT1, …
GO:0006631	fatty acid metabolic process	0	0	[ACACB, ACADS, ACSL4, ADH4, ADH7, AKR1C1, AKR1C2, AKR1C3, ASAH2, BAAT, CBR1, CES1, CES2, CYP2B6, CYP2C18, CYP3A4, EPHX1, EPHX2, GGT5, GNPAT, GSTA1, GSTM1, HADH, HADHA, HADHB, LDHD, LPGAT1, LYPLA1, PTGDS, PTGES2, PTGIS, PTGS1, SGPL1]
GO:0032787	monocarboxylic acid metabolic process	0	0	[ACACB, ACADS, ACSL4, ADH1B, ADH4, ADH7, AKR1C1, AKR1C2, AKR1C3, ALDOB, ALDOC, ASAH2, BAAT, CBR1, CES1, CES2, CKB, CKM, CKMT2, CYP2B6, CYP2C18, CYP3A4, ENTPD5, EPHX1, EPHX2, GGT5, GNPAT, GNPDA1, GPI, GSTA1, GSTM1, HADH, HADHA, HADHB, HK1, HK2, LDHA, LDHD, LPGAT1, LYPLA1, ME1, MTHFD1L, PFKFB2, PFKP, PGM2L1, PTGDS, PTGES2, PTGIS, PTGS1, SDS, SGPL1, UGT1A10]
GO:0046434	organophosphate catabolic process	4.46066e-19	9.81346e-19	[ENPP3, ENTPD3, HPRT1, IMPA2, INPP5A, ITPA, NUDT5, PDE2A, PLA2G7, SMPD1, SMPD4]
GO:0009116	nucleoside metabolic process	4.46066e-19	9.81346e-19	[AHCY, CAD, DCK, DGUOK, DTYMK, HPRT1, NME2, NME4, PRPS1, TK1, UCK2, UCKL1]
GO:0034404	nucleobase-containing small molecule biosynthetic process	4.46066e-19	9.81346e-19	[CAD, DCK, DTYMK, ENPP3, ENTPD3, HPRT1, ITPA, NME2, NME4, NUDT5, PDE2A, TK1, UCK2, UCKL1]
GO:0072528	pyrimidine-containing compound biosynthetic process	4.46066e-19	9.81346e-19	[CAD, CMPK1, DCK, DTYMK, NME2, NME4, PRPS1, TK1, TYMS, UCK2, UCKL1]
GO:0009123	nucleoside monophosphate metabolic process	4.46066e-19	9.81346e-19	[ADSS2, AMPD1, AMPD2, CAD, CMPK1, DCK, DGUOK, DTYMK, GART, HPRT1, PAICS, PRPS1, TK1, TYMS, UCK2, UCKL1]
GO:0009141	nucleoside triphosphate metabolic process	4.46066e-19	9.81346e-19	[CAD, CMPK1, DGUOK, DTYMK, ENPP3, ENTPD3, ITPA, NME2, NME4, RRM2B, TYMS, UCK2, UCKL1]
GO:0006220	pyrimidine nucleotide metabolic process	4.46066e-19	9.81346e-19	[CAD, CMPK1, DCK, DTYMK, ENPP3, NME2, NME4, PRPS1, TYMS, UCK2, UCKL1]
GO:0034754	cellular hormone metabolic process	7.08175e-13	1.11285e-12	[ADH1B, ADH4, ADH7, AKR1B10, AKR1C1, AKR1C2, AKR1C3, CYP2C18, CYP3A4, RDH12, SGPL1, UGT1A10]
GO:0006720	isoprenoid metabolic process	7.08175e-13	1.11285e-12	[ADH1B, ADH4, ADH7, AKR1B10, AKR1C1, AKR1C3, CYP2C18, CYP3A4, RDH12, UGT1A10]
GO:0034308	primary alcohol metabolic process	7.08175e-13	1.11285e-12	[ADH1B, ADH4, ADH7, AKR1B10, AKR1C1, AKR1C2, AKR1C3, ALDH1B1, CHKA, CYP3A4, RDH12]
GO:0016616	oxidoreductase activity, acting on the CH-OH group of donors, NAD or NADP as acceptor	7.08175e-13	1.11285e-12	[ADH1B, ADH4, ADH7, AKR1B10, AKR1C1, AKR1C2, AKR1C3, ALDH3A1, CBR1, G6PD, HADH, HADHA, HADHB, LDHA, LDHD, ME1, RDH12]
GO:0006721	terpenoid metabolic process	7.08175e-13	1.11285e-12	[ADH1B, ADH4, ADH7, AKR1B10, AKR1C1, AKR1C3, CYP2C18, CYP3A4, RDH12, UGT1A10]
GO:0016101	diterpenoid metabolic process	7.08175e-13	1.11285e-12	[ADH1B, ADH4, ADH7, AKR1B10, AKR1C1, AKR1C3, CYP2C18, CYP3A4, RDH12, UGT1A10]
GO:0001523	retinoid metabolic process	7.08175e-13	1.11285e-12	[ADH1B, ADH4, ADH7, AKR1B10, AKR1C1, AKR1C3, CYP2C18, CYP3A4, RDH12, UGT1A10]
GO:0006805	xenobiotic metabolic process	0	1.4013e-45	[AKR1C1, ALDH3A1, AOC3, BAAT, CES1, CES2, CYP2B6, CYP2C18, CYP3A4, EPHX1, GSTA1, GSTA2, GSTM1, PTGS1, UGT1A10]
GO:0006690	icosanoid metabolic process	0	1.4013e-45	[AKR1C1, AKR1C2, AKR1C3, CBR1, CES1, CES2, CYP2B6, CYP2C18, EPHX1, EPHX2, GGT5, GGT6, GSTA1, GSTM1, PTGDS, PTGES2, PTGIS, PTGS1]
GO:0006631	fatty acid metabolic process	0	1.4013e-45	[ACACB, ACADS, ACSL4, ADH4, ADH7, AKR1C1, AKR1C2, AKR1C3, ASAH2, BAAT, CBR1, CES1, CES2, CYP2B6, CYP2C18, CYP3A4, EPHX1, EPHX2, GGT5, GNPAT, GSTA1, GSTM1, HADH, HADHA, HADHB, LDHD, LPGAT1, LYPLA1, PTGDS, PTGES2, PTGIS, PTGS1, SGPL1]
GO:0046394	carboxylic acid biosynthetic process	0	1.4013e-45	[ACACB, AKR1C3, ALDH18A1, ASAH2, ASS1, BAAT, CAD, CBR1, CES1, CYP3A4, ENOPH1, EPHX2, GART, GGT5, GGT6, GLS, GLUL, GPT, GSTM1, LPGAT1, MTHFD1, MTHFD1L, OAT, OTC, PSAT1, PSPH, PTGDS, PTGES2, PTGIS, PTGS1, PYCR1, PYCR2, SDS, SEPHS2, SHMT2]
GO:0032787	monocarboxylic acid metabolic process	0	1.4013e-45	[ACACB, ACADS, ACSL4, ADH1B, ADH4, ADH7, AKR1C1, AKR1C2, AKR1C3, ALDOB, ALDOC, ASAH2, BAAT, CBR1, CES1, CES2, CKB, CKM, CKMT2, CYP2B6, CYP2C18, CYP3A4, ENTPD5, EPHX1, EPHX2, GGT5, GNPAT, GNPDA1, GPI, GSTA1, GSTM1, HADH, HADHA, HADHB, HK1, HK2, LDHA, LDHD, LPGAT1, LYPLA1, ME1, MTHFD1L, PFKFB2, PFKP, PGM2L1, PTGDS, PTGES2, PTGIS, PTGS1, SDS, SGPL1, UGT1A10]
GO:0001676	long-chain fatty acid metabolic process	0	1.4013e-45	[ACSL4, AKR1C3, ASAH2, CBR1, CYP2B6, CYP2C18, CYP3A4, EPHX1, EPHX2, GSTA1, GSTM1, PTGDS, PTGES2, PTGIS, PTGS1]
GO:0033559	unsaturated fatty acid metabolic process	0	1.4013e-45	[AKR1C1, AKR1C2, AKR1C3, CBR1, CES1, CES2, CYP2B6, CYP2C18, EPHX1, EPHX2, GSTA1, GSTM1, PTGDS, PTGES2, PTGIS, PTGS1]
GO:0006633	fatty acid biosynthetic process	0	1.4013e-45	[ACACB, AKR1C3, ASAH2, CBR1, CYP3A4, EPHX2, GSTM1, LPGAT1, PTGDS, PTGES2, PTGIS, PTGS1]
GO:0072330	monocarboxylic acid biosynthetic process	0	1.4013e-45	[ACACB, AKR1C3, ASAH2, BAAT, CBR1, CES1, CYP3A4, EPHX2, GSTM1, LPGAT1, PTGDS, PTGES2, PTGIS, PTGS1, SDS]
GO:0006692	prostanoid metabolic process	0	1.4013e-45	[AKR1C1, AKR1C2, AKR1C3, CBR1, CES1, CES2, GSTA1, GSTM1, PTGDS, PTGES2, PTGIS, PTGS1]
GO:0019369	arachidonic acid metabolic process	0	1.4013e-45	[AKR1C3, CBR1, CYP2B6, CYP2C18, EPHX1, EPHX2, PTGDS, PTGES2, PTGIS, PTGS1]
GO:0006693	prostaglandin metabolic process	0	1.4013e-45	[AKR1C1, AKR1C2, AKR1C3, CBR1, CES1, CES2, GSTA1, GSTM1, PTGDS, PTGES2, PTGIS, PTGS1]
GO:0006520	cellular amino acid metabolic process	2.01944e-32	5.55347e-32	[ADSS2, AGMAT, AHCY, ALDH18A1, ALDH6A1, ASS1, BAAT, CAD, ENOPH1, EPRS1, GART, GFPT1, GGT5, GLS, GLUL, GPT, GSS, IL4I1, LDHD, MARS2, MTHFD1, OAT, ODC1, OTC, PSAT1, PSPH, PYCR1, PYCR2, SDS, SEPHS2, SHMT2, SMS, WARS1]
GO:1901605	alpha-amino acid metabolic process	2.01944e-32	5.55347e-32	[ADSS2, AGMAT, AHCY, ALDH18A1, ALDH6A1, ASS1, BAAT, CAD, ENOPH1, GART, GFPT1, GLS, GLUL, GPT, IL4I1, LDHD, MTHFD1, OAT, ODC1, OTC, PSAT1, PSPH, PYCR1, PYCR2, SDS, SEPHS2, SHMT2, SMS]
GO:0008652	cellular amino acid biosynthetic process	2.01944e-32	5.55347e-32	[ALDH18A1, ASS1, CAD, ENOPH1, GLS, GLUL, GPT, MTHFD1, OAT, OTC, PSAT1, PSPH, PYCR1, PYCR2, SEPHS2, SHMT2]
GO:0009063	cellular amino acid catabolic process	2.01944e-32	5.55347e-32	[AHCY, ALDH6A1, GLS, GLUL, GPT, IL4I1, LDHD, OAT, OTC, SDS, SHMT2]
GO:0046394	carboxylic acid biosynthetic process	2.01944e-32	5.55347e-32	[ACACB, AKR1C3, ALDH18A1, ASAH2, ASS1, BAAT, CAD, CBR1, CES1, CYP3A4, ENOPH1, EPHX2, GART, GGT5, GGT6, GLS, GLUL, GPT, GSTM1, LPGAT1, MTHFD1, MTHFD1L, OAT, OTC, PSAT1, PSPH, PTGDS, PTGES2, PTGIS, PTGS1, PYCR1, PYCR2, SDS, SEPHS2, SHMT2]
GO:0046395	carboxylic acid catabolic process	2.01944e-32	5.55347e-32	[ACACB, ACADS, AHCY, ALDH6A1, GLS, GLUL, GNPDA1, GPT, GUSB, HADH, HADHA, HADHB, HEXB, IL4I1, LDHD, OAT, OTC, SDS, SHMT2]
GO:0043648	dicarboxylic acid metabolic process	2.01944e-32	5.55347e-32	[ADSS2, ALDH18A1, ASS1, GLS, GLUL, LDHD, ME1, MTHFD1, MTHFD1L, MTHFD2, OAT, SHMT2]
GO:0009064	glutamine family amino acid metabolic process	2.01944e-32	5.55347e-32	[AGMAT, ALDH18A1, ASS1, CAD, GFPT1, GLS, GLUL, OAT, OTC, PYCR1, PYCR2]
GO:0006633	fatty acid biosynthetic process	2.01944e-32	5.55347e-32	[ACACB, AKR1C3, ASAH2, CBR1, CYP3A4, EPHX2, GSTM1, LPGAT1, PTGDS, PTGES2, PTGIS, PTGS1]
GO:0072330	monocarboxylic acid biosynthetic process	2.01944e-32	5.55347e-32	[ACACB, AKR1C3, ASAH2, BAAT, CBR1, CES1, CYP3A4, EPHX2, GSTM1, LPGAT1, PTGDS, PTGES2, PTGIS, PTGS1, SDS]
GO:1901606	alpha-amino acid catabolic process	2.01944e-32	5.55347e-32	[AHCY, ALDH6A1, GLS, GLUL, GPT, IL4I1, LDHD, OAT, OTC, SDS, SHMT2]
GO:1901607	alpha-amino acid biosynthetic process	2.01944e-32	5.55347e-32	[ALDH18A1, ASS1, CAD, ENOPH1, GLS, GLUL, MTHFD1, OAT, OTC, PSAT1, PSPH, PYCR1, PYCR2, SEPHS2, SHMT2]
GO:0055086	nucleobase-containing small molecule metabolic process	1.12104e-43	4.13383e-43	[ACACB, ACSL4, ADCY5, ADSS2, AHCY, ALDH6A1, ALDOB, ALDOC, AMPD1, AMPD2, BAAT, CAD, CMPK1, DCK, DGUOK, DTYMK, ENPP3, ENTPD3, ENTPD5, ENTPD6, FLAD1, GART, GFPT1, GNE, GNPDA1, GNPNAT1, GPI, HK1, HK2, HPRT1, ITPA, LDHA, LDHD, ME1, MTHFD1, MTHFD1L, NME2, NME4, NNMT, NPR1, NUDT5, PAICS, PDE2A, PFKFB2, PFKP, PGM2L1, PGM3, PRPS1, PTGIS, RRM1, RRM2, RRM2B, TK1, TXNRD1, TYMS, UCK2, UCKL1]
GO:0019318	hexose metabolic process	1.12104e-43	4.13383e-43	[ACACB, ALDOB, ALDOC, B4GALT1, G6PC, G6PD, GLB1, GNPDA1, GPI, GPT, HK1, HK2, PFKFB2, PFKP, PGM2L1, SDS]
GO:0019693	ribose phosphate metabolic process	1.12104e-43	4.13383e-43	[ACACB, ACSL4, ADCY5, ADSS2, ALDOB, ALDOC, AMPD1, AMPD2, BAAT, CAD, CMPK1, ENTPD5, G6PD, GART, GNPDA1, GPI, HK1, HK2, HPRT1, ITPA, LDHA, LDHD, NME2, NME4, NPR1, NUDT5, PAICS, PDE2A, PFKFB2, PFKP, PGM2L1, PRPS1, UCK2, UCKL1]
GO:0046365	monosaccharide catabolic process	1.12104e-43	4.13383e-43	[ALDOB, ALDOC, GLB1, GNPDA1, GPI, HK1, HK2, NUDT5, PFKFB2, PFKP, PGM2L1]
GO:0090407	organophosphate biosynthetic process	1.12104e-43	4.13383e-43	[ACACB, ACSL4, ADCY5, ADSS2, AMPD1, AMPD2, CAD, CHKA, CKB, CKM, CKMT2, CMPK1, DCK, DGUOK, DTYMK, ETNK1, FLAD1, G6PD, GART, GNPAT, HEXB, HPRT1, ISYNA1, ITPKB, LDHD, LPCAT1, LPGAT1, MBOAT7, ME1, MTHFD1, NME2, NME4, NNMT, NPR1, PAICS, PIK3CB, PIP5K1A, PLCD1, PRPS1, PTDSS1, PTGIS, RRM1, RRM2, RRM2B, TK1, TYMS, UCK2, UCKL1]
GO:0006753	nucleoside phosphate metabolic process	1.12104e-43	4.13383e-43	[ACACB, ACSL4, ADCY5, ADSS2, ALDOB, ALDOC, AMPD1, AMPD2, BAAT, CAD, CMPK1, DCK, DGUOK, DTYMK, ENPP3, ENTPD3, ENTPD5, FLAD1, GART, GNPDA1, GPI, HK1, HK2, HPRT1, ITPA, LDHA, LDHD, ME1, MTHFD1, NME2, NME4, NNMT, NPR1, NUDT5, PAICS, PDE2A, PFKFB2, PFKP, PGM2L1, PRPS1, PTGIS, RRM1, RRM2, RRM2B, TK1, TYMS, UCK2, UCKL1]
GO:0009112	nucleobase metabolic process	1.12104e-43	4.13383e-43	[ALDH6A1, CAD, CMPK1, GART, HPRT1, MTHFD1, MTHFD1L, PAICS, PRPS1, RRM1, TYMS]
GO:0009116	nucleoside metabolic process	1.12104e-43	4.13383e-43	[AHCY, CAD, DCK, DGUOK, DTYMK, HPRT1, NME2, NME4, PRPS1, TK1, UCK2, UCKL1]
GO:0034404	nucleobase-containing small molecule biosynthetic process	1.12104e-43	4.13383e-43	[CAD, DCK, DTYMK, ENPP3, ENTPD3, HPRT1, ITPA, NME2, NME4, NUDT5, PDE2A, TK1, UCK2, UCKL1]
GO:0072522	purine-containing compound biosynthetic process	1.12104e-43	4.13383e-43	[ACACB, ACSL4, ADCY5, ADSS2, AMPD1, AMPD2, DCK, DGUOK, GART, HPRT1, LDHD, MTHFD1, MTHFD1L, NME2, NME4, NPR1, PAICS, PRPS1]
GO:0072528	pyrimidine-containing compound biosynthetic process	1.12104e-43	4.13383e-43	[CAD, CMPK1, DCK, DTYMK, NME2, NME4, PRPS1, TK1, TYMS, UCK2, UCKL1]
GO:0006006	glucose metabolic process	1.12104e-43	4.13383e-43	[ACACB, ALDOB, ALDOC, G6PC, G6PD, GNPDA1, GPI, GPT, HK1, HK2, PFKFB2, PFKP, PGM2L1, SDS]
GO:0019320	hexose catabolic process	1.12104e-43	4.13383e-43	[ALDOB, ALDOC, GLB1, GNPDA1, GPI, HK1, HK2, PFKFB2, PFKP, PGM2L1]
GO:0046390	ribose phosphate biosynthetic process	1.12104e-43	4.13383e-43	[ACACB, ACSL4, ADCY5, ADSS2, AMPD1, AMPD2, CAD, CMPK1, G6PD, GART, HPRT1, LDHD, NME2, NME4, NPR1, PAICS, PRPS1, UCK2, UCKL1]
GO:0009117	nucleotide metabolic process	1.12104e-43	4.13383e-43	[ACACB, ACSL4, ADCY5, ADSS2, ALDOB, ALDOC, AMPD1, AMPD2, BAAT, CAD, CMPK1, DCK, DGUOK, DTYMK, ENPP3, ENTPD5, FLAD1, GART, GNPDA1, GPI, HK1, HK2, HPRT1, ITPA, LDHA, LDHD, ME1, MTHFD1, NME2, NME4, NNMT, NPR1, NUDT5, PAICS, PDE2A, PFKFB2, PFKP, PGM2L1, PRPS1, PTGIS, RRM1, RRM2, RRM2B, TK1, TYMS, UCK2, UCKL1]
GO:0009123	nucleoside monophosphate metabolic process	1.12104e-43	4.13383e-43	[ADSS2, AMPD1, AMPD2, CAD, CMPK1, DCK, DGUOK, DTYMK, GART, HPRT1, PAICS, PRPS1, TK1, TYMS, UCK2, UCKL1]
GO:0009132	nucleoside diphosphate metabolic process	1.12104e-43	4.13383e-43	[ALDOB, ALDOC, CMPK1, DTYMK, ENTPD3, ENTPD5, GNPDA1, GPI, HK1, HK2, LDHA, NME2, NME4, NUDT5, PFKFB2, PFKP, PGM2L1]
GO:0009141	nucleoside triphosphate metabolic process	1.12104e-43	4.13383e-43	[CAD, CMPK1, DGUOK, DTYMK, ENPP3, ENTPD3, ITPA, NME2, NME4, RRM2B, TYMS, UCK2, UCKL1]
GO:0046939	nucleotide phosphorylation	1.12104e-43	4.13383e-43	[ALDOB, ALDOC, CMPK1, DTYMK, ENTPD5, GNPDA1, GPI, HK1, HK2, LDHA, NME2, NME4, PFKFB2, PFKP, PGM2L1]
GO:1901293	nucleoside phosphate biosynthetic process	1.12104e-43	4.13383e-43	[ACACB, ACSL4, ADCY5, ADSS2, AMPD1, AMPD2, CAD, CMPK1, DCK, DGUOK, DTYMK, FLAD1, GART, HPRT1, LDHD, ME1, MTHFD1, NME2, NME4, NNMT, NPR1, PAICS, PRPS1, PTGIS, RRM1, RRM2, RRM2B, TK1, TYMS, UCK2, UCKL1]
GO:0006163	purine nucleotide metabolic process	1.12104e-43	4.13383e-43	[ACACB, ACSL4, ADCY5, ADSS2, ALDOB, ALDOC, AMPD1, AMPD2, BAAT, CMPK1, DCK, DGUOK, ENTPD5, GART, GNPDA1, GPI, HK1, HK2, HPRT1, ITPA, LDHA, LDHD, MTHFD1, NME2, NME4, NPR1, PAICS, PDE2A, PFKFB2, PFKP, PGM2L1, PRPS1]
GO:0006220	pyrimidine nucleotide metabolic process	1.12104e-43	4.13383e-43	[CAD, CMPK1, DCK, DTYMK, ENPP3, NME2, NME4, PRPS1, TYMS, UCK2, UCKL1]
GO:0009259	ribonucleotide metabolic process	1.12104e-43	4.13383e-43	[ACACB, ACSL4, ADCY5, ADSS2, ALDOB, ALDOC, AMPD1, AMPD2, BAAT, CAD, CMPK1, ENTPD5, GART, GNPDA1, GPI, HK1, HK2, HPRT1, ITPA, LDHA, LDHD, NME2, NME4, NPR1, PAICS, PDE2A, PFKFB2, PFKP, PGM2L1, UCK2, UCKL1]
GO:0006090	pyruvate metabolic process	1.12104e-43	4.13383e-43	[ALDOB, ALDOC, ENTPD5, GNPDA1, GPI, HK1, HK2, LDHA, LDHD, ME1, PFKFB2, PFKP, PGM2L1, SDS]
GO:0006165	nucleoside diphosphate phosphorylation	1.12104e-43	4.13383e-43	[ALDOB, ALDOC, CMPK1, DTYMK, ENTPD5, GNPDA1, GPI, HK1, HK2, LDHA, NME2, NME4, PFKFB2, PFKP, PGM2L1]
GO:0009124	nucleoside monophosphate biosynthetic process	1.12104e-43	4.13383e-43	[ADSS2, AMPD1, AMPD2, CAD, CMPK1, DCK, DGUOK, GART, HPRT1, PAICS, PRPS1, TK1, TYMS, UCK2, UCKL1]
GO:0009135	purine nucleoside diphosphate metabolic process	1.12104e-43	4.13383e-43	[ALDOB, ALDOC, ENTPD5, GNPDA1, GPI, HK1, HK2, LDHA, PFKFB2, PFKP, PGM2L1]
GO:0009161	ribonucleoside monophosphate metabolic process	1.12104e-43	4.13383e-43	[ADSS2, AMPD1, AMPD2, CAD, CMPK1, GART, HPRT1, PAICS, PRPS1, UCK2, UCKL1]
GO:0009165	nucleotide biosynthetic process	1.12104e-43	4.13383e-43	[ACACB, ACSL4, ADCY5, ADSS2, AMPD1, AMPD2, CAD, CMPK1, DCK, DGUOK, DTYMK, FLAD1, GART, HPRT1, LDHD, ME1, MTHFD1, NME2, NME4, NNMT, NPR1, PAICS, PRPS1, PTGIS, RRM1, RRM2, RRM2B, TK1, TYMS, UCK2, UCKL1]
GO:0009185	ribonucleoside diphosphate metabolic process	1.12104e-43	4.13383e-43	[ALDOB, ALDOC, CMPK1, ENTPD5, GNPDA1, GPI, HK1, HK2, LDHA, NUDT5, PFKFB2, PFKP, PGM2L1]
GO:0006757	ATP generation from ADP	1.12104e-43	4.13383e-43	[ALDOB, ALDOC, ENTPD5, GNPDA1, GPI, HK1, HK2, LDHA, PFKFB2, PFKP, PGM2L1]
GO:0006164	purine nucleotide biosynthetic process	1.12104e-43	4.13383e-43	[ACACB, ACSL4, ADCY5, ADSS2, AMPD1, AMPD2, DCK, DGUOK, GART, HPRT1, LDHD, MTHFD1, NME2, NME4, NPR1, PAICS, PRPS1]
GO:0009150	purine ribonucleotide metabolic process	1.12104e-43	4.13383e-43	[ACACB, ACSL4, ADCY5, ADSS2, ALDOB, ALDOC, AMPD1, AMPD2, BAAT, ENTPD5, GART, GNPDA1, GPI, HK1, HK2, HPRT1, ITPA, LDHA, LDHD, NME2, NME4, NPR1, PAICS, PDE2A, PFKFB2, PFKP, PGM2L1]
GO:0009260	ribonucleotide biosynthetic process	1.12104e-43	4.13383e-43	[ACACB, ACSL4, ADCY5, ADSS2, AMPD1, AMPD2, CAD, CMPK1, GART, HPRT1, LDHD, NME2, NME4, NPR1, PAICS, UCK2, UCKL1]
GO:0009156	ribonucleoside monophosphate biosynthetic process	1.12104e-43	4.13383e-43	[ADSS2, AMPD1, AMPD2, CAD, CMPK1, GART, HPRT1, PAICS, PRPS1, UCK2, UCKL1]
GO:0009179	purine ribonucleoside diphosphate metabolic process	1.12104e-43	4.13383e-43	[ALDOB, ALDOC, ENTPD5, GNPDA1, GPI, HK1, HK2, LDHA, PFKFB2, PFKP, PGM2L1]
GO:0006096	glycolytic process	1.12104e-43	4.13383e-43	[ALDOB, ALDOC, ENTPD5, GNPDA1, GPI, HK1, HK2, LDHA, PFKFB2, PFKP, PGM2L1]
GO:0009152	purine ribonucleotide biosynthetic process	1.12104e-43	4.13383e-43	[ACACB, ACSL4, ADCY5, ADSS2, AMPD1, AMPD2, GART, HPRT1, LDHD, NME2, NME4, NPR1, PAICS]
GO:0046031	ADP metabolic process	1.12104e-43	4.13383e-43	[ALDOB, ALDOC, ENTPD5, GNPDA1, GPI, HK1, HK2, LDHA, PFKFB2, PFKP, PGM2L1]
