# Supplementary material for: A 13-Gene Metabolic Prognostic Signature Is Associated With Clinical and Immune Features in Stomach Adenocarcinoma
Source: Front Oncol. 2021 Jun 21;11:612952. doi: 10.3389/fonc.2021.612952 (PMC8256842; doi:10.3389/fonc.2021.612952)
Supplement: Supplementary file 6 [file Table_6.xlsx]

## Sheet: Sheet1
Supplementary table 6: The protein and protein interaction of differently expressed metabolism related genes in STAD.
node1	node2	coexpression	experimentally_determined_interaction	combined_score
POLR1B	POLR1C	0.836	0.959	0.999
PAICS	GART	0.95	0.663	0.999
POLR1B	POLR1A	0.921	0.964	0.999
POLR1C	POLR1A	0.491	0.958	0.999
HADHA	HADHB	0.984	0.996	0.999
POLR2B	POLR2K	0.063	0.999	0.999
POLR2H	POLR1C	0.344	0.971	0.999
RRM1	RRM2B	0.787	0.874	0.999
RRM2	RRM1	0.879	0.78	0.999
POLR2H	POLR2K	0.336	0.998	0.999
POLR2H	POLR2B	0.08	0.998	0.999
POLR1C	POLR2K	0.156	0.949	0.999
ASS1	OTC	0.851	0	0.999
POLD1	POLD3	0.351	0.929	0.999
POLR1B	POLR2H	0.173	0.956	0.998
POLR2H	POLR1A	0.108	0.963	0.998
ALDH18A1	OAT	0.081	0.707	0.997
TYMS	TK1	0.787	0	0.997
GART	SHMT2	0.851	0	0.997
MTHFD2	GART	0.748	0	0.996
MTHFD1L	GART	0.679	0	0.996
SRM	ODC1	0.109	0.128	0.996
PSPH	PSAT1	0.236	0	0.996
GART	MTHFD1	0.695	0	0.996
AKR1C1	AKR1C3	0.214	0.943	0.995
HADH	HADHB	0.166	0.35	0.995
GPI	G6PD	0.155	0	0.994
GNPAT	AGPS	0.064	0.379	0.993
MTHFD2	SHMT2	0.528	0	0.993
PRIM2	POLD1	0.652	0.361	0.992
TYMS	DTYMK	0.467	0.05	0.992
DTYMK	TK1	0.569	0	0.991
AKR1C1	AKR1C2	0.405	0.86	0.991
GPI	PFKP	0.679	0.174	0.991
GPI	HK1	0.146	0	0.989
POLR1B	POLR2K	0.107	0.788	0.989
HK1	G6PD	0.091	0	0.989
PGM3	GNPNAT1	0.189	0	0.988
ASS1	CAD	0.498	0.35	0.987
SAT1	ODC1	0.061	0	0.987
OAT	ODC1	0.062	0	0.987
ASS1	ADSS	0.189	0	0.986
HK1	HK2	0.061	0.933	0.986
MTHFD1L	SHMT2	0.201	0.193	0.986
SHMT2	MTHFD1	0.205	0.193	0.986
CKB	CKM	0	0.857	0.985
ITPA	ADSS	0.089	0.559	0.985
AKR1C2	AKR1C3	0.214	0.912	0.985
GSTA2	GSTA1	0.785	0.379	0.985
SHMT2	TYMS	0.2	0	0.985
POLR2K	POLR1A	0.064	0.807	0.984
PSPH	SHMT2	0.081	0.123	0.984
TYMS	MTHFD1	0.159	0	0.984
AGMAT	ODC1	0.063	0	0.983
TYMS	RRM1	0.896	0	0.982
POLR2B	POLR1A	0.324	0.905	0.982
GFPT1	GNPNAT1	0.135	0.05	0.981
PTGS1	PTGIS	0.05	0.379	0.981
HADHB	ACADS	0.461	0	0.98
PYGB	PYGM	0.061	0.81	0.98
CES1	GUSB	0	0.379	0.979
SRM	AGMAT	0.063	0	0.978
PFKP	ALDOC	0.215	0	0.978
PFKP	ALDOB	0.188	0	0.975
UCK2	UCKL1	0	0.874	0.975
PYCR1	PYCR2	0.156	0.862	0.975
POLD1	POLE3	0.151	0.304	0.974
ITPA	ENTPD6	0.062	0	0.974
PYCR1	ALDH18A1	0.352	0	0.973
GLB1	GLA	0.09	0	0.973
ITPA	ENTPD5	0.062	0	0.973
GLS	GLUL	0	0	0.972
RRM2	RRM2B	0	0.864	0.972
HADHA	ACADS	0.123	0.085	0.972
EPHX1	CYP2B6	0.055	0.157	0.972
SAT1	SRM	0	0	0.971
HADH	ALDH6A1	0.667	0	0.971
MTHFD2	TYMS	0.141	0.057	0.97
RRM2	TYMS	0.923	0.05	0.97
ADSS	HPRT1	0.161	0	0.97
GPI	HK2	0.146	0	0.97
AMPD1	ADSS	0.064	0	0.969
DTYMK	RRM1	0.308	0	0.969
LDHA	LDHD	0.062	0	0.969
CMPK1	DCK	0.077	0	0.969
ENPP3	ENTPD3	0.064	0.05	0.969
TXNRD1	SEPHS2	0.062	0	0.969
PRIM2	POLD3	0.273	0	0.968
GFPT1	CAD	0.064	0.388	0.968
PRIM2	POLE3	0.324	0	0.968
CMPK1	NME4	0.064	0	0.967
GUSB	GLA	0.062	0	0.967
ISYNA1	IMPA2	0.061	0	0.966
RRM2	DTYMK	0.409	0.05	0.966
GNPDA1	GNPNAT1	0.064	0	0.966
AKR1C3	CBR1	0.063	0	0.966
POLE3	POLD3	0.114	0	0.964
GLB1	HEXB	0.187	0	0.964
GPI	GFPT1	0.061	0	0.964
GLB1	GUSB	0.098	0	0.964
ASAH2	ASAH1	0	0	0.962
HK1	GFPT1	0.062	0	0.962
EPHX1	CYP3A4	0.062	0.081	0.96
DTYMK	NME4	0.133	0	0.96
DNMT1	AHCY	0.063	0	0.96
CES1	CYP3A4	0.061	0	0.958
PTGS1	PTGES2	0	0	0.958
GNPAT	BAAT	0.062	0	0.958
ADSS	CAD	0.11	0	0.957
SHMT2	SDS	0.063	0	0.957
AMPD1	ITPA	0.061	0	0.957
HEXB	GLA	0.084	0	0.957
OAT	OTC	0.276	0	0.956
MTHFD1L	MTHFD2	0.231	0	0.956
ALDH18A1	GLUL	0.063	0	0.956
PSPH	SDS	0.061	0	0.956
CYP3A4	CES2	0.054	0	0.956
G6PD	HK2	0.091	0	0.955
SMS	ENOPH1	0.136	0.857	0.955
GNPDA1	GPI	0.063	0	0.955
PTGES2	PTGIS	0	0	0.954
PTGDS	PTGES2	0	0	0.954
HK1	G6PC	0.051	0	0.954
PTGDS	PTGIS	0	0	0.953
GFPT1	GLUL	0.081	0	0.952
DTYMK	RRM2B	0.164	0.05	0.952
GNPDA1	HK1	0.124	0	0.952
HK1	GNPNAT1	0.062	0.054	0.951
GLS	CAD	0.062	0	0.951
PTGDS	PTGS1	0	0	0.951
EPHX1	CYP2C18	0.055	0.157	0.951
ALDH18A1	PYCR2	0.337	0	0.951
ADSS	AMPD2	0.064	0	0.95
POLD1	POLR2B	0.1	0	0.949
GGT6	GSS	0.061	0	0.949
ENPP3	ENTPD5	0.064	0.05	0.948
SMS	SRM	0.065	0	0.948
CYP3A4	CYP2B6	0.117	0	0.948
GUSB	HEXB	0.107	0	0.947
OPLAH	GGT5	0.05	0	0.947
GPI	G6PC	0	0	0.947
GPI	ALDOB	0.356	0	0.947
ITPA	ENTPD3	0.063	0	0.946
G6PD	G6PC	0.055	0	0.946
NME2	DTYMK	0.121	0	0.946
GGT5	GSS	0.061	0	0.946
MAOB	MAOA	0.18	0.685	0.945
LDHA	GPI	0.239	0	0.945
ASAH1	SMPD1	0.064	0.379	0.945
ENPP3	ENTPD6	0.064	0.05	0.945
CMPK1	RRM1	0.064	0	0.944
DCK	AMPD2	0	0	0.944
ITPKB	INPP5A	0.061	0	0.944
AMPD1	HPRT1	0.093	0	0.944
GPI	ALDOC	0.372	0	0.944
HPRT1	AMPD2	0.1	0	0.943
MAOA	AOC3	0.082	0	0.943
MAOB	AOC3	0.089	0	0.943
GLUL	CAD	0.086	0.05	0.943
AKR1C3	PTGDS	0	0	0.942
SAT1	AGMAT	0.062	0	0.941
GPX3	GSS	0	0	0.94
SMPD4	UGT8	0	0	0.94
NUDT5	PYCR1	0.084	0.933	0.94
CMPK1	RRM2B	0.09	0	0.94
EPHX1	AKR1C1	0.078	0	0.939
MTHFD2	MTHFD1	0.192	0	0.938
MAOA	ADH1B	0.103	0	0.938
SRM	SAT2	0	0	0.938
PNPT1	ENTPD3	0	0	0.937
GFPT1	HK2	0.062	0	0.937
OPLAH	GGT6	0.061	0	0.937
PNPT1	CANT1	0	0	0.936
PIP5K1A	PIK3CB	0.063	0.162	0.936
ITPA	HPRT1	0.064	0	0.935
HADH	HADHA	0.143	0	0.934
PNPT1	RRM1	0.123	0	0.934
RRM2B	NME4	0.099	0	0.934
EPHX2	CYP2B6	0.051	0.081	0.934
NUDT5	PRPS1	0.103	0.064	0.934
GART	TYMS	0.14	0	0.933
GNPDA1	GFPT1	0.062	0	0.933
GGT5	LAP3	0.061	0	0.933
SAT2	ODC1	0.061	0	0.933
MAOA	CYP3A4	0.063	0	0.932
ASS1	OAT	0.347	0	0.932
HK2	GNPNAT1	0.062	0.054	0.931
ASAH1	UGT8	0.061	0	0.931
ALDH6A1	ALDH1B1	0.16	0	0.931
PLCD1	PIP5K1A	0.062	0.085	0.931
SMPD4	SMPD1	0	0	0.931
CMPK1	RRM2	0.063	0	0.93
PNPT1	RRM2B	0.09	0	0.929
NME2	ITPA	0.141	0.083	0.928
FTH1	ALDOC	0.062	0.051	0.928
GGT6	LAP3	0.061	0	0.928
CYP3A4	CBR1	0	0.059	0.927
PTGES2	CBR1	0.048	0	0.927
EPHX1	GSTM1	0.078	0	0.927
HADH	ACADS	0.556	0	0.927
ADSS	ENTPD5	0.062	0	0.926
GFPT1	GLS	0	0	0.926
B4GALT1	GLB1	0	0	0.926
GNPDA1	HK2	0.11	0	0.925
MAOB	CYP3A4	0.063	0	0.925
DTYMK	ENTPD3	0.062	0	0.925
AKR1C3	CYP3A4	0.062	0	0.925
PTGS1	CYP2B6	0.055	0	0.925
SMPD1	UGT8	0	0	0.925
CES2	GUSB	0	0	0.925
ITPA	CANT1	0	0	0.925
LPGAT1	LPCAT1	0.05	0	0.925
ALDH6A1	ACACB	0.086	0	0.924
PGM2L1	PYGB	0.065	0	0.923
ALDH1B1	MAOA	0	0	0.923
ITPA	AMPD2	0.061	0	0.923
PNPT1	RRM2	0.12	0	0.923
PLCD1	ITPKB	0.061	0	0.923
HK1	PFKP	0.126	0.05	0.923
PRIM2	RRM1	0.857	0	0.922
PGM2L1	PYGM	0.065	0	0.922
MAOB	ALDH1B1	0.062	0	0.922
LDHA	G6PD	0.064	0	0.922
ALDH3A1	MAOA	0.064	0	0.921
AKR1C1	CYP3A4	0.062	0	0.921
CHIA	HEXB	0.062	0	0.921
PNPT1	NME2	0.062	0	0.921
UCK2	ENTPD3	0.061	0	0.921
ENTPD3	RRM1	0.111	0	0.92
EPRS	MARS2	0.312	0.365	0.92
POLR1B	EPRS	0.87	0.084	0.919
ACO2	OTC	0	0	0.918
MAOA	ADH4	0.061	0	0.918
ME1	LDHD	0.049	0	0.918
LDHD	ACO2	0.082	0	0.918
EPHX2	BAAT	0.061	0	0.917
ITPA	NME4	0.099	0.069	0.917
POLR2B	POLD3	0.078	0	0.917
ALDH6A1	HADHB	0.177	0	0.916
RRM1	NME4	0.077	0	0.916
RRM2	NME4	0.121	0	0.916
EPHX2	GNPAT	0.063	0	0.916
PDE2A	DCK	0.061	0	0.915
ENTPD3	RRM2B	0.065	0	0.915
GART	ADSS	0.188	0.423	0.915
ALDH3A1	AOC3	0.064	0.132	0.915
LAP3	GSS	0.167	0	0.914
PNPT1	NME4	0.062	0	0.914
GUSB	PYGB	0.061	0	0.914
AMPD1	DCK	0	0	0.913
PNPT1	ENTPD5	0	0	0.913
ITPA	DGUOK	0.062	0	0.913
AMPD1	AMPD2	0.061	0.548	0.913
AKR1C3	AKR1B10	0.102	0	0.913
ASAH1	FTH1	0.061	0.126	0.912
ACP5	ENPP3	0.086	0	0.912
ALDH3A1	MAOB	0	0	0.912
ADSS	CANT1	0	0	0.912
SMS	ODC1	0.085	0.128	0.911
PYCR1	LAP3	0.111	0	0.911
POLR2H	POLD1	0.061	0	0.911
ASAH1	CANT1	0	0	0.911
ENTPD6	ADSS	0.062	0	0.91
MTHFD1L	MTHFD1	0.099	0	0.91
LPCAT1	PLA2G7	0.061	0	0.91
CANT1	ALDOC	0.061	0	0.91
IL4I1	MAOA	0	0	0.91
IL4I1	MAOB	0	0	0.91
POLR2H	POLE3	0.134	0	0.909
SAT1	MAOA	0.096	0	0.909
IL4I1	ASS1	0	0	0.909
PYCR2	LAP3	0.111	0	0.908
UGT8	GLA	0.059	0	0.908
LDHD	OTC	0.062	0	0.908
EPRS	GLUL	0.109	0.267	0.908
SAT1	MAOB	0.063	0	0.908
AGMAT	SAT2	0.062	0	0.907
RRM2	ENTPD3	0.065	0	0.907
AKR1B10	GLA	0	0	0.907
GLB1	PYGB	0	0	0.906
UCKL1	ENTPD3	0.061	0	0.906
TYMS	ENTPD3	0.063	0	0.906
ENTPD3	AMPD2	0.062	0	0.905
IL4I1	ADSS	0	0	0.905
AKR1B10	GLB1	0.055	0	0.905
CANT1	HPRT1	0.063	0	0.905
ASAH2	UGT8	0.062	0	0.905
ENTPD3	TK1	0.063	0	0.905
ACP5	BLVRB	0.081	0	0.904
ENTPD3	DCK	0	0	0.904
PYCR1	P4HA1	0.065	0	0.904
IL4I1	CAD	0.062	0	0.904
POLR1B	POLR2B	0.129	0.862	0.904
PTDSS1	LPCAT1	0.062	0	0.904
HEXB	PYGB	0.062	0	0.903
MAOB	SAT2	0.055	0	0.903
AOC3	SAT2	0.079	0	0.903
ENPP3	PGM2L1	0.063	0	0.903
SAT1	AOC3	0.079	0	0.903
PTGES2	PYGB	0.076	0	0.903
AMPD1	ENTPD3	0.064	0	0.903
ADSS	ENTPD3	0.061	0	0.903
ASAH1	ALDOC	0	0	0.903
MAOA	SAT2	0.055	0	0.903
TXNDC12	GSS	0.075	0	0.903
ACP5	FLAD1	0.063	0	0.903
ENPP3	UCK2	0.061	0	0.903
POLD1	POLR2K	0	0	0.902
POLR2H	POLD3	0.062	0	0.902
POLR2B	POLE3	0.06	0	0.902
AMPD1	ENPP3	0	0	0.902
ENPP3	CANT1	0	0	0.902
POLE3	POLR2K	0.063	0	0.902
CANT1	FTH1	0.061	0	0.902
B4GALT1	LPCAT1	0.061	0	0.902
ENPP3	HPRT1	0.055	0	0.902
GLB1	G6PC	0.061	0	0.902
CMPK1	DTYMK	0.064	0.167	0.901
ENPP3	UCKL1	0	0	0.901
P4HA1	LAP3	0	0	0.901
PYCR2	P4HA1	0	0	0.901
GPI	TREH	0.651	0	0.901
ENPP3	DCK	0	0	0.901
GGT6	TXNDC12	0.06	0	0.901
GGT5	TXNDC12	0.06	0	0.901
ENPP3	PYGM	0	0	0.9
PTGES2	HEXB	0	0	0.9
GGT6	BAAT	0	0	0.9
GLB1	HK2	0	0	0.9
ENTPD5	HPRT1	0	0	0.9
PTGES2	GUSB	0.046	0	0.9
HK1	GLB1	0	0	0.9
ENTPD6	HPRT1	0	0	0.9
PTGES2	GLA	0	0	0.9
ITPA	NPR1	0	0	0.9
GLA	PYGB	0	0	0.9
ENPP3	PYGB	0	0	0.9
GGT5	BAAT	0	0	0.9
PTGES2	GLB1	0	0	0.9
POLR2K	POLD3	0	0	0.9
ENTPD3	HPRT1	0	0	0.9
PNPT1	ENTPD6	0	0	0.9
ENPP3	AMPD2	0	0	0.9
ALDOB	G6PC	0.145	0	0.899
ASS1	ALDH18A1	0.099	0	0.898
G6PD	ALDOB	0.077	0	0.897
EPRS	POLR1A	0.851	0	0.894
POLR2B	POLR1C	0.396	0.412	0.894
HK2	G6PC	0.051	0	0.893
ASAH2	SMPD1	0.049	0	0.892
DGUOK	RRM2B	0.511	0	0.891
ENTPD6	CANT1	0.084	0.204	0.89
UGT1A10	CYP2B6	0.109	0	0.89
ENTPD5	CANT1	0.055	0	0.888
ALDH3A1	ADH1B	0.063	0	0.888
NME2	NME4	0.097	0.387	0.887
CES1	CES2	0.062	0.379	0.886
G6PD	ALDOC	0.077	0	0.886
RRM2	TK1	0.732	0	0.883
CAD	OTC	0.301	0	0.882
CKMT2	CKM	0.841	0.269	0.882
HK1	PFKFB2	0.064	0	0.878
TK1	DCK	0.144	0	0.878
PGM3	ENOPH1	0.055	0.873	0.874
NUDT5	PYCR2	0.063	0.862	0.873
GART	EPRS	0.676	0	0.872
ALDH18A1	GLS	0	0	0.868
PSAT1	SHMT2	0.25	0.123	0.868
PFKP	HK2	0.093	0.05	0.864
EPHX1	EPHX2	0.061	0	0.863
CKB	ACO2	0.063	0.809	0.863
ASS1	ODC1	0.122	0	0.862
G6PC	ALDOC	0.062	0	0.857
UGT1A10	CYP3A4	0.166	0	0.856
PAFAH1B2	PLA2G7	0	0.12	0.856
ALDH1B1	ADH1B	0.063	0	0.854
CYP2B6	GSTM1	0	0.077	0.853
ADH7	ALDH3A1	0.063	0	0.851
SDS	AHCY	0.116	0	0.85
ALDH1B1	OAT	0.093	0.802	0.849
GGT6	GLUL	0.056	0.05	0.849
SAT1	SAT2	0	0.213	0.848
LDHA	ALDOC	0.113	0.05	0.847
TK1	DGUOK	0.151	0	0.847
TXNRD1	GPX3	0.148	0.065	0.846
ENPP3	POLR2B	0	0	0.845
LDHA	ME1	0.142	0.13	0.842
ENTPD6	ENTPD3	0	0.33	0.841
CYP3A4	GSTM1	0	0.064	0.841
ADH7	ALDH1B1	0.063	0	0.841
GGT5	GLUL	0.056	0.05	0.84
RRM2	DCK	0.504	0	0.837
AGMAT	OAT	0.149	0.132	0.837
PGM3	GFPT1	0.211	0	0.835
LDHA	HK2	0.107	0	0.835
ALDH1B1	ADH4	0.063	0	0.834
PSAT1	ALDH18A1	0.265	0	0.834
PFKP	PFKFB2	0.088	0.064	0.833
HK1	AKR1B10	0.064	0.05	0.833
CYP3A4	GSTA1	0.121	0.064	0.832
LDHA	ALDOB	0.113	0.05	0.832
ALDH6A1	ALDH18A1	0	0	0.832
ENPP3	FLAD1	0	0	0.831
CYP3A4	CYP2C18	0.19	0	0.828
ALDH1B1	GLUL	0.061	0	0.828
ENTPD5	ENTPD3	0.055	0.33	0.828
GGT6	GLS	0.061	0	0.824
GGT5	GLS	0	0	0.822
ADCY5	PDE2A	0.173	0.137	0.822
OPLAH	GLS	0	0	0.821
ALDH3A1	ADH4	0.063	0	0.821
PFKFB2	HK2	0.064	0	0.819
AKR1B10	HK2	0.064	0.05	0.819
AKR1B10	G6PC	0.061	0	0.819
EPHX1	GSTA1	0.062	0	0.816
POLR1C	EPRS	0.46	0.064	0.816
TYMS	RRM2B	0.664	0.05	0.815
EPRS	GLS	0	0	0.815
SMPD4	ASAH1	0	0	0.815
POLR1B	PNPT1	0.227	0	0.814
PNPT1	POLR1A	0.198	0	0.813
EPHX1	GSTA2	0.062	0	0.813
HK1	ALDOC	0.086	0	0.813
PYCR1	OAT	0.064	0	0.812
PAFAH1B2	LPCAT1	0.062	0	0.811
ENTPD6	ENTPD5	0	0	0.811
GSTA1	CYP2B6	0	0.077	0.81
SRM	OAT	0.062	0	0.809
GSTA2	GSTM5	0	0	0.809
HK1	ALDOB	0.063	0	0.809
PAICS	ADSS	0.085	0.343	0.809
ALDH3A1	GSTA1	0	0	0.808
GPX3	GSTM1	0.061	0	0.806
ALDOB	ALDOC	0	0	0.806
GSTA1	GSS	0.064	0.188	0.805
RRM1	DCK	0.273	0	0.804
OPLAH	GLUL	0.061	0	0.804
PAICS	SHMT2	0.713	0	0.801
SMPD4	ASAH2	0	0	0.8
UGT1A10	GUSB	0.061	0	0.799
GSTA2	CYP3A4	0.14	0.064	0.797
GSTA1	GSTM5	0	0	0.797
GPI	PYGB	0.526	0	0.793
ALDH1B1	ALDH18A1	0.077	0	0.792
PNPT1	POLR2B	0.146	0	0.791
GSTM1	ADH1B	0.061	0	0.79
GSTM1	GSS	0.064	0.188	0.789
PRIM2	TYMS	0.72	0	0.787
PSPH	ALDH18A1	0.189	0	0.787
G6PD	ME1	0.088	0	0.785
TXNRD1	RRM1	0.176	0.386	0.784
GSTA2	CYP2B6	0.06	0.077	0.783
TYMS	DCK	0.329	0.14	0.782
ASS1	GLUL	0.088	0	0.778
GPX3	GSTA1	0.082	0	0.776
UGT1A10	CYP2C18	0.191	0	0.773
SRM	ASS1	0.113	0	0.772
SHMT2	AHCY	0.357	0	0.772
LYPLA1	LPCAT1	0.061	0	0.771
MTHFD2	ALDH18A1	0.131	0.058	0.769
UGT1A10	CES2	0.062	0	0.769
NME2	RRM1	0.11	0	0.768
PLCD1	INPP5A	0.063	0	0.767
PNPT1	POLR1C	0.142	0.125	0.767
NPR1	PDE2A	0.145	0.137	0.767
ALDOB	BAAT	0.079	0	0.766
ALDOB	HK2	0.063	0	0.766
HK2	ALDOC	0.063	0	0.766
LDHA	HK1	0.063	0	0.764
GSTA2	ALDH3A1	0	0	0.763
SRM	ENOPH1	0.07	0	0.763
PRIM2	RRM2B	0.519	0	0.762
GSTA2	GPX3	0.061	0	0.76
ITPA	TYMS	0.065	0	0.759
SMS	SAT1	0.062	0	0.758
POLR1B	NME2	0.063	0.266	0.758
GSTA1	GSTM1	0	0	0.757
FTH1	PYGM	0	0	0.757
PGM3	ME1	0.063	0	0.757
ALDH1B1	AOC3	0.098	0.26	0.756
SMS	AGMAT	0.063	0	0.756
POLR1B	NME4	0.063	0.261	0.756
GSTM1	ADH4	0.062	0	0.755
SMS	ASS1	0.113	0	0.755
NME2	CANT1	0	0	0.754
LDHA	PFKP	0.169	0	0.753
ALDH18A1	OTC	0.061	0	0.753
PLCD1	IMPA2	0	0	0.752
PRIM2	RRM2	0.566	0	0.751
CES1	UGT1A10	0.062	0	0.751
POLR2H	ITPA	0.213	0	0.751
PAICS	MTHFD1	0.408	0	0.751
ALDH18A1	SHMT2	0.229	0	0.751
CANT1	ENTPD3	0.049	0	0.749
GPX3	GSTM5	0.061	0	0.749
ALDH1B1	AKR1B10	0.111	0.064	0.748
GSTA1	CYP2C18	0.175	0.077	0.748
NME2	RRM2	0.147	0	0.747
ALDH3A1	GSTM1	0	0	0.746
DCK	RRM2B	0.486	0	0.746
AMPD1	ENTPD5	0.062	0	0.745
GNPDA1	G6PD	0.132	0	0.744
GSTM1	CYP2C18	0	0.077	0.744
PRIM2	ENTPD3	0.085	0	0.743
ENTPD3	NME4	0.081	0	0.743
OAT	GLUL	0.063	0	0.741
MTHFD2	PSAT1	0.244	0	0.739
PLCD1	PIK3CB	0.062	0.157	0.738
POLR1B	ITPA	0.063	0	0.737
GSTA2	CYP2C18	0.141	0.077	0.736
TXNRD1	ALDH18A1	0.078	0	0.736
POLR2B	ITPA	0.063	0	0.736
GPI	PYGM	0.526	0	0.735
ALDH18A1	TYMS	0.076	0	0.734
ADH7	GSTA1	0.061	0	0.734
HADH	ALDH1B1	0.151	0	0.734
GSTA2	GSS	0.064	0.188	0.733
GPX3	GGT6	0.063	0	0.732
ITPA	POLR1A	0.061	0	0.732
GLB1	MARS2	0	0.731	0.731
ALDH6A1	ACADS	0.645	0	0.731
GART	RRM1	0.21	0	0.731
GSTA2	GSTM1	0	0	0.729
ADH7	GSTM1	0.059	0	0.729
GPT	GLUL	0.061	0	0.726
ADH7	MAOA	0.061	0	0.725
WARS	MARS2	0.138	0	0.725
ENTPD3	POLR1A	0.044	0	0.725
GGT5	GPX3	0.063	0	0.725
ITPA	POLD3	0.062	0	0.724
HK1	TREH	0.109	0	0.724
AMPD1	PYGM	0.189	0	0.723
NME2	POLR2B	0.063	0.161	0.723
POLR2B	NME4	0.063	0.161	0.723
UCKL1	ENTPD5	0.062	0	0.722
PGM3	TREH	0.063	0	0.722
GLS	UGT8	0	0	0.722
PSPH	GART	0.105	0	0.722
SMS	OAT	0.062	0	0.721
CANT1	AMPD2	0	0	0.721
POLR1B	ENTPD3	0.062	0	0.719
CMPK1	TYMS	0.064	0	0.719
MTHFD1L	TYMS	0.14	0	0.719
POLD1	RRM1	0.681	0	0.718
GSTA1	ADH1B	0.063	0	0.716
GSTA1	ADH4	0.061	0	0.716
GSTM5	GSS	0.064	0.188	0.716
GART	PRPS1	0.18	0	0.713
EPHX1	GSTM5	0.078	0	0.711
PDE2A	AMPD2	0.061	0	0.709
PGM3	GNPDA1	0.064	0	0.709
ENTPD3	POLD3	0	0	0.709
POLR2H	NME2	0.157	0.071	0.709
POLR2B	ENTPD3	0.062	0	0.707
POLR2H	NME4	0.061	0	0.707
PAICS	ASS1	0.063	0.363	0.707
MAOB	ADH1B	0.104	0	0.707
ALDH18A1	CAD	0.122	0.26	0.707
MTHFD1L	PAICS	0.272	0	0.706
NME2	ENTPD5	0.062	0	0.706
PFKP	PYGB	0.485	0	0.706
UCK2	DCK	0.063	0	0.705
CYP3A4	GSTM5	0	0.064	0.705
CANT1	RRM2B	0.055	0	0.705
POLR1C	NME4	0.079	0.071	0.704
PDE2A	CANT1	0	0	0.702
AMPD1	CANT1	0	0	0.702
NME2	RRM2B	0.099	0	0.7
ADH1B	GSTM5	0.083	0	0.699
AGMAT	ASS1	0.097	0	0.698
GART	CAD	0.295	0.05	0.696
NME2	POLR1C	0.079	0	0.695
ADH7	UGT1A10	0.063	0	0.695
GGT6	GSTM1	0.062	0	0.694
PDE2A	ENTPD3	0.079	0	0.694
CANT1	RRM1	0	0	0.693
UCK2	CANT1	0.061	0	0.692
PRIM2	NME2	0.064	0	0.692
GPI	GNPNAT1	0	0	0.691
PYCR1	ASS1	0.109	0	0.691
GSTA2	ADH1B	0.063	0	0.69
GGT5	GSTM1	0	0	0.69
ITPA	PDE2A	0	0	0.69
AMPD1	PDE2A	0	0	0.689
AMPD1	ENTPD6	0.062	0	0.689
ITPA	ALDOC	0	0.1	0.688
PGM3	GPI	0.058	0	0.688
ENTPD6	AMPD2	0.086	0	0.688
OAT	PYCR2	0.064	0	0.687
GGT5	GSTM5	0	0	0.687
LDHA	SDS	0.063	0	0.686
NME2	ENTPD6	0.062	0	0.685
GART	HPRT1	0.077	0	0.685
PRIM2	ITPA	0.103	0	0.684
ENPP3	PDE2A	0.063	0.093	0.684
TK1	RRM1	0.308	0	0.683
RRM2	ODC1	0.131	0	0.682
RRM2	CANT1	0.055	0	0.682
SRM	AHCY	0.226	0	0.682
ENTPD5	RRM1	0.102	0	0.681
POLD1	ITPA	0.084	0	0.681
NME2	POLR1A	0.063	0	0.68
ENTPD5	AMPD2	0.062	0	0.68
DTYMK	DCK	0.131	0	0.68
POLR1A	NME4	0.063	0	0.68
UGT1A10	ADH1B	0.063	0	0.68
GGT6	GSTM5	0.062	0	0.678
GNPDA1	ASS1	0	0.677	0.678
ITPA	POLR1C	0.117	0	0.678
PFKP	PYGM	0.461	0	0.678
HADH	HK1	0	0	0.678
CYP2B6	GSTM5	0	0.077	0.678
ENTPD6	RRM1	0.102	0	0.677
ALDH18A1	ODC1	0.09	0	0.677
EPRS	WARS	0.434	0	0.676
POLD1	NME4	0.096	0	0.675
GUSB	HPRT1	0	0	0.674
PRIM2	NME4	0.09	0	0.674
GGT6	GSTA1	0.061	0	0.674
ADH7	GSTA2	0.061	0	0.673
POLD1	NME2	0.09	0	0.673
ENTPD6	UCKL1	0.089	0	0.673
POLR1B	ADCY5	0.063	0	0.673
ADCY5	ENTPD3	0.08	0	0.671
ADCY5	ITPA	0	0	0.671
ALDH1B1	ACYP1	0	0	0.67
GPT	CYP3A4	0.09	0	0.669
UGT1A10	CBR1	0.048	0.084	0.668
ADCY5	POLR2B	0.063	0	0.668
POLR1B	NPR1	0.063	0	0.668
GSTA2	ADH4	0.061	0	0.668
NME2	POLE3	0.09	0	0.668
POLR2B	NPR1	0.063	0	0.668
CHDH	MTHFD1	0.082	0	0.667
ITPA	POLE3	0.085	0	0.666
CMPK1	ENTPD3	0.062	0	0.666
CYP2C18	GSTM5	0	0.077	0.666
ALDOC	ACO2	0.091	0.372	0.666
NME2	POLR2K	0.086	0	0.666
ADCY5	ENPP3	0.061	0	0.665
UCKL1	CANT1	0.062	0	0.665
ADH7	MAOB	0.063	0	0.665
ADCY5	NME4	0.061	0	0.665
MAOB	ADH4	0.063	0	0.665
POLD1	ENTPD3	0.064	0	0.664
GSTM1	GSTM5	0.069	0	0.664
NME2	NPR1	0	0	0.663
ENTPD6	NME4	0.062	0	0.663
ENTPD6	UCK2	0.062	0	0.663
ENTPD5	NME4	0.062	0	0.663
UCK2	ENTPD5	0.062	0	0.663
NME2	ENTPD3	0.062	0	0.663
TXNDC12	GSTM1	0.061	0	0.663
GLUL	OTC	0.077	0	0.662
AKR1C3	UGT1A10	0.065	0	0.661
ADCY5	POLR1A	0	0	0.66
CMPK1	ENTPD5	0	0	0.66
UCK2	TYMS	0.203	0	0.66
NPR1	POLR1A	0	0	0.66
TXNDC12	GSTM5	0.061	0	0.66
POLE3	NME4	0.067	0	0.659
ADCY5	POLR1C	0	0	0.658
UGT1A10	BLVRB	0.061	0	0.658
GGT5	GSTA1	0	0	0.658
RRM2	ENTPD5	0.064	0	0.658
ENTPD6	RRM2B	0.064	0	0.658
UGT1A10	ADH4	0.063	0	0.658
ENTPD5	RRM2B	0.064	0	0.658
POLR1C	NPR1	0	0	0.658
ADCY5	NME2	0	0	0.658
ITPA	POLR2K	0.063	0	0.658
ADH7	GSTM5	0.059	0	0.658
ENTPD6	RRM2	0.064	0	0.658
ENPP3	NPR1	0.062	0	0.657
POLR2K	NME4	0.061	0	0.657
ENPP3	POLR1C	0.061	0	0.657
AGMAT	ACACB	0.062	0	0.657
ENPP3	NME2	0.062	0	0.657
SMS	HPRT1	0.566	0	0.657
PNPT1	POLR2K	0.062	0	0.657
ENPP3	NME4	0.062	0	0.657
ENTPD6	PDE2A	0.061	0	0.657
ENTPD5	PDE2A	0.061	0	0.657
GSTA2	GGT6	0.061	0	0.657
POLR1C	ENTPD3	0.061	0	0.657
ADH4	GSTM5	0.062	0	0.657
CANT1	NME4	0	0	0.656
CKB	NME4	0.061	0	0.656
ALDH6A1	LAP3	0	0	0.656
ALDH3A1	GSTM5	0	0	0.655
POLR1B	ENPP3	0	0	0.655
NPR1	NME4	0	0	0.655
NPR1	ENTPD3	0.055	0	0.655
ADCY5	POLR2K	0	0	0.655
POLD3	NME4	0	0	0.653
POLR2H	PNPT1	0.05	0	0.653
NME2	POLD3	0	0	0.653
AGMAT	ALDH18A1	0	0	0.652
AKR1C1	UGT1A10	0	0	0.652
AKR1C2	UGT1A10	0	0	0.652
GPT	CYP2B6	0.063	0	0.652
GFPT1	P4HA1	0.061	0	0.652
POLE3	ENTPD3	0	0	0.65
GSTA2	TXNDC12	0	0	0.65
ADCY5	POLR2H	0	0	0.65
UCKL1	CAD	0.064	0	0.65
NPR1	POLR2K	0	0	0.65
GSTA2	GGT5	0	0	0.65
PRPS1	ADSS	0.113	0	0.65
POLR2H	NPR1	0	0	0.65
TXNDC12	GSTA1	0	0	0.65
POLR2H	ENPP3	0	0	0.65
POLR2K	ENTPD3	0	0	0.65
PDE2A	HPRT1	0	0	0.65
ENPP3	POLR2K	0	0	0.65
POLR2H	ENTPD3	0	0	0.65
ENPP3	POLR1A	0	0	0.65
TXNRD1	G6PD	0.189	0	0.649
DGUOK	NME4	0	0	0.648
CMPK1	UCKL1	0.083	0.056	0.646
PSAT1	ASS1	0.131	0	0.646
ALDH3A1	ALDH18A1	0.057	0	0.645
TYMS	ODC1	0.135	0	0.641
CHDH	AHCY	0.061	0	0.641
ASAH1	GLB1	0.074	0	0.64
G6PD	PFKP	0.098	0.045	0.639
AHCY	MTHFD1	0.174	0	0.639
CKM	PYGM	0.326	0.092	0.636
PRPS1	HPRT1	0.23	0	0.636
GPT	G6PD	0.085	0	0.636
GART	WARS	0.143	0.387	0.634
OAT	SDS	0.055	0	0.633
SHMT2	GLUL	0.063	0	0.631
ODC1	OTC	0.062	0	0.629
ALDH3A1	PFKP	0	0	0.629
G6PD	PYGB	0.107	0	0.627
SMS	AHCY	0.201	0	0.627
SEPHS2	GPX3	0	0	0.627
GPI	ACO2	0.108	0	0.627
ALDH1B1	GLS	0.071	0	0.626
CHDH	CHKA	0	0	0.626
GLUL	SDS	0.064	0	0.625
ALDH6A1	HADHA	0.153	0	0.625
GART	ALDH18A1	0.109	0	0.623
SRM	ALDH18A1	0.101	0	0.623
ALDH18A1	EPRS	0.21	0.263	0.622
OAT	ADSS	0.064	0.41	0.621
ME1	ACACB	0.062	0.079	0.616
ALDH18A1	IMPA2	0	0	0.616
CKB	ALDOC	0.142	0.425	0.616
SRM	ADSS	0.318	0	0.615
CAD	POLR1A	0.568	0	0.614
G6PD	TREH	0.127	0.179	0.612
CMPK1	UCK2	0.061	0.05	0.612
NNMT	AHCY	0.079	0	0.612
PSPH	MTHFD2	0.11	0	0.61
LDHA	CKMT2	0.061	0.05	0.608
LDHA	CKB	0.062	0.05	0.607
FLAD1	GSS	0.062	0	0.607
EPRS	SHMT2	0.187	0	0.605
PAICS	MTHFD2	0.33	0	0.604
AKR1C3	PTGES2	0.061	0	0.604
LDHA	GLS	0	0	0.603
NME2	AHCY	0.266	0.406	0.603
LDHA	CKM	0.062	0.05	0.603
ALDH18A1	MTHFD1	0.092	0.387	0.603
PAICS	TYMS	0.545	0	0.602
ALDH3A1	AKR1B10	0.147	0.064	0.602
GART	SDS	0.239	0	0.601
AKR1C1	CBR1	0.063	0	0.6
PAICS	ITPA	0.06	0	0.599
GART	ODC1	0.104	0	0.599
ADCY5	NPR1	0	0	0.599
TREH	ACO2	0.081	0.317	0.598
TXNRD1	ASS1	0.064	0	0.598
CMPK1	CANT1	0	0	0.598
SHMT2	TK1	0.227	0	0.598
G6PD	ACO2	0.081	0	0.597
RRM2	DGUOK	0.486	0	0.596
POLD1	TYMS	0.47	0	0.596
HK1	GPT	0	0	0.595
GART	TK1	0.129	0	0.595
TK1	HPRT1	0.098	0	0.594
LDHA	NME2	0.222	0.368	0.593
ALDH18A1	PYGB	0	0	0.591
ALDH18A1	PYGM	0	0	0.591
ALDH18A1	ADSS	0.087	0	0.59
ALDH3A1	AKR1C1	0.099	0.064	0.59
HK1	PYGB	0.158	0	0.589
NUDT5	PAICS	0.162	0	0.589
DTYMK	DGUOK	0.115	0	0.588
TXNRD1	EPHX2	0.064	0	0.588
MTHFD1L	PSAT1	0.203	0.05	0.586
GART	DTYMK	0.164	0	0.585
LDHA	ACP1	0.08	0	0.583
DNMT1	CA2	0	0	0.581
GART	GLUL	0.086	0	0.581
CMPK1	DGUOK	0	0	0.58
B4GALT1	CANT1	0.061	0	0.58
TXNRD1	GPI	0.117	0	0.58
ACP5	CA2	0.061	0	0.579
AKR1C2	CBR1	0.063	0	0.579
SGPL1	SMPD1	0.063	0	0.577
PSPH	ASS1	0	0	0.574
LDHA	HPRT1	0.227	0	0.573
TK1	RRM2B	0.189	0	0.573
GPI	ME1	0.113	0	0.573
ITPA	AHCY	0.098	0	0.573
GART	GFPT1	0.081	0	0.571
GPI	GLUL	0.064	0	0.57
TYMS	DGUOK	0.243	0	0.57
TXNRD1	AKR1C1	0.064	0.078	0.57
PAICS	PRPS1	0.196	0	0.569
NME2	CMPK1	0.064	0	0.567
ITPA	RRM1	0.079	0	0.566
CYP2B6	G6PC	0.081	0	0.565
NME2	ADSS	0.088	0.416	0.565
UCKL1	DCK	0.063	0	0.563
G6PD	GLUL	0.064	0	0.561
PGM3	HK1	0.065	0	0.559
UCK2	TK1	0.179	0	0.558
GPI	ALDH18A1	0	0	0.558
ENOPH1	ACYP1	0	0	0.558
ITPA	DTYMK	0.105	0	0.558
ASS1	EPRS	0.088	0	0.558
SMS	ALDH18A1	0.074	0	0.558
ASS1	ACO2	0.063	0	0.557
G6PD	PYGM	0.073	0	0.557
GGT6	GLB1	0.059	0	0.557
PFKP	EPRS	0.158	0.387	0.556
GPT	G6PC	0.064	0	0.555
NNMT	ODC1	0	0	0.553
EPRS	CAD	0.16	0.404	0.552
ALDOC	PYGM	0.181	0.071	0.552
PNPT1	EPRS	0.148	0	0.551
GPI	ADSS	0.329	0	0.551
TXNRD1	TYMS	0.103	0	0.551
G6PD	HPRT1	0	0	0.551
UCKL1	TYMS	0.062	0	0.551
P4HA1	ALDOC	0.062	0	0.55
ALDH18A1	SDS	0.089	0	0.549
HADH	GPT	0.064	0	0.549
PSAT1	OAT	0.087	0	0.548
ENTPD6	PGM2L1	0.061	0	0.548
PYCR1	CMPK1	0.052	0	0.545
CKMT2	NME4	0.061	0	0.545
AMPD1	CKM	0.214	0	0.544
ENOPH1	ODC1	0.051	0	0.544
CES1	CYP2B6	0.055	0	0.542
ASAH2	ACADS	0	0	0.541
ALDOB	PYGB	0.181	0.071	0.541
PFKP	ME1	0.062	0	0.541
LPGAT1	ENOPH1	0.052	0	0.541
TXNRD1	GART	0.195	0	0.54
POLR2B	EPRS	0.281	0.057	0.54
GPI	GPT	0.129	0	0.54
GPT	GGT6	0.063	0	0.539
LDHA	TXNRD1	0.164	0.05	0.539
AGMAT	GUSB	0	0	0.538
EPRS	RRM1	0.181	0	0.537
LDHA	GPT	0.062	0	0.536
GNE	GFPT1	0	0	0.535
GLB1	TREH	0.061	0	0.535
SGPL1	UGT8	0.061	0	0.534
PYCR1	PSPH	0.09	0	0.534
INPP5A	IMPA2	0	0	0.534
HADHA	LAP3	0.061	0	0.533
POLD1	GART	0.113	0	0.533
SAT1	GNPNAT1	0	0	0.532
TREH	LAP3	0.099	0.088	0.532
MTHFD1L	PSPH	0.063	0	0.532
PYCR1	POLR2B	0.064	0	0.532
TXNRD1	GSTM1	0.081	0	0.532
CMPK1	TK1	0.049	0	0.531
POLR1C	WARS	0.501	0	0.531
AKR1C3	PTGIS	0.061	0	0.531
ALDOB	OTC	0.39	0	0.529
ASAH2	SGPL1	0.061	0	0.529
PRIM2	POLR1B	0.065	0	0.529
SMS	ADSS	0.343	0	0.528
SGPL1	PYGM	0.521	0	0.526
PGM3	GNE	0	0	0.526
SGPL1	PYGB	0.521	0	0.526
ENTPD6	ALDH18A1	0.124	0	0.525
PYCR1	MTHFD2	0.119	0	0.525
TXNRD1	ME1	0.086	0	0.525
UCK2	DTYMK	0.127	0	0.524
EPHX2	CYP2C18	0.07	0.081	0.523
HK1	PYGM	0.129	0	0.523
ALDH18A1	GFPT1	0.086	0	0.522
TXNRD1	ACO2	0.064	0	0.521
PAICS	HPRT1	0.231	0	0.521
HK1	ISYNA1	0	0	0.521
CKMT2	PYGM	0.144	0.085	0.521
AMPD1	MTHFD1	0.062	0	0.52
ADSS	IMPA2	0.063	0.416	0.52
G6PD	CYP2B6	0	0	0.519
ALDH18A1	ISYNA1	0.061	0	0.519
ASAH2	HADHB	0	0	0.519
LYPLA1	MBOAT7	0	0	0.519
HADH	G6PD	0	0	0.517
TXNRD1	EPRS	0.126	0	0.516
PYCR1	SRM	0.171	0	0.516
EPRS	ADSS	0.194	0	0.515
G6PD	CYP3A4	0	0	0.515
POLR1B	DTYMK	0.107	0	0.515
POLR2B	DTYMK	0.063	0	0.515
ENOPH1	GNPNAT1	0	0	0.514
LDHA	PYGM	0.099	0	0.514
PSAT1	SGPL1	0.061	0.406	0.513
HK2	TREH	0.109	0	0.513
CYP2B6	GSS	0	0	0.513
ALDOC	PYGB	0.181	0.071	0.512
TYMS	AHCY	0.152	0	0.512
LDHA	ACO2	0.099	0.064	0.512
POLE3	TYMS	0.289	0	0.512
PTDSS1	ACSL4	0	0	0.512
GPT	OAT	0.064	0	0.512
CKMT2	ALDOC	0.085	0.408	0.512
ASS1	PYCR2	0	0	0.511
ALDOB	PYGM	0.181	0.071	0.511
HADHA	ACACB	0.062	0	0.511
CYP2B6	CES2	0.058	0	0.511
GPT	OTC	0.108	0	0.511
PAICS	IMPA2	0.063	0.419	0.511
TYMS	HPRT1	0.143	0	0.51
PSAT1	MTHFD1	0.156	0.05	0.51
PYCR1	SHMT2	0.229	0	0.51
PSAT1	GLUL	0.061	0	0.51
GNPDA1	TREH	0.086	0	0.509
NME2	OAT	0.108	0.416	0.509
AGMAT	OTC	0.141	0.13	0.508
TXNRD1	ACP1	0.062	0	0.508
OAT	SHMT2	0.101	0	0.508
ITPA	EPRS	0.077	0	0.507
PYCR1	GLUL	0	0	0.507
OAT	CAD	0.099	0	0.507
EPHX2	SHMT2	0.05	0	0.506
PSPH	MTHFD1	0.062	0	0.506
POLD1	RRM2	0.298	0.226	0.506
ITPA	PGM2L1	0	0	0.506
DNMT1	RRM1	0.375	0.064	0.506
PSPH	OAT	0	0	0.505
G6PD	GSS	0.071	0	0.505
ALDH18A1	UCK2	0.107	0	0.505
POLD1	RRM2B	0.19	0.226	0.504
ASS1	SDS	0.115	0	0.504
NUDT5	EPRS	0.106	0.266	0.503
PFKP	MTHFD1	0.055	0.416	0.503
MTHFD2	EPRS	0.124	0	0.503
POLD1	DNMT1	0.398	0	0.503
GART	CMPK1	0.062	0	0.503
CKMT2	PYGB	0.085	0.085	0.502
ACSL4	HADHB	0.169	0	0.502
PGM3	CMPK1	0.063	0	0.502
GLS	HK2	0	0	0.502
GPI	HPRT1	0.092	0.174	0.502
TXNRD1	MTHFD2	0.127	0	0.502
HK1	ME1	0.061	0	0.501
PRPS1	ALDH18A1	0.122	0	0.5
EPHX2	PSPH	0.061	0	0.5
CKMT2	LDHD	0.064	0	0.499
G6PD	ACP1	0.061	0	0.498
PSPH	TYMS	0.083	0	0.497
GART	ASS1	0.14	0	0.497
TXNRD1	FTH1	0	0	0.496
ALDH18A1	ACO2	0.062	0	0.496
EPRS	GFPT1	0.097	0.125	0.496
PSAT1	SDS	0	0	0.495
HK1	ACO2	0.063	0	0.494
HPRT1	DGUOK	0.053	0	0.494
DNMT1	TYMS	0.256	0	0.494
MTHFD1L	PYGB	0.062	0	0.493
GLUL	GSS	0	0	0.493
TXNRD1	AKR1B10	0.064	0.078	0.493
HK1	GLUL	0.064	0	0.493
LDHA	PYGB	0.099	0	0.493
TXNRD1	AKR1C2	0.064	0.078	0.492
TXNRD1	GSTA1	0.081	0	0.492
PGM3	PGM2L1	0.111	0	0.491
PAICS	ALDH18A1	0.11	0	0.491
GLUL	ODC1	0.061	0.05	0.491
TREH	PYGB	0.098	0	0.491
G6PD	PRPS1	0.109	0.127	0.49
EPHX1	BAAT	0.049	0	0.489
OPLAH	ACADS	0.14	0	0.489
HK1	TK1	0.052	0	0.488
PYCR1	RRM2B	0	0	0.488
GNE	OTC	0	0	0.488
ODC1	AHCY	0.121	0	0.488
PAICS	RRM1	0.339	0	0.488
EPHX2	PTGES2	0.063	0	0.487
GGT6	TREH	0.063	0	0.486
GGT5	GLB1	0.059	0	0.486
TXNRD1	GSS	0.096	0	0.486
LDHA	GGT6	0.061	0	0.485
CKM	PYGB	0.112	0.092	0.485
PNPT1	PAICS	0.174	0	0.484
PSPH	FLAD1	0	0.377	0.484
MTHFD2	AHCY	0.126	0	0.483
ASAH1	SGPL1	0	0	0.483
ALDH3A1	AKR1C2	0.122	0.064	0.482
LDHA	ALDH1B1	0.062	0.378	0.482
PGM3	GART	0.061	0	0.482
GART	AHCY	0.292	0	0.482
TXNDC12	P4HA1	0.063	0	0.481
HADH	GNPAT	0.063	0	0.481
CKMT2	GGT6	0	0	0.481
LPCAT1	MBOAT7	0.096	0.157	0.481
GPI	PGM2L1	0.062	0	0.481
GGT5	GPT	0.061	0	0.48
GPT	SDS	0.064	0	0.48
G6PD	GPX3	0.062	0	0.479
TXNRD1	GSTA2	0.081	0	0.478
PSPH	PYCR2	0.062	0	0.478
SHMT2	CHDH	0.052	0	0.477
EPHX2	GART	0	0.16	0.477
CKB	PYGB	0.112	0.092	0.476
HADHA	ACO2	0.14	0.072	0.476
ADSS	AHCY	0.087	0	0.476
HK1	CKM	0.063	0	0.475
ACSL4	ACADS	0.137	0.087	0.475
GPI	AHCY	0.179	0	0.474
ASS1	SHMT2	0.111	0.057	0.474
ISYNA1	ALDOC	0	0.363	0.474
EPHX1	PTGES2	0.085	0	0.473
ITPA	CMPK1	0.059	0	0.473
ACACB	GUSB	0.063	0	0.473
ADSS	TYMS	0	0	0.472
PGM3	PYGM	0.063	0	0.472
HPRT1	DCK	0.1	0	0.472
TREH	PYGM	0.098	0	0.471
MTHFD2	ME1	0	0	0.471
HK1	CKB	0.063	0	0.471
GLUL	CA2	0.095	0	0.471
AKR1B10	CBR1	0.063	0	0.471
OPLAH	ITPA	0	0	0.469
GPT	GUSB	0	0	0.469
PAICS	OTC	0.088	0	0.469
AGMAT	GLS	0.063	0	0.469
GLUL	AHCY	0	0	0.469
NUDT5	GART	0.09	0	0.469
PSPH	GLUL	0	0	0.469
FTH1	ACO2	0	0.125	0.468
ALDH18A1	TK1	0.098	0	0.467
G6PD	GUSB	0.053	0	0.466
LDHA	SHMT2	0.128	0	0.466
GPI	PTGIS	0.064	0	0.466
RDH12	ADH7	0.063	0	0.466
ALDOB	ME1	0.062	0	0.465
G6PD	ODC1	0.063	0.05	0.465
ALDH18A1	HADHB	0	0	0.465
PYCR1	OTC	0.063	0	0.465
ALDH3A1	AKR1C3	0.118	0.064	0.465
ASS1	G6PC	0.064	0	0.464
ME1	SHMT2	0.077	0	0.464
TXNRD1	FLAD1	0.061	0	0.464
HPRT1	GLA	0	0	0.463
ALDH18A1	DTYMK	0	0	0.463
GART	AMPD2	0.063	0	0.463
AMPD1	GART	0.063	0	0.463
FTH1	BLVRB	0.113	0	0.462
GPI	ASS1	0	0	0.461
PGM3	PYGB	0.063	0	0.46
GART	ITPA	0	0	0.459
PSPH	OTC	0	0	0.459
G6PD	SHMT2	0.095	0	0.459
GGT5	TREH	0.063	0	0.459
UCK2	CAD	0.128	0	0.458
CMPK1	CAD	0.061	0	0.458
PRIM2	DTYMK	0.25	0	0.458
G6PC	PYGM	0.061	0	0.457
TXNRD1	DTYMK	0.11	0	0.457
EPHX1	TXNRD1	0.061	0	0.457
POLR1B	GART	0.251	0.08	0.456
ALDH18A1	ENTPD5	0.124	0	0.456
PGM3	GSTA1	0.064	0	0.455
EPHX1	HADHA	0.062	0.408	0.455
GPI	SHMT2	0.062	0	0.455
SGPL1	LYPLA1	0	0	0.452
AKR1C3	PTGS1	0.061	0	0.452
AGMAT	SDS	0.081	0	0.451
ALDH6A1	AGPS	0.063	0	0.451
GPI	EPRS	0.103	0	0.451
NME2	GART	0.09	0	0.451
SMS	OTC	0.063	0	0.45
HADHA	ACSL4	0.104	0	0.45
HK1	CHKA	0.063	0	0.45
GNPAT	LPCAT1	0	0	0.449
EPHX2	ME1	0.063	0.262	0.449
IMPA2	ALDOC	0.062	0.363	0.449
HADH	ASAH2	0	0	0.448
AMPD1	TYMS	0.062	0	0.448
HADHB	ACO2	0.204	0	0.448
CMPK1	SMPD1	0	0	0.447
PSAT1	AHCY	0.133	0	0.447
PTDSS1	LPGAT1	0.062	0	0.447
LDHA	PFKFB2	0.062	0	0.447
HK1	GLS	0	0	0.447
ALDH18A1	GUSB	0.084	0	0.446
SDS	G6PC	0.081	0	0.446
GNE	G6PD	0	0	0.446
PYCR1	PSAT1	0.153	0	0.446
TXNRD1	WARS	0.064	0.062	0.446
TYMS	GSTM1	0	0	0.444
LDHA	ADH4	0.063	0	0.444
GPT	ALDH18A1	0.053	0	0.444
PAICS	DTYMK	0.221	0	0.444
NUDT5	ALDH18A1	0.081	0	0.443
SHMT2	ODC1	0.116	0	0.443
NME2	HADHB	0.064	0.05	0.443
SMPD1	GLA	0.062	0	0.442
SGPL1	ALDH18A1	0	0	0.442
CKB	PYGM	0.112	0.092	0.441
POLR1B	PFKFB2	0	0	0.441
CKMT2	PFKP	0.063	0	0.44
AGMAT	CMPK1	0	0	0.44
PAICS	RRM2	0.308	0	0.44
PYCR1	ODC1	0.076	0	0.439
GPT	ASS1	0.056	0.05	0.439
ITPKB	G6PC	0	0	0.439
SGPL1	MBOAT7	0	0	0.439
GFPT1	SHMT2	0.062	0.186	0.438
ALDOB	CYP3A4	0.295	0	0.438
HK2	LAP3	0.064	0	0.437
SRM	HK2	0.065	0.393	0.436
GPI	GNE	0	0	0.436
ALDOB	TREH	0.094	0	0.436
LPCAT1	CHKA	0.051	0	0.436
TXNRD1	SMS	0.146	0	0.435
PFKFB2	DTYMK	0	0	0.435
EPHX2	EPRS	0.061	0.111	0.435
ME1	ALDOC	0.062	0	0.435
CMPK1	ADSS	0.156	0	0.434
ACACB	G6PC	0.062	0	0.434
ALDH18A1	PGM2L1	0.061	0	0.434
LDHA	ADH7	0.063	0	0.434
ACACB	ACSL4	0.08	0	0.433
G6PD	PSAT1	0	0	0.433
PRPS1	EPRS	0.207	0	0.432
SRM	OTC	0.063	0	0.432
HADHB	P4HA1	0	0	0.432
GART	AKR1C2	0.062	0.4	0.431
OAT	ACO2	0.1	0	0.431
LDHA	ALDH18A1	0.069	0	0.43
AGPS	GLA	0	0	0.43
PGM3	GLA	0.087	0	0.43
SHMT2	RRM1	0.172	0	0.43
PFKP	ACO2	0.083	0.062	0.43
TXNRD1	AKR1C3	0.064	0.078	0.429
HK2	ACO2	0.063	0	0.429
GPI	OTC	0	0	0.428
HADH	HK2	0	0	0.428
MTHFD1L	AHCY	0.133	0	0.428
PAICS	CAD	0.212	0	0.427
POLR2B	PFKFB2	0	0	0.427
G6PD	TYMS	0	0	0.427
TXNRD1	OAT	0.081	0	0.427
SMS	SAT2	0	0	0.427
PAICS	ODC1	0.129	0	0.426
ITPA	MTHFD1	0	0	0.426
GLUL	ACO2	0	0	0.426
ACP1	GLA	0	0	0.426
UCK2	RRM1	0.093	0	0.425
GNPDA1	GNE	0	0.064	0.425
UCK2	RRM2	0.183	0.056	0.425
GLB1	ACP1	0	0	0.425
TXNRD1	ALDH3A1	0.061	0	0.424
GPI	OAT	0.063	0	0.424
HADH	LDHA	0.061	0	0.423
AGMAT	ENOPH1	0	0	0.422
G6PD	ACACB	0	0.05	0.422
HK2	PYGM	0.129	0	0.422
SMPD1	LYPLA1	0.053	0	0.422
SHMT2	CAD	0.186	0	0.422
ADSS	PYGM	0.064	0	0.421
ADH7	ADH4	0.063	0.379	0.421
OAT	HPRT1	0.154	0	0.42
MTHFD2	G6PD	0	0	0.42
GPI	ADH4	0.061	0	0.419
NUDT5	PNPT1	0.067	0	0.419
SGPL1	OAT	0.064	0	0.419
GART	PGM2L1	0.061	0	0.418
PAICS	PSPH	0.096	0.064	0.418
PAICS	ENTPD5	0	0	0.418
PYGB	OTC	0.148	0	0.417
EPHX2	NME4	0	0.061	0.417
PAICS	GLUL	0	0	0.417
PYGM	OTC	0.148	0	0.417
PSPH	AGMAT	0	0	0.417
GART	MARS2	0.088	0	0.417
ASAH1	LYPLA1	0	0	0.417
SMS	EPRS	0.187	0.064	0.416
GPT	SHMT2	0.078	0	0.416
POLR1B	ALDH18A1	0.059	0	0.416
SRM	GLUL	0.064	0	0.415
G6PD	ALDH18A1	0	0	0.414
TXNRD1	SHMT2	0.098	0	0.414
PNPT1	ALDH18A1	0	0	0.414
LDHA	P4HA1	0.128	0	0.414
OAT	WARS	0.064	0	0.414
PAICS	AHCY	0.355	0	0.413
GPT	GART	0	0	0.413
PSAT1	ADSS	0.147	0	0.413
SAT1	OAT	0.062	0	0.413
ALDH3A1	G6PD	0.063	0.087	0.413
SMPD4	SGPL1	0	0	0.413
ACP5	CKB	0	0	0.412
ALDH1B1	ADSS	0.061	0	0.412
ITPKB	HK2	0	0	0.412
MARS2	ALDOC	0.064	0.397	0.411
GLUL	GUSB	0	0	0.411
PFKP	ALDH18A1	0.084	0	0.411
ADSS	GNPNAT1	0	0.4	0.411
PAFAH1B2	SHMT2	0	0.41	0.41
LDHA	ITPKB	0	0	0.41
PFKFB2	G6PC	0	0	0.41
POLR1B	DGUOK	0.156	0	0.41
ME1	PIP5K1A	0	0	0.41
TXNRD1	GNE	0	0	0.41
MAOB	CYP2B6	0.063	0	0.41
GGT6	CKB	0	0	0.409
PTDSS1	CHKA	0	0	0.408
ENTPD5	G6PC	0.062	0	0.407
CKMT2	HK1	0.063	0	0.407
POLD1	GSS	0.091	0	0.406
TXNRD1	PSAT1	0.094	0	0.406
GLUL	TREH	0	0	0.406
SMS	PYCR1	0.091	0	0.406
GNPDA1	AOC3	0.345	0	0.405
G6PD	OTC	0.049	0	0.405
PNPT1	GART	0.133	0	0.405
POLR2B	ALDH18A1	0	0	0.405
RRM1	ODC1	0.097	0	0.404
SRM	SHMT2	0.217	0	0.404
SHMT2	GLS	0.054	0	0.404
SMPD1	GLB1	0.063	0	0.403
PGM3	GSTA2	0.064	0	0.403
HADH	ACO2	0.059	0	0.402
PNPT1	ITPA	0	0	0.402
ACACB	HADHB	0.062	0.062	0.401
PRPS1	ACSL4	0.109	0	0.401
ENTPD6	CMPK1	0	0	0.401
TXNRD1	SRM	0.094	0	0.4
