# Supplementary material for: A 13-Gene Metabolic Prognostic Signature Is Associated With Clinical and Immune Features in Stomach Adenocarcinoma
Source: Front Oncol. 2021 Jun 21;11:612952. doi: 10.3389/fonc.2021.612952 (PMC8256842; doi:10.3389/fonc.2021.612952)
Supplement: Supplementary file 8 [file Table_8.xlsx]

## Sheet: Sheet1
Supplementary table 8: Lasso regression was constructed examining the relationship between survival related metabolism related gene signature and STAD risk based on TCGA.
id	futime	fustat	GSTA2	POLD3	GLA	GGT5	DCK	CKMT2	ASAH1	OPLAH	ME1	ACYP1	NNMT	POLR1A	RDH12	riskScore	risk
TCGA-HU-8244	2.03288	0	2.99079	7.91298	7.09836	2.26003	8.38425	3.27185	23.1951	12.8182	4.09008	6.22766	1.25761	6.54743	3.11042	-0.427166	low
TCGA-BR-6705	1.15342	0	3.0576	4.26493	16.0987	23.2038	5.38963	4.12753	9.34297	4.26931	5.12204	4.97039	40.9799	7.27389	3.20395	-0.328555	high
TCGA-VQ-A8E0	1.53973	1	4.78042	7.29087	14.7616	3.00299	6.72827	3.2415	11.5438	8.39237	5.80631	6.09281	4.2895	4.99708	3.25225	-0.58845	low
TCGA-BR-6803	1.08767	0	3.45073	6.40818	7.75177	12.4513	6.20043	4.68233	16.0492	7.95596	5.87707	4.31486	11.3212	5.80618	3.32886	-0.0352663	high
TCGA-BR-7901	0.287671	1	4.15851	7.08571	11.5167	12.2276	12.4745	3.38745	32.9904	8.40313	7.4709	5.89927	24.3427	4.71638	3.23313	-0.0510933	high
TCGA-BR-8592	0.523288	1	3.38207	4.9283	6.91146	15.4249	7.74912	4.83167	14.3324	4.97396	7.34691	5.36149	17.5596	6.18693	3.00155	0.0237939	high
TCGA-RD-A8NB	1.40548	1	2.89962	10.1719	9.29909	6.39718	9.14932	3.35658	15.9012	9.95576	7.30544	6.20494	23.7517	8.36161	3.0083	-0.482542	low
TCGA-FP-7735	0.290411	1	11.5217	6.53036	15.1925	5.09586	6.63602	3.2442	13.1248	7.41406	6.8473	4.7349	8.07025	4.27529	4.82328	-0.292908	high
TCGA-BR-4257	0.805479	1	2.92387	6.5602	11.5521	5.56923	9.22775	3.16951	56.8878	18.8537	16.3741	4.3251	9.29508	6.09716	3.00009	0.209608	high
TCGA-BR-4267	0.515068	1	3.72201	15.5403	10.9746	3.62232	9.86929	3.31802	20.4889	7.07832	3.25365	4.18247	5.53705	6.46356	3.03751	-0.472991	low
TCGA-FP-8211	1.13151	0	3.02984	8.29964	8.47885	4.04894	10.124	5.47057	18.219	4.97374	4.47899	10.5103	3.31502	6.0016	3.57548	-0.421681	low
TCGA-D7-6525	1.11233	1	2.9311	4.64167	11.9454	8.32718	9.68224	3.34802	23.8891	11.1396	8.32233	5.15823	21.943	7.22478	3.01276	-0.318728	high
TCGA-MX-A5UJ	1.00822	0	3.56586	6.63938	9.99429	7.64484	8.96435	3.47715	23.0508	19.5568	5.84599	7.40036	31.2833	5.98123	3.03554	-0.399434	low
TCGA-BR-8059	1.20274	1	3.04688	6.02632	9.20434	9.80922	9.72241	3.54732	14.5599	5.38673	8.01862	4.95754	16.6134	5.97017	3.16274	-0.19373	high
TCGA-BR-8487	0.0931507	0	2.92033	6.15886	8.30141	3.97739	12.6909	4.73034	28.8515	9.34949	3.73129	9.17925	7.97273	3.91068	3.08999	-0.234912	high
TCGA-VQ-A8P3	2.70685	0	2.89962	7.45714	14.176	5.55494	9.64146	3.23894	9.43833	5.04554	3.44545	7.83186	14.2826	5.52906	3.15457	-0.722085	low
TCGA-3M-AB46	4.83562	0	3.05585	9.91358	7.56983	3.5866	7.80983	3.22344	5.29235	3.7233	8.00416	13.4127	8.25551	3.81485	3.16744	-0.605501	low
TCGA-VQ-A91U	0.142466	1	3.02799	6.04683	7.18169	3.71762	8.95876	3.35115	10.1119	11.2259	30.3339	6.86828	3.83876	6.51826	3.37687	0.0839322	high
TCGA-CG-4469	0.589041	1	3.75856	8.12821	11.1448	2.64829	11.6731	3.35797	32.0901	13.1469	3.78326	9.83473	2.91268	6.42362	3.34027	-0.631641	low
TCGA-FP-A9TM	0.517808	0	3.02614	17.4281	8.42679	4.04989	12.4783	3.38455	16.8606	7.44268	14.1287	7.24858	4.06067	7.53367	3.14166	-0.403216	low
TCGA-VQ-A8PP	1.95068	1	2.90671	5.66247	8.08509	5.93909	8.88334	3.28451	19.6323	26.2533	7.99391	5.14745	9.99754	7.08121	3.02888	-0.459179	low
TCGA-CD-5801	1.09863	1	3.00646	5.82135	13.5849	6.30555	8.84998	3.19964	15.5261	3.27242	3.19593	5.05181	7.96905	5.84066	3.00288	-0.510693	low
TCGA-CG-5726	2.4137	1	2.96595	5.28067	14.9686	2.86138	10.3879	3.17555	17.7281	37.5929	5.98492	4.41192	2.4175	8.19311	3.05317	-0.993152	low
TCGA-CG-5721	0.50137	0	2.9175	3.27749	23.3366	5.5379	13.8358	3.22659	21.9724	5.53859	5.50613	5.57872	34.5491	7.51344	2.97766	-0.80561	low
TCGA-BR-8289	0.221918	1	3.38159	6.14675	10.0425	8.04844	7.91122	3.42089	125.743	11.1561	10.2298	5.80217	9.01997	7.60318	3.0409	0.912724	high
TCGA-D7-8570	2.06027	0	3.28842	7.31187	17.0669	9.02202	9.11105	3.28082	33.5648	6.14427	4.29364	5.72873	7.72548	6.62925	3.09404	-0.474592	low
TCGA-IN-A6RI	1.53151	0	3.73037	11.6431	12.8185	3.29696	14.8986	3.4627	11.4755	12.9671	6.68158	13.9847	7.28275	5.33349	4.8289	-0.991859	low
TCGA-CD-8527	0.59726	1	3.32198	4.59461	9.83745	4.75158	7.41272	3.28536	13.9936	6.67994	6.99942	6.76015	6.54086	4.39123	3.69088	-0.317483	high
TCGA-BR-8368	0.358904	0	2.94086	11.0723	10.82	4.17463	21.2968	3.17917	21.2804	22.7329	8.42041	6.24909	3.7101	7.27718	3.0739	-0.734094	low
TCGA-MX-A666	1.16986	0	16.9572	5.40246	11.516	5.20907	8.26339	3.64525	9.76001	12.4434	18.2662	6.14781	7.07033	10.082	3.29625	-0.280616	high
TCGA-BR-8384	0.309589	0	2.95773	5.53671	5.78957	15.5511	6.87642	5.27903	14.0065	8.21921	6.94513	4.8638	13.4019	6.64243	3.05166	0.0320063	high
TCGA-F1-A72C	0.947945	0	3.37844	11.0889	17.0344	6.86158	8.75063	3.30553	19.9593	6.15765	3.29989	12.6845	29.5711	5.31179	3.48236	-0.853719	low
TCGA-BR-8676	0.627397	0	4.97682	4.66968	12.52	2.44862	11.6677	3.21757	35.6644	5.91198	13.5019	10.5034	1.80206	3.74515	2.9919	-0.184294	high
TCGA-BR-7716	1.28219	0	10.3889	5.73972	22.9228	6.57727	11.9712	3.26255	13.7903	18.8133	11.5537	4.24058	7.52998	6.6138	3.31924	-0.730211	low
TCGA-HU-8249	2.4137	0	2.99636	5.74636	12.7409	5.11494	12.0029	4.18968	3.71475	6.89195	3.71997	8.08277	5.55311	9.78311	3.12066	-0.97349	low
TCGA-BR-7723	1.54521	0	3.04196	10.2093	8.11058	5.88173	8.04177	3.33526	10.0494	7.09672	4.61535	5.07854	6.21998	9.49082	3.01025	-0.613802	low
TCGA-CD-A4MH	1.01644	0	5.51891	6.11504	11.5808	4.87778	8.9234	3.21902	15.7958	4.75542	7.22266	8.62018	5.25754	4.23194	3.08219	-0.409416	low
TCGA-VQ-A91D	0.975342	1	2.91074	4.25318	6.81408	6.09626	9.08266	3.30652	19.088	11.2278	3.97177	7.50048	17.2761	5.29785	3.02621	-0.332187	high
TCGA-D7-A4Z0	1.23014	0	3.02625	4.82482	8.73079	7.71241	8.96223	3.41913	20.0546	11.732	7.10883	5.95801	13.8336	5.64971	3.88532	-0.247705	high
TCGA-BR-8284	0.671233	1	3.24658	12.8253	12.0415	10.5745	13.1001	3.30733	29.1593	18.5921	8.90845	7.85613	10.2406	7.9187	3.67504	-0.574848	low
TCGA-BR-6565	0.764384	1	3.14172	6.73719	13.5396	8.03552	8.65674	3.45156	12.0948	13.2712	8.79152	5.73846	10.348	10.1043	3.04831	-0.747591	low
TCGA-HU-A4G9	2.01644	0	2.90811	8.48921	6.77453	2.17898	15.4825	3.25884	40.8504	38.8806	5.92634	5.88999	1.48728	7.09196	3.04961	-0.521171	low
TCGA-CD-A4MG	0.547945	1	2.89962	5.81111	12.1935	4.50404	10.867	3.28005	18.7425	10.3614	6.52549	11.9235	14.9574	4.47337	3.03598	-0.655729	low
TCGA-VQ-AA6D	1.4274	0	2.96902	8.85447	9.5478	3.04824	19.0487	3.27565	26.3418	10.3301	7.64087	8.82824	9.43818	7.62859	3.23815	-0.604005	low
TCGA-VQ-A8E3	1.81096	1	2.9814	6.6566	10.6106	3.79765	14.7629	3.25868	12.2452	14.5344	3.33504	6.381	4.21588	7.48738	3.18122	-0.800171	low
TCGA-BR-6452	2.89041	0	2.97517	6.24094	11.7697	5.59537	14.3608	3.23878	44.6051	24.5893	11.2018	4.5646	5.72827	8.42322	3.01932	-0.320324	high
TCGA-D7-A4YX	1.26301	0	3.00034	10.79	13.2444	4.02375	11.5757	3.26196	21.4754	12.4514	3.29268	6.53139	4.36552	9.6292	3.00685	-0.885455	low
TCGA-HU-A4G2	2.02466	0	10.8089	16.2584	10.3151	4.3241	10.7251	3.21995	27.9255	2.60058	5.93712	7.38262	5.12601	4.2479	3.05237	-0.175988	high
TCGA-BR-8687	0.684932	1	3.11818	6.7255	8.69694	6.47741	9.36425	3.87484	11.0465	17.4475	7.66229	5.54982	7.1707	6.91461	3.2692	-0.469349	low
TCGA-BR-7959	1.5589	0	2.90386	5.48495	11.883	14.2506	6.37663	3.56007	21.0314	5.3381	6.11375	5.63514	20.4887	8.5995	3.02066	-0.352946	high
TCGA-VQ-A8PH	1.06575	1	5.30384	6.21962	8.44789	2.98164	6.43816	3.37406	4.88521	15.4181	9.31612	6.52256	3.98457	11.2398	3.17657	-0.781733	low
TCGA-HU-A4HB	1.30685	1	9.31847	5.7434	12.0036	4.94175	18.179	3.26962	21.0403	11.231	11.5803	6.62194	14.745	4.96445	3.65648	-0.253982	high
TCGA-IN-A7NT	0.884932	0	2.89962	8.33142	11.6805	5.73812	17.729	3.4186	12.4116	6.65282	8.83309	12.3927	10.5003	6.79913	3.50446	-0.833362	low
TCGA-D7-A6EX	0.942466	0	2.9283	5.04098	6.35293	4.05981	9.28432	3.21225	34.6099	5.89026	4.85724	9.09875	5.76816	6.33222	3.01054	-0.25891	high
TCGA-BR-6566	1.03562	0	2.95002	4.16179	13.7139	10.5351	9.30011	3.32132	11.664	16.9499	6.86801	4.84903	14.6715	6.93747	3.00116	-0.591298	low
TCGA-B7-A5TK	0.789041	0	3.05885	5.2737	16.8673	8.54607	13.448	3.5737	18.1354	4.40274	4.17768	5.55857	48.9994	4.61087	2.99892	-0.380538	high
TCGA-IN-AB1X	1.12603	0	3.09791	6.66178	11.9117	4.56531	10.1964	3.56857	19.4981	11.4854	4.98051	4.84568	4.29887	6.9096	3.61991	-0.508787	low
TCGA-BR-7715	1.28493	0	3.1602	4.89171	15.5697	6.29173	8.0082	3.56391	14.8375	18.4577	13.5344	4.81518	8.7446	13.7563	3.43217	-0.882755	low
TCGA-SW-A7EB	0.482192	0	43.8007	4.46349	10.5975	5.18229	6.91649	3.83043	10.7435	6.069	9.5537	7.0302	6.94542	6.1316	5.28013	0.256816	high
TCGA-IN-AB1V	1.31233	0	3.23992	7.12371	6.54911	2.68723	5.94146	3.40528	19.467	6.74042	9.37526	7.16856	3.75812	4.88195	4.97461	-0.137442	high
TCGA-D7-A6EV	0.936986	0	3.1014	39.4081	11.3294	3.59196	18.1552	3.38262	10.6265	42.7465	5.37996	9.24822	4.77549	10.5873	3.07935	-1.60353	low
TCGA-HU-A4H8	0.739726	0	3.03564	8.91522	8.3778	2.53751	11.3855	3.32699	32.4456	24.5918	5.96589	7.2409	2.04073	7.12074	3.08658	-0.541437	low
TCGA-VQ-A8PE	1.84932	1	7.18638	5.66779	15.4365	4.25222	7.30427	3.48813	12.6394	13.5064	18.4757	6.97084	12.6174	9.3777	3.20707	-0.531263	low
TCGA-RD-A8MW	3.1589	1	4.6539	7.05903	12.932	8.10615	19.5581	3.23077	15.4915	6.70144	6.51176	7.37206	24.6297	5.17817	3.06922	-0.509416	low
TCGA-D7-8573	1.62466	0	2.92336	7.62908	14.2533	3.90825	7.07636	3.25038	9.60427	5.79496	2.71753	6.24865	2.89168	10.6401	3.11167	-0.998509	low
TCGA-VQ-A8PX	5.38082	0	5.70159	22.0336	9.44728	2.99496	11.0472	4.09545	26.8956	42.8543	6.50312	6.08629	4.41959	7.82333	3.40463	-0.766962	low
TCGA-BR-A4J5	1.06849	0	3.38436	6.22739	8.337	9.55025	7.38427	3.6137	17.4307	5.77275	9.53256	6.83177	22.5641	4.30242	3.05164	-0.0402115	high
TCGA-RD-A7BT	0.717808	1	8.31128	6.56077	9.02584	3.19469	15.3883	3.50042	9.46235	14.487	21.6511	6.87807	4.39788	5.73793	3.21672	-0.162633	high
TCGA-CG-5725	1.25205	1	2.9608	6.98952	13.7047	3.434	9.8345	3.32809	37.1718	4.09326	5.57862	5.58343	3.53309	7.05106	3.43501	-0.347315	high
TCGA-BR-A4CS	0.123288	1	27.9231	4.15137	13.9399	5.2918	9.18398	3.28202	30.0174	18.0739	7.6092	7.0001	6.9055	4.06464	4.08437	-0.000529386	high
TCGA-BR-7197	0.767123	0	2.94245	7.5635	6.08085	4.84158	11.1323	3.26458	15.7882	21.7374	5.4312	6.06711	4.76236	6.33212	3.11342	-0.507616	low
TCGA-IN-7806	1.76712	0	3.27109	5.94282	6.69385	5.0935	8.40755	3.24327	20.8486	21.77	4.74286	5.88284	5.34848	7.92997	3.22108	-0.527124	low
TCGA-VQ-A8PF	0.208219	1	3.07328	12.0987	11.8785	8.36833	12.6151	3.33076	26.4096	9.76601	5.36903	6.72122	9.07183	7.95126	3.06694	-0.567805	low
TCGA-D7-A74A	0.616438	0	4.06532	5.45394	7.38996	2.91689	9.455	3.24982	9.1183	6.14395	5.13359	10.5881	2.977	4.00375	3.76289	-0.523141	low
TCGA-CD-8528	1.0274	0	2.92777	8.57952	11.6272	4.61854	10.2219	3.22226	16.0743	24.5054	10.0069	5.38804	4.43001	10.9275	3.03244	-0.850482	low
TCGA-BR-8367	1.14521	0	3.21129	7.11923	7.25046	12.0737	9.5525	3.94545	20.3384	22.3963	9.4675	5.87288	8.32354	9.08772	3.28972	-0.396666	low
TCGA-BR-8382	1.32055	0	2.89962	4.96938	7.73475	7.71671	10.9994	3.16575	16.4593	20.2434	4.89622	7.82205	45.7135	6.08462	3.02715	-0.445342	low
TCGA-BR-8373	1.23288	0	8.10087	4.87021	7.8728	6.58546	8.39559	3.38817	27.0268	9.02952	9.80515	4.71373	10.5976	8.38836	3.13236	-0.0894558	high
TCGA-B7-A5TN	0.786301	0	3.00079	8.24197	11.2142	10.238	7.50159	3.84818	13.6052	8.89754	4.17344	6.63776	18.9015	4.84056	3.41348	-0.374444	high
TCGA-CG-4475	1.91507	0	3.14585	6.46394	15.5134	7.4444	7.13262	3.37023	24.8896	7.0785	26.0408	5.76653	29.4446	7.77359	3.06291	0.0202823	high
TCGA-D7-6521	1.54521	0	8.18107	6.52935	13.1584	10.9503	8.98986	3.58444	25.4568	4.49429	3.48676	4.51886	20.3257	5.72355	3.91276	-0.157254	high
TCGA-D7-6526	1.43288	0	5.72172	6.14032	15.5455	4.24765	9.53088	3.2173	6.41724	10.3068	18.912	5.38283	4.8484	8.54349	3.11278	-0.538238	low
TCGA-VQ-A94T	0.936986	1	3.03534	6.5716	9.80443	4.98187	9.46077	3.27323	21.371	6.96253	15.2973	5.72	4.76908	6.76098	3.01106	-0.161818	high
TCGA-KB-A6F7	5.04658	0	10.6261	8.65234	8.81473	3.95791	12.2891	3.43568	22.453	9.28934	6.4431	6.26604	4.90928	7.47037	3.24233	-0.33587	high
TCGA-HU-8238	0.126027	0	3.1429	8.29657	7.67582	5.70645	4.9458	3.22625	11.5802	7.23713	10.9383	5.66708	7.8805	5.66108	3.26041	-0.19985	high
TCGA-BR-7707	1.05479	0	2.94313	7.28222	18.5273	6.40996	9.47409	3.22296	10.0315	10.9743	11.9283	5.72537	53.9618	5.84553	3.00343	-0.499357	low
TCGA-BR-8372	1.59726	0	2.94934	10.0794	18.2487	3.25404	22.0878	3.26549	42.095	2.52499	10.4403	7.89658	8.28366	4.79742	3.09341	-0.408647	low
TCGA-D7-5578	1.05479	0	8.48558	5.7146	16.1439	11.8856	11.1898	3.26498	8.20617	21.1754	9.39763	5.14261	10.0492	7.36281	3.26316	-0.684168	low
TCGA-BR-4279	0.79726	1	3.5945	4.65486	13.9942	9.12077	11.9765	3.78027	48.5901	3.15805	12.0872	4.17483	49.4971	3.37983	4.79727	0.480406	high
TCGA-BR-A4J7	1.6137	0	2.89962	5.15121	7.52241	8.55362	8.35576	4.00784	23.0882	4.72061	5.39514	6.1346	14.2674	4.89929	3.08729	-0.0538286	high
TCGA-CG-5719	0.0849315	0	3.33413	6.2115	10.9117	12.9727	6.09396	3.61178	14.0596	6.42238	4.98786	4.278	29.175	5.55168	3.16484	-0.177242	high
TCGA-CG-4477	2.58082	0	2.94921	8.48416	21.2923	4.52841	13.714	3.50047	34.2924	4.37333	6.97838	8.61865	22.1318	8.78982	3.41682	-0.80614	low
TCGA-CD-8535	1.06849	0	2.91439	6.6839	13.3129	5.1533	11.4913	3.24264	27.645	8.9308	7.25071	7.66643	9.26663	7.82329	3.44573	-0.577928	low
TCGA-IN-A7NU	0.975342	0	3.01449	5.04727	10.448	7.97899	8.33964	3.60821	12.999	5.80659	4.62469	7.65972	76.0643	3.99454	3.10283	-0.142775	high
TCGA-BR-4256	0.778082	1	3.07825	5.58929	15.5801	10.5485	11.18	3.26097	39.5391	8.12008	9.14676	4.7958	23.0249	6.55306	3.04573	-0.154492	high
TCGA-CD-A489	0.942466	1	2.89962	4.08697	6.55857	11.5095	9.77348	3.47673	21.3388	4.82461	6.30723	8.38225	32.4187	4.33272	3.14641	-0.0465247	high
TCGA-HU-A4H6	1.30411	0	3.06329	16.1378	9.1845	5.37999	8.91675	3.30433	13.9616	7.44763	11.4878	6.20763	11.7969	5.1187	3.30338	-0.271196	high
TCGA-ZA-A8F6	1.43836	0	4.48892	5.33236	17.0286	10.3162	6.91043	4.02293	29.6315	8.84223	7.6804	6.62713	5.85823	6.69689	3.19443	-0.396236	low
TCGA-BR-8365	1.46027	1	3.95718	5.53269	7.03365	11.9712	8.95516	4.94213	18.2125	4.97352	6.13469	5.95322	20.2154	6.24987	3.24992	-0.0117081	high
TCGA-D7-A6EY	0.953425	1	2.89962	8.73222	10.0083	7.57193	9.92782	3.92614	22.2778	14.9842	7.52731	6.17314	16.2324	8.25568	3.04332	-0.441261	low
TCGA-F1-6874	1.20548	0	3.22048	8.49853	10.7815	5.8284	13.1947	3.4777	19.3343	26.9393	3.21384	5.88066	8.6255	8.48645	3.02976	-0.833686	low
TCGA-VQ-AA68	3.33973	0	6.19987	6.01803	10.217	3.93045	9.08012	3.36671	11.9217	8.41249	6.74758	6.61574	4.65258	7.38866	3.16601	-0.534277	low
TCGA-RD-A7BW	0.427397	1	3.00562	5.13721	7.834	10.5897	9.11737	4.22747	25.1893	3.42562	5.74633	6.53873	43.7323	4.71669	3.07561	0.10697	high
TCGA-BR-A4PF	0.0958904	0	3.00356	8.81589	23.3582	4.10005	13.373	3.24129	27.1243	17.6389	10.7799	6.04748	3.39222	7.95317	3.05633	-0.935909	low
TCGA-R5-A7ZF	0.709589	1	2.89962	5.44218	9.00818	4.06792	16.1665	3.25404	6.71998	8.93157	16.0259	13.6429	69.5723	7.97715	3.07256	-0.575547	low
TCGA-D7-8572	1.4	0	4.27783	6.54388	7.84368	9.95388	7.24202	3.4457	18.7911	6.46271	7.60783	5.69224	12.1616	7.46138	3.17582	-0.219975	high
TCGA-VQ-A94U	1.8411	0	2.94652	12.8076	12.2539	11.5581	7.75386	4.55568	18.5464	15.6556	5.16484	8.28043	12.3136	7.28055	3.53541	-0.595513	low
TCGA-R5-A805	0.769863	1	3.17702	7.11915	12.2853	4.83392	6.02642	4.79041	17.0792	5.96636	20.0964	6.61934	10.8061	5.97177	7.63177	0.0419293	high
TCGA-HU-A4GP	0.747945	0	2.97916	10.9474	8.22567	3.90618	9.60841	3.21714	11.7839	22.2175	11.5776	5.81976	3.98055	6.65695	3.24689	-0.51116	low
TCGA-BR-7851	1.03562	0	2.93655	7.3857	8.66688	6.12927	10.5617	3.3469	21.0803	11.9497	5.57116	8.96976	9.66269	8.32724	2.99353	-0.63391	low
TCGA-HU-8608	1.75616	0	2.90829	11.1801	18.2985	5.51594	14.3818	3.28031	26.2248	9.93757	5.34376	6.25751	8.34661	11.5476	3.01192	-1.0255	low
TCGA-RD-A8N5	4.7863	1	2.93574	7.48121	11.4598	15.9327	8.48684	5.34994	13.5831	7.30217	6.25295	5.24932	47.2976	4.2929	3.25931	0.0396148	high
TCGA-BR-4280	0.550685	1	2.89962	4.96352	13.1297	2.92272	11.6397	21.8341	19.5552	12.5777	4.50284	6.53396	2.41449	7.39832	2.98869	0.720316	high
TCGA-D7-6528	1.26849	0	2.9074	7.37518	36.8276	3.53098	7.40985	3.75994	3.18712	33.3532	9.21591	8.61061	15.0359	8.41092	3.02116	-1.89917	low
TCGA-VQ-A8DV	1.10411	1	15.9858	4.00854	10.9621	2.47667	7.12789	3.49112	12.565	5.63986	10.5796	6.38753	3.73636	4.35771	3.51457	-0.0746838	high
TCGA-R5-A7ZE	1.51781	1	3.18415	4.62272	12.7558	2.816	4.95949	3.35745	11.8074	6.26327	25.057	6.46171	3.07668	6.94643	16.1539	-0.0231801	high
TCGA-VQ-A922	0.753425	1	3.38495	6.06978	8.36658	6.69309	7.01193	3.31	11.5105	10.623	3.55933	8.21404	8.25022	6.37046	3.12544	-0.582021	low
TCGA-BR-8677	1.0137	0	2.94186	6.45869	12.4578	15.1248	11.1642	3.87564	12.4234	8.87228	6.80895	7.25041	60.2099	6.44218	3.03645	-0.321808	high
TCGA-BR-8590	0.778082	1	3.95201	5.72919	10.1669	10.6656	8.43886	3.66255	44.6259	20.719	9.29171	6.39345	12.8966	7.86204	4.92911	-0.129624	high
TCGA-BR-4187	0.386301	1	3.13942	5.88623	11.8487	14.857	8.17317	3.82709	31.5721	4.36431	7.56742	4.94788	43.6583	4.07333	3.10415	0.198222	high
TCGA-BR-7717	1.51233	1	3.99041	4.79419	9.37772	6.10917	5.53656	3.32135	7.42925	13.1798	28.735	5.60446	17.7982	5.48455	3.2221	0.149952	high
TCGA-VQ-A8E2	2.93699	0	3.02845	5.76179	13.8029	7.49892	7.4602	3.53838	6.3366	5.74668	7.58094	6.86548	18.4468	10.1484	3.13489	-0.783378	low
TCGA-CD-8526	1.04384	0	4.37312	5.23051	9.29182	8.15295	7.45361	3.5601	10.9207	7.56597	9.92938	5.78028	6.99415	7.70439	3.3383	-0.352536	high
TCGA-BR-6453	1.32877	0	7.57621	5.29576	12.0022	16.7311	13.2071	3.35906	23.0854	15.6916	5.47652	4.51594	15.81	4.67734	3.16286	-0.180412	high
TCGA-IN-7808	0.287671	1	2.89962	4.95019	8.69999	18.6278	12.9562	3.62927	10.4663	4.3431	4.70098	7.07715	9.45722	6.1225	3.19051	-0.360427	high
TCGA-HU-A4G3	0.465753	0	3.99109	8.40712	9.3505	4.39751	5.21584	3.82124	12.3422	9.39456	6.16357	5.6274	10.3429	5.48933	3.42051	-0.322827	high
TCGA-BR-4191	1.52877	1	3.71918	10.1433	22.6119	5.0937	13.5286	3.50506	33.9539	6.49917	6.79548	5.52913	11.9334	4.30136	3.65842	-0.512967	low
TCGA-VQ-A8PK	1.48767	1	3.31704	4.36772	8.98868	4.58204	7.29075	3.23657	12.9441	18.29	9.21321	5.38992	7.48507	6.54399	3.82167	-0.426574	low
TCGA-HU-A4GF	2.15068	0	4.95574	6.28335	11.5365	3.34468	12.15	3.2111	22.0327	12.6562	6.7697	7.31044	8.43015	10.0346	3.06872	-0.739599	low
TCGA-IN-A6RL	1.11233	1	3.70571	5.35906	7.64686	4.27481	12.0228	3.7177	33.1058	8.19149	8.04854	6.84972	17.3157	4.57639	3.24139	0.00272577	high
TCGA-R5-A7ZR	0.506849	1	20.8455	7.22578	10.6967	2.61659	8.35205	3.29683	20.9834	5.78937	10.3379	6.02354	2.43343	4.96433	9.72843	0.0902713	high
TCGA-CD-8525	1.04932	0	3.80849	7.01629	12.6984	8.15513	6.0689	3.34886	9.14143	10.8033	7.34632	8.26406	43.1921	5.47527	3.2414	-0.4747	low
TCGA-BR-8060	0.953425	1	2.89962	6.28901	16.8119	7.25176	12.6829	3.73642	89.3852	10.2278	4.85673	7.18316	9.11825	6.84663	3.11966	0.0761533	high
TCGA-HU-A4GX	1.68767	0	3.01159	5.74356	8.17844	3.41049	13.8948	3.39893	14.0774	11.2747	4.12314	9.37347	4.45088	5.15466	3.76045	-0.616507	low
TCGA-FP-7829	1.6274	0	3.32929	7.89068	13.3876	6.68967	26.3431	3.22645	25.6938	20.4158	8.29896	6.30118	7.52768	6.45974	3.0431	-0.687067	low
TCGA-CD-5799	0.271233	0	8.12683	4.47927	16.7411	6.82523	7.70539	3.21713	10.198	7.79085	4.39195	6.40795	16.3258	6.70051	3.43512	-0.677713	low
TCGA-BR-7722	1.27671	1	3.97594	9.00771	6.59155	9.79535	7.60137	3.38222	13.599	7.00418	3.38745	7.31066	7.30272	4.04894	6.313	-0.24271	high
TCGA-CG-4460	1.83288	1	4.01762	5.80202	9.74652	4.01189	9.46648	3.57692	27.8387	4.56239	14.5629	7.55878	6.09409	5.66428	3.26327	-0.0565607	high
TCGA-VQ-A8PO	0.772603	1	2.89962	8.06557	17.0244	5.05687	13.4764	3.66074	16.4652	19.3537	13.6096	6.64197	6.88288	6.71391	3.00153	-0.690063	low
TCGA-D7-5577	1.03014	0	4.17811	6.47645	15.902	6.38862	9.37624	3.2257	21.6646	5.14152	3.62219	4.9563	29.3136	6.49112	3.03617	-0.47502	low
TCGA-VQ-AA6J	1.7589	0	3.20649	11.8227	14.948	6.12142	11.49	3.45313	17.1779	15.5345	10.6167	7.46092	7.23105	6.59207	3.66244	-0.671094	low
TCGA-CG-4441	1.16712	1	4.14787	11.2364	15.3011	10.3016	12.2956	3.33686	26.4922	21.9555	4.01444	5.09056	9.15502	7.26114	3.4362	-0.689041	low
TCGA-CD-A48A	1.03562	0	2.983	4.54508	8.75335	4.15959	5.75448	3.62211	13.3627	5.12216	7.51795	10.0844	8.10194	5.82297	3.40325	-0.45596	low
TCGA-RD-A8N6	0.745205	1	9.04252	5.69797	9.04239	5.22391	6.27615	3.74686	18.2293	6.75962	8.38232	6.82386	7.30256	6.42827	3.0946	-0.197152	high
TCGA-RD-A8N1	9.6411	0	3.69294	12.2526	10.3113	6.57874	7.85556	3.43291	25.4323	24.2456	8.65648	6.50782	15.5269	7.06656	3.08053	-0.472266	low
TCGA-BR-8686	1.30685	0	3.3365	7.39553	10.2872	11.8325	10.6159	3.5432	16.6073	6.0838	4.36611	6.9031	13.1163	6.13954	3.20317	-0.406559	low
TCGA-BR-A4J8	1.12603	0	3.09691	5.73359	8.30066	7.87084	6.44595	3.57306	9.35279	4.81952	3.6072	10.7517	14.8783	4.33634	3.27565	-0.484291	low
TCGA-D7-8579	1.74247	0	3.88316	6.23499	8.11925	14.7472	6.07247	4.17209	19.7089	10.9883	5.64234	5.05827	10.7131	9.25571	3.26891	-0.284635	high
TCGA-KB-A93J	3.07945	0	44.4044	8.57973	14.7878	5.16141	10.4945	3.31343	24.0644	8.17542	11.4136	6.95686	3.17114	6.09614	3.6186	0.180692	high
TCGA-VQ-A8PQ	1.30411	1	2.96734	9.45037	9.00478	24.2496	16.0612	3.53872	15.9215	5.44064	7.24936	6.57346	15.2993	8.33526	5.04967	-0.329416	high
TCGA-HU-A4H5	1.98356	0	2.89962	26.4392	14.2278	3.13678	11.2837	3.27159	24.0718	9.28739	6.77723	6.82234	4.78524	7.83618	3.11589	-0.776546	low
TCGA-VQ-A924	4.61918	1	2.89962	7.47426	10.4513	4.69389	13.6745	3.1969	19.3637	12.3479	3.25945	6.41355	6.34467	7.34523	3.00523	-0.670529	low
TCGA-D7-6527	0.854795	1	34.8168	6.67009	9.24371	5.56486	5.22242	3.27156	11.0056	10.5958	3.08934	3.89753	5.68568	5.27156	3.2961	0.0955868	high
TCGA-BR-8589	1.31781	0	3.06866	17.1311	13.7105	3.03801	16.4087	3.2332	24.2622	12.3486	3.7896	5.5798	54.788	7.7358	3.12739	-0.618947	low
TCGA-VQ-A91Z	4.35342	0	2.90646	7.1543	11.4039	2.68833	10.0854	3.31272	7.30453	11.0398	6.61017	6.61285	2.96128	8.80529	3.22869	-0.827262	low
TCGA-CD-8531	1.04932	0	2.91627	4.90583	26.2881	5.19068	30.9981	3.67219	8.82771	3.85695	3.11825	6.86349	7.41486	6.14168	3.00092	-1.30602	low
TCGA-BR-8485	0.767123	0	16.0264	5.71979	9.45275	6.72769	8.56335	3.52555	11.4106	12.538	8.52936	5.31579	9.80123	9.47874	3.22711	-0.361292	high
TCGA-FP-A4BF	0.460274	1	2.9294	4.74588	19.0026	17.4283	9.27665	3.34858	26.865	6.86296	12.7805	8.82061	30.592	5.07294	3.09078	-0.30366	high
TCGA-BR-6707	1.65753	1	14.0258	7.99366	14.7687	6.54291	10.5284	3.32582	19.7439	6.26994	3.22759	5.3709	7.02002	7.75632	3.01803	-0.507468	low
TCGA-BR-8081	1.71233	0	3.03561	6.26673	14.1576	10.9344	13.5623	3.32862	24.9206	8.64173	15.111	7.2326	13.8666	6.49034	3.11054	-0.290606	high
TCGA-BR-8678	0.961644	0	2.90708	12.07	10.2438	6.29826	14.9947	3.24786	13.2376	12.2753	4.87739	7.36252	8.18642	9.86646	3.04031	-0.893164	low
TCGA-BR-8361	1.62466	0	2.90679	6.30387	10.2583	4.61011	7.3216	3.29802	13.8143	21.1163	10.9968	6.39851	2.56137	8.93308	3.00921	-0.664764	low
TCGA-VQ-A8P2	2.32329	0	3.09058	7.463	13.3139	3.32931	20.0516	3.22768	32.6034	11.4415	10.0463	10.063	2.95214	7.35687	3.04837	-0.679875	low
TCGA-BR-7196	1.06849	0	3.07049	9.02598	12.4116	23.176	9.81837	3.55834	16.6947	8.87592	6.30255	4.98996	31.2652	7.42799	3.00488	-0.2886	high
TCGA-D7-6519	1.71233	0	3.00052	4.66813	16.31	6.10407	10.6884	3.97689	17.5871	11.4507	6.08086	6.10862	8.32289	7.47126	3.52701	-0.681954	low
TCGA-D7-8574	1.43288	0	3.04548	4.9113	8.34952	22.5421	12.4138	3.6516	16.2564	4.32463	5.55854	6.3369	12.4547	6.25357	3.17105	-0.177935	high
TCGA-IN-A6RJ	1.03836	0	2.93579	3.74794	5.83272	2.71655	4.39877	3.27183	11.8768	6.93506	14.9547	6.37567	5.87972	5.26402	9.78082	0.0158498	high
TCGA-FP-8099	1.42192	0	2.9725	5.39087	12.9643	6.41823	7.7	3.41921	14.5288	12.3395	4.29794	7.92535	8.22986	7.53365	3.13373	-0.76256	low
TCGA-HU-A4GH	0.980822	0	3.00234	39.6181	10.3706	3.0506	12.035	3.28991	21.2056	12.1551	7.52657	9.37104	11.6941	5.59433	3.11664	-0.7317	low
TCGA-HU-A4HD	2.78356	0	5.11974	8.50366	8.33849	4.92194	7.48157	3.30799	10.3134	12.4831	8.91808	6.07957	7.36449	6.99627	3.17524	-0.433434	low
TCGA-BR-6802	1.28493	0	2.92203	5.12659	20.6681	6.00868	11.4087	3.42628	12.4035	16.8931	4.60373	6.08817	25.1625	6.52074	3.36004	-0.931232	low
TCGA-BR-4201	2.57534	1	3.12648	5.34732	13.0655	7.53606	11.0866	3.53894	44.4978	4.80195	8.50959	6.21814	27.3025	5.68733	3.12876	0.00841274	high
TCGA-IN-A6RR	0.561644	1	4.13542	8.63419	9.13626	4.76372	11.8402	3.23442	19.063	11.1247	18.9744	6.43757	7.00669	4.01088	3.32287	-0.00667195	high
TCGA-VQ-A8PU	2.24658	0	7.42685	16.9937	8.87609	3.12901	10.7363	3.24799	18.0485	5.33011	9.28395	5.71548	5.29409	5.53797	3.42842	-0.246596	high
TCGA-D7-8576	1.22192	1	45.6478	11.0142	17.7437	5.59939	11.7869	3.37435	32.2782	20.5119	13.4647	5.6375	4.39214	8.25226	3.46974	0.0370318	high
TCGA-BR-7957	0.756164	1	3.2219	7.48374	10.0684	18.8625	5.74429	3.38133	19.6989	4.78946	9.57128	5.06058	29.86	7.78814	3.04782	-0.0831494	high
TCGA-CD-5800	1.09589	0	12.9014	5.13699	19.6042	4.26221	10.9504	3.26693	9.70074	8.65587	11.0453	9.25052	8.41966	5.91971	3.45984	-0.721203	low
TCGA-RD-A8MV	10.1918	0	3.87352	13.9017	8.26516	5.17786	7.85632	3.25522	11.9023	11.0562	5.54828	5.87028	10.3189	6.35464	3.07775	-0.479401	low
TCGA-CG-5720	0.0821918	1	14.2052	7.96312	14.9815	11.0611	12.1312	5.22545	22.1734	7.78192	8.33368	4.9006	10.0584	6.00357	3.03486	-0.0671813	high
TCGA-RD-A8N9	2.96712	0	2.99386	11.9363	16.5303	17.0104	6.68582	3.43663	36.4318	9.1017	5.40138	7.41686	35.1209	5.32467	3.07944	-0.258376	high
TCGA-F1-6875	6.01918	1	2.95373	6.60254	9.19459	4.20835	11.8635	3.60848	15.2245	32.9495	10.7453	9.67206	8.89905	6.37626	4.77371	-0.726978	low
TCGA-BR-8364	1.84932	0	3.55914	5.81262	7.20528	14.4508	7.54221	4.32968	22.6984	5.52693	5.10169	4.52857	17.0576	6.6522	3.26757	0.0142815	high
TCGA-IN-A6RS	1.04932	0	7.81867	5.04715	12.4821	3.12868	9.77817	3.20856	39.3981	7.90288	8.39435	11.834	3.793	8.47112	3.24142	-0.540525	low
TCGA-BR-8058	1.45753	0	3.37529	7.78066	12.5782	11.9548	9.2816	3.43003	29.1207	8.71589	6.35908	4.92918	11.0843	8.25742	4.00334	-0.346812	high
TCGA-SW-A7EA	1.5863	0	2.91012	6.67965	7.61013	4.56297	12.8805	3.23136	19.3592	8.59369	2.69441	7.30722	17.7824	3.63281	2.97855	-0.32318	high
TCGA-CD-8534	1.00548	0	3.18137	6.62742	7.40813	6.0858	5.66964	3.55265	21.8307	4.4558	4.10412	5.6609	3.43259	6.89715	3.13701	-0.261119	high
TCGA-VQ-A8DT	4.06575	0	3.29945	6.2236	9.41392	3.60038	9.2929	3.20911	32.7668	16.7421	8.94706	7.42607	4.36543	5.22678	3.14723	-0.272826	high
TCGA-BR-6563	3.26027	0	3.15867	4.69681	12.2735	15.3779	8.93876	3.488	19.3645	4.61347	6.47049	4.30803	33.8481	4.22078	3.11499	-0.0241087	high
TCGA-CG-4301	0.252055	0	4.54745	4.46306	13.9147	5.36161	7.02388	4.0799	38.4051	3.47194	8.22662	5.79841	11.5689	4.8289	4.08778	0.0206489	high
TCGA-FP-8210	0.419178	1	3.28204	5.93599	7.90426	18.5335	8.77702	3.94654	20.3257	5.60008	5.28494	5.83661	17.5816	7.35029	3.2318	-0.139901	high
TCGA-BR-8371	0.983562	1	3.00067	4.87174	5.91562	7.303	7.8433	6.60636	15.2688	4.96789	7.80604	4.82095	12.8481	4.8093	3.12242	0.226556	high
TCGA-CG-4444	3.92055	0	3.39107	13.5405	14.2512	4.84585	9.59922	3.62757	19.8244	5.9053	14.025	7.63827	9.48466	7.58176	3.10401	-0.481046	low
TCGA-RD-A8N4	5.94795	0	2.90603	4.08871	6.6187	4.48507	5.82463	4.79421	11.8877	5.00469	5.85091	5.29415	8.0541	5.45038	3.05983	-0.107877	high
TCGA-BR-6458	0.583562	0	2.89962	5.62192	12.4884	12.5459	12.2334	3.34885	57.773	13.9369	8.18912	4.71519	18.4717	7.56033	3.11659	0.0279485	high
TCGA-HF-A5NB	2.54247	0	2.9146	8.94471	7.72111	2.60311	14.0212	3.18318	22.0552	21.5682	7.31259	5.07186	1.88018	7.28675	3.05185	-0.523757	low
TCGA-D7-A748	0.361644	1	3.15917	4.26623	10.7776	14.7344	7.27892	3.79176	46.9829	4.73412	5.31291	5.79216	62.8111	3.48821	3.54479	0.436573	high
TCGA-HU-A4G8	1.49041	0	2.91961	6.76962	13.8081	3.81343	14.2663	3.31346	22.2146	15.1344	4.80719	8.71823	4.00881	7.0924	3.06328	-0.843208	low
TCGA-BR-8295	0.183562	1	43.9539	5.19744	8.83224	3.48867	5.04893	3.47356	14.3591	4.13401	6.09092	6.39011	3.67508	9.85546	3.1946	0.0556555	high
TCGA-D7-A4YU	1.36986	0	2.89962	7.32458	9.39051	8.03602	13.918	3.48301	16.8692	14.4292	4.07377	8.18657	17.9608	7.83073	3.10716	-0.679494	low
TCGA-VQ-A91S	1.89041	0	3.93268	10.5942	14.0849	3.65547	9.32917	3.28178	13.4282	33.4482	18.2302	6.43178	4.47112	7.70419	3.03283	-0.717863	low
TCGA-VQ-A8P5	0.643836	1	3.10109	7.79696	10.8539	6.87165	8.77197	3.42598	13.3091	6.86378	6.37196	6.46543	9.56279	7.26004	3.18833	-0.524796	low
TCGA-VQ-A8PD	1.3589	1	3.1597	5.97332	7.35492	7.9781	10.5366	3.66371	20.7741	9.64634	11.1235	6.07379	11.5143	7.41266	3.63196	-0.183281	high
TCGA-VQ-A8DZ	1.08493	1	13.6081	7.00923	8.31989	4.00922	9.26484	3.22251	18.442	13.8228	12.4533	6.77363	11.8687	5.54444	3.3849	-0.0901058	high
TCGA-BR-8369	1.16986	0	2.98413	6.91511	6.92329	6.08661	5.89043	3.94751	40.4692	14.3738	15.6458	6.29157	10.9478	8.51843	3.26877	0.0838112	high
TCGA-HU-A4H2	1.07945	0	3.25771	10.1111	15.5912	4.53647	8.79253	3.2198	21.0865	10.8089	8.97264	7.47954	14.0055	7.82629	3.00335	-0.690001	low
TCGA-CD-A486	0.284932	0	5.8742	5.79718	11.9064	6.09257	11.4972	3.28116	26.1274	13.1213	6.44045	7.83752	27.3773	5.59255	3.17358	-0.37001	high
TCGA-CD-8524	1.06301	0	3.17693	4.26518	16.9872	17.1145	7.94927	3.60691	18.2073	8.05901	16.1059	5.30555	43.0695	4.51453	3.13345	0.00353547	high
TCGA-VQ-A91E	0.994521	0	2.98995	10.7137	7.44799	3.17566	11.2281	3.43508	15.8745	24.1745	8.92022	6.25463	4.22648	6.51446	3.16718	-0.535131	low
TCGA-KB-A93H	3.13699	0	3.11135	7.20148	14.0494	2.72754	12.669	3.22743	17.72	23.8569	16.4856	10.5702	3.36683	4.77977	3.15549	-0.667281	low
TCGA-IN-8462	1.56712	0	2.95643	4.47931	7.32811	5.14741	4.08198	3.36564	14.7368	5.78794	9.23329	6.55229	10.0206	4.01433	4.48086	-0.0728726	high
TCGA-CG-5723	6.83836	0	2.89962	4.40573	18.6342	4.7823	11.2727	3.28975	26.7633	4.35084	7.33348	5.97329	19.6994	4.79578	3.0035	-0.429075	low
TCGA-CD-5803	0.934247	1	2.99327	7.4911	12.5232	15.5712	10.6933	3.98576	17.8301	10.8528	4.3198	4.4688	25.9454	6.81966	3.07878	-0.344273	high
TCGA-CD-8532	0.969863	1	4.80829	17.4274	11.3737	8.42333	7.91731	3.34244	19.1493	9.81271	3.80592	6.49426	6.67808	6.77918	14.5983	-0.463368	low
TCGA-BR-8291	1.3589	0	3.78197	9.11466	14.3684	17.7763	6.68913	3.60405	31.2147	7.80731	4.49141	5.74674	28.4339	6.92688	3.16497	-0.241928	high
TCGA-VQ-AA6G	2.16986	1	3.09571	8.52892	7.53547	3.66856	6.15644	3.66651	14.3563	5.39624	12.5412	5.06613	7.69424	5.16083	3.13239	-0.0469266	high
TCGA-BR-8296	1.29863	1	3.14476	7.84751	7.17384	7.6323	10.8202	3.55571	9.43029	11.348	3.77657	7.88257	12.8591	5.65033	3.72534	-0.509233	low
TCGA-KB-A93G	1.67945	0	3.07568	5.60383	8.38772	18.9587	5.88716	3.57393	13.9143	7.83841	9.58976	4.55483	81.3797	5.05823	3.10434	0.255755	high
TCGA-BR-6801	1.7589	0	2.89962	3.99966	15.0191	5.46803	9.0315	3.32939	9.5814	7.83708	5.70772	4.69871	8.4173	6.43539	3.0471	-0.623303	low
TCGA-HJ-7597	2.20548	1	2.94434	7.22321	12.1073	4.73123	10.4068	3.31239	11.8729	18.3114	3.60663	6.51581	33.1555	5.93424	3.21344	-0.660563	low
TCGA-BR-8690	0.890411	0	2.89962	4.9423	9.05292	8.05912	5.66991	3.57159	9.86418	5.06351	9.61349	6.89233	28.283	4.00517	3.14936	-0.111863	high
TCGA-BR-6710	0.747945	0	11.8578	3.71408	6.30283	4.61207	5.86409	9.05292	8.51205	8.72062	22.9658	3.8309	6.15483	3.59513	27.6929	1.10228	high
TCGA-D7-6822	1.0274	0	2.92107	14.5038	10.3521	3.99939	10.6765	3.27799	57.8296	11.0347	11.4172	3.84498	3.15744	8.6593	4.04272	0.0242032	high
TCGA-B7-A5TJ	0.917808	0	3.26046	4.8615	6.67787	4.82095	9.14485	3.20252	18.1214	29.4711	14.1307	6.94843	6.59123	5.94795	3.08821	-0.349117	high
TCGA-BR-7958	1.06301	0	2.89962	9.45202	9.88784	11.0467	12.3892	3.21972	17.4081	8.50284	3.73707	5.86777	10.3263	5.84879	3.0518	-0.438213	low
TCGA-D7-A6F2	1.30411	0	3.19421	6.65909	12.7901	4.30544	8.08295	3.36581	16.4253	16.8157	7.97344	8.7154	5.00416	8.20347	3.12641	-0.807159	low
TCGA-D7-6818	0.879452	0	2.9087	4.97697	21.1096	11.7251	15.0284	3.37117	16.9795	6.28471	5.54088	5.61591	24.612	5.75936	7.42411	-0.642231	low
TCGA-HU-A4GT	0.542466	0	2.99532	7.73119	13.5776	3.77572	14.9174	3.31819	15.6268	10.4144	14.6715	7.69481	3.92384	4.85292	3.09362	-0.458914	low
TCGA-FP-7916	1.1726	1	3.2732	7.63343	10.6137	11.5456	10.0933	3.43852	28.1375	7.56592	4.97255	4.85648	12.6045	6.59117	3.10054	-0.227552	high
TCGA-HU-A4GJ	1.78082	0	3.14823	6.69235	7.8272	9.12427	27.6692	3.97255	12.7475	4.37412	9.41045	7.37172	9.73646	5.3779	3.39112	-0.351969	high
TCGA-HU-A4GC	0.271233	0	6.09231	12.12	9.07108	4.96059	10.2461	3.294	20.3704	11.6888	12.1987	6.45997	7.37181	5.86277	3.27821	-0.23549	high
TCGA-VQ-A91V	2.66849	0	2.97426	7.97275	11.2767	3.39535	8.4922	3.62051	17.0072	17.9973	15.8246	7.45721	7.68329	5.0159	3.88425	-0.317269	high
TCGA-D7-6520	1.56986	0	4.36252	4.21158	12.795	15.1285	10.3021	3.26974	37.0536	13.4502	5.34617	3.99243	9.96335	6.64427	3.05269	-0.171342	high
TCGA-CG-4436	0.665753	0	2.91483	6.52559	19.4595	2.67874	11.3922	3.2046	10.8124	7.17274	17.0146	7.70309	2.54451	8.83553	3.17531	-0.842308	low
TCGA-CD-8529	1.02466	0	4.07071	8.87321	13.7024	8.52843	9.5121	3.38539	31.8352	6.13889	5.35407	5.64507	12.6551	5.95541	3.8944	-0.28195	high
TCGA-BR-6852	1.1589	0	2.9208	7.60563	13.4454	9.72788	11.8671	3.26087	16.7028	18.5751	3.12847	6.51217	25.8685	6.90645	3.06266	-0.720165	low
TCGA-HU-A4H4	1.9863	0	2.92731	13.643	16.8827	4.72137	12.3122	3.26966	16.3398	7.22409	3.86233	8.20946	8.45561	6.55542	3.05108	-0.908505	low
TCGA-VQ-A925	0.378082	1	3.27535	15.104	11.4434	3.17072	9.15612	8.36808	12.0008	10.2494	12.1351	6.45588	5.07966	7.3341	3.69183	-0.159679	high
TCGA-BR-8484	2.09863	1	3.64281	16.0284	14.8886	7.86454	11.6137	3.43043	30.3078	16.0404	5.90208	6.42767	6.7716	6.51646	3.31659	-0.593413	low
TCGA-CG-4305	1.32877	0	4.14174	5.44829	14.1234	7.17208	9.02136	3.30293	55.6701	8.59689	14.8464	6.55968	9.89609	6.03646	3.18597	0.133695	high
TCGA-B7-5818	0.975342	0	2.98064	5.86065	17.217	4.90495	9.82846	3.20037	18.3206	7.95084	2.84054	5.17822	9.07264	5.51253	3.03384	-0.667779	low
TCGA-BR-8682	1.36986	0	14.304	4.57365	8.25635	8.15243	7.44771	3.40841	16.6571	9.03217	15.9579	5.95452	7.11126	6.52564	3.02871	0.0818972	high
TCGA-BR-A44U	1.15616	1	3.0266	4.84187	7.20826	7.2887	8.90829	3.23778	6.04965	11.456	14.8571	8.42278	11.0848	3.84085	3.1577	-0.209647	high
TCGA-VQ-A92D	4.8	0	3.04114	6.19187	12.5848	6.05949	7.70689	3.24461	10.0715	15.2887	3.5727	17.815	4.71244	7.38418	3.03538	-1.32294	low
TCGA-RD-A8N2	9.69863	0	2.90767	4.9936	4.56684	6.6998	5.27291	4.49735	12.3735	3.64255	7.86739	4.96643	7.10011	5.14451	3.17793	0.059788	high
TCGA-D7-A747	0.69863	1	2.9526	4.68653	10.2829	9.72337	7.65088	4.00669	11.5481	4.99876	6.80246	6.08752	8.40565	5.16868	3.05269	-0.267992	high
TCGA-CD-5813	1.03288	1	3.09336	3.83072	13.2349	27.5033	6.31062	3.49892	22.2057	3.68453	5.02412	4.48237	46.6324	5.46313	3.04581	0.0543873	high
TCGA-BR-6457	0.975342	0	3.10194	4.85713	10.1053	28.8075	5.41549	3.86836	16.4539	10.2517	4.95888	4.22094	48.9568	5.612	3.04503	0.0801168	high
TCGA-MX-A663	0.821918	1	9.88873	4.66669	10.0771	13.2231	4.98456	3.89138	11.2952	5.39879	7.39612	5.43523	30.6622	7.36396	3.18515	-0.118431	high
TCGA-VQ-A94O	1.75342	1	9.61194	5.03139	11.1348	4.18288	9.18711	3.33026	18.5329	9.61061	6.4967	6.13662	5.56631	7.30629	3.18626	-0.421837	low
TCGA-VQ-AA6F	4.50959	0	3.81802	10.9607	12.7901	5.31516	7.20347	3.50494	11.6419	6.01248	7.16546	6.05917	3.36008	7.34158	3.43156	-0.590986	low
TCGA-VQ-A91X	0.791781	1	3.0144	4.48691	7.45561	2.39827	5.61408	3.2756	7.60982	6.50593	9.40463	8.60159	1.50454	6.19694	3.00296	-0.468394	low
TCGA-D7-8575	1.51781	1	2.98795	5.99034	7.90552	5.62851	5.03511	3.46127	30.14	8.35914	3.91466	5.38621	5.77459	6.14667	3.35955	-0.166556	high
TCGA-RD-A7C1	1.38904	1	3.24552	17.842	15.6649	4.84321	9.10994	3.81309	15.9526	13.7842	6.76604	9.63015	20.8153	5.26241	3.47034	-0.760505	low
TCGA-D7-6524	1.48767	0	3.24389	6.67563	11.1581	13.2462	8.19046	3.27752	22.7212	8.69704	5.98551	4.86806	16.285	6.53877	3.27987	-0.25588	high
TCGA-VQ-A927	0.547945	1	3.41948	6.98191	6.9846	4.36027	6.76452	3.42522	12.0932	7.80176	17.9126	6.55672	5.25581	5.33638	3.80229	-0.0321394	high
TCGA-MX-A5UG	0.309589	1	3.07538	6.73341	7.71391	18.1121	10.9408	3.43329	19.2621	6.30806	5.8265	5.36302	17.6902	7.12579	3.20508	-0.176415	high
TCGA-RD-A7BS	0.920548	1	3.5873	5.52952	9.42519	8.502	8.50791	3.79125	16.4322	4.48735	8.31556	8.61052	24.8474	4.2002	4.32922	-0.15991	high
TCGA-HU-A4H0	0.175342	0	2.92736	8.33285	10.699	3.12595	12.866	3.25786	21.8153	4.90645	3.3546	5.96952	6.85745	13.789	3.04493	-0.919614	low
TCGA-HU-A4GD	1.89589	0	3.62003	5.21636	13.83	3.34178	6.26448	3.63603	3.71293	8.14937	8.90565	11.0139	2.72645	5.44351	3.92807	-0.784362	low
TCGA-VQ-A8PB	2.85753	1	2.95629	8.24166	11.2052	3.74169	18.1195	3.18977	26.6006	8.36404	5.87235	7.25402	7.99602	6.88828	3.02078	-0.564229	low
TCGA-VQ-AA69	2.36712	0	2.89962	8.34722	9.30592	2.64306	16.9834	3.21223	10.0865	5.8871	2.53508	6.00929	2.03644	12.4878	3.00585	-1.0287	low
TCGA-F1-A448	1.3726	0	2.90645	7.53525	10.8566	9.4354	10.442	3.39762	27.8558	18.02	7.10972	6.18671	20.6716	5.78344	3.03455	-0.314679	high
TCGA-VQ-A8E7	2.15616	0	3.04473	4.95283	7.90941	4.60449	6.53586	3.453	5.87396	13.8832	16.5402	7.45658	7.51433	7.61213	3.26798	-0.389179	high
TCGA-VQ-A94R	3.54521	1	2.99695	4.84587	6.65373	8.49792	9.28978	3.34194	10.0998	8.87374	10.758	7.96537	7.38833	7.84371	3.20513	-0.418608	low
TCGA-B7-A5TI	1.63014	0	3.37339	16.2656	10.8674	10.7536	10.1102	3.36296	10.7094	12.5635	4.05659	6.54413	13.6156	7.52171	3.13459	-0.702784	low
TCGA-CG-5718	3	1	2.94307	5.02552	9.09586	5.38418	7.48474	3.46926	7.92018	34.9719	3.74728	5.61051	10.6458	7.16176	3.47509	-0.820879	low
TCGA-BR-8683	0.821918	1	3.4094	5.01582	7.01875	7.31659	8.27626	3.34836	8.41514	7.63575	11.001	6.39849	9.05132	6.9831	3.09975	-0.303977	high
TCGA-CG-4443	2.49863	0	2.96482	11.2196	10.6787	4.14287	9.23102	3.53545	17.4387	15.437	3.24659	10.1121	2.85561	11.2853	4.04452	-1.08718	low
TCGA-VQ-A8P8	2.4137	0	3.56462	8.09727	9.23625	5.5743	10.906	3.70975	17.9489	7.64168	6.41293	6.89513	13.3231	4.93207	3.12557	-0.29904	high
TCGA-BR-6455	1.09315	0	6.24402	8.15918	15.1033	7.12023	16.0038	3.26986	19.8271	14.0097	6.1069	5.6623	8.07534	8.24161	3.08174	-0.731541	low
TCGA-IP-7968	0.210959	0	2.97374	7.41252	8.87349	6.0285	9.22729	3.29196	9.8841	9.91938	9.11571	5.78498	6.48623	10.3965	3.37877	-0.638516	low
TCGA-HU-8604	1.90137	0	2.89962	6.48701	38.8466	8.6531	11.6423	3.38815	22.3511	11.6512	7.65337	7.37292	13.9316	8.08984	3.02431	-1.4987	low
TCGA-BR-6709	1.0137	1	3.04244	4.35473	9.48712	68.9506	8.54574	3.20546	15.044	5.15551	6.98088	3.89419	94.1549	7.02278	3.01982	0.569663	high
TCGA-CG-4438	4.50685	0	3.02378	6.46415	14.6296	4.30943	8.2781	3.31971	21.0621	6.11155	17.5325	6.58821	12.5001	7.27365	3.14269	-0.302812	high
TCGA-BR-A44T	1.04658	0	2.89962	5.50176	6.12824	7.39735	16.8169	4.37975	11.817	4.05474	5.41299	7.23505	11.7869	4.66076	3.13277	-0.232024	high
TCGA-FP-7998	1.85753	0	2.93821	7.54372	13.6984	11.2061	10.5	3.45278	31.3199	7.14655	5.67942	5.08389	10.8704	7.49747	3.18263	-0.353407	high
TCGA-VQ-A91Y	0.810959	1	3.00215	8.7102	7.4273	9.57376	7.7633	3.41264	20.4948	6.10369	6.29333	6.96471	19.445	6.43938	3.08521	-0.23146	high
TCGA-BR-8591	1.12055	0	2.91321	10.6714	11.1638	5.4799	14.9114	3.23767	32.7842	12.6486	6.90928	6.82979	10.0853	8.1099	3.04964	-0.519183	low
TCGA-VQ-AA64	1.53425	1	3.0129	7.48265	11.021	8.88792	9.99967	3.68157	12.2131	13.0258	7.17464	5.33684	27.1004	6.70855	3.12351	-0.418018	low
TCGA-CG-5722	0.0821918	0	3.36316	7.79466	8.82764	7.07371	12.9472	3.37835	13.3531	6.0089	4.14175	4.29784	8.60489	5.60825	3.21944	-0.344761	high
TCGA-BR-6564	2.17534	1	3.62213	4.95338	7.55224	14.2431	5.92428	4.65468	7.17639	4.99348	5.45069	4.06734	24.3318	6.01013	3.01571	-0.0423329	high
TCGA-CD-8533	1.28219	0	6.78552	7.25052	12.9109	6.1314	16.0689	3.42276	6.01413	7.65321	3.5225	8.27717	4.65626	8.76561	4.71688	-0.942705	low
TCGA-VQ-A94P	0.221918	1	2.91241	5.69742	6.64579	8.58311	6.37846	3.92932	14.3917	4.53137	5.94512	5.25245	20.7801	4.54388	3.02336	-0.0194258	high
TCGA-CG-4465	0.750685	1	2.99692	8.10179	11.3092	4.15495	11.0265	4.1174	31.0812	5.91354	9.92141	6.49655	7.93647	7.00176	3.01078	-0.223021	high
TCGA-HU-A4GU	0.547945	0	2.90596	10.2592	14.3323	3.2353	18.5308	3.20323	5.91821	8.54014	15.5785	10.2704	3.95023	9.50944	3.00494	-0.999964	low
TCGA-BR-A4QL	0.964384	0	2.92479	5.84292	10.3033	3.13991	12.171	3.23347	10.5863	9.13099	10.8268	10.4838	3.49825	4.99758	3.01184	-0.599211	low
TCGA-VQ-A8PM	0.156164	1	29.5674	10.3101	8.63951	5.96122	12.5625	3.41131	17.6064	5.04732	13.9291	5.45124	8.131	5.6264	3.84512	0.290256	high
TCGA-IN-A7NR	0.542466	0	4.51412	5.04413	4.99541	4.27913	7.63248	3.75836	10.227	7.19255	6.7451	6.93169	13.6943	4.71662	3.83236	-0.157766	high
TCGA-CG-5734	0.665753	1	3.29897	6.18164	11.8759	7.21258	5.7711	3.38883	14.0172	9.10411	8.70541	4.56073	8.31567	4.12936	3.92736	-0.214164	high
TCGA-HU-A4H3	2.41644	0	2.99406	5.83483	12.9622	3.73565	12.6902	3.28133	28.2598	21.1162	7.53055	12.0186	7.82421	4.30366	3.04041	-0.700201	low
TCGA-CG-4466	1.58082	0	3.42956	11.4325	12.3259	2.93257	9.90102	3.23396	22.462	7.83673	16.6381	10.0665	3.12495	5.52548	3.30767	-0.391021	low
TCGA-VQ-A8DU	0.454795	1	3.03233	7.0843	9.83235	4.07391	9.99304	3.68359	10.2194	6.69639	7.40549	9.13902	16.6134	4.80865	3.32525	-0.467898	low
TCGA-BR-4253	0.339726	1	3.03273	14.3804	25.8274	3.29358	15.3284	3.28792	50.538	3.82761	5.1274	7.02855	4.44659	7.3404	3.0622	-0.798607	low
TCGA-VQ-A91Q	1.73425	1	3.93453	6.22513	7.77303	7.77922	6.48961	3.62117	18.1159	14.5867	7.16714	7.15501	14.8657	5.6768	3.06859	-0.281231	high
TCGA-D7-8578	1.76164	0	8.76764	5.23178	9.58987	8.70501	6.02737	3.58294	20.6409	6.67906	6.69096	5.3144	14.5743	6.26276	3.44111	-0.102746	high
TCGA-BR-8483	0.449315	0	5.31498	5.27252	10.8014	5.8172	7.50093	3.43908	21.8962	14.3143	11.5862	8.27733	4.55291	5.84182	3.20203	-0.341262	high
TCGA-HU-8602	1.86027	0	2.90625	7.44085	13.3567	3.98527	16.058	3.24601	32.6907	16.2157	2.93317	6.73233	15.6436	9.447	3.029	-0.788482	low
TCGA-BR-8286	1.07945	0	3.01074	11.6942	11.6474	5.76389	14.1958	3.41274	15.4702	6.54797	8.03173	8.34011	12.3739	6.38912	3.28271	-0.590664	low
TCGA-VQ-AA6K	1.03562	1	4.04965	14.5196	7.40319	7.91992	9.4206	3.43047	12.2108	16.9272	5.95109	6.65149	14.467	5.92126	3.2902	-0.467704	low
TCGA-VQ-AA6A	2.74521	0	3.173	9.11825	9.73147	4.63518	8.41589	3.30874	19.1574	7.6284	9.34142	6.51906	4.87663	8.57634	3.16632	-0.478766	low
TCGA-CD-5798	0.235616	0	2.9709	3.79251	8.17635	11.4074	7.42442	3.50192	13.8225	4.53377	6.39934	4.74731	22.1991	4.13172	3.02816	-0.0223731	high
TCGA-BR-8297	0.616438	0	3.18938	8.42576	8.01164	7.61256	7.03919	4.72035	13.8411	7.06451	9.52308	6.19468	12.3311	4.85277	3.10191	-0.0657298	high
TCGA-CG-4440	0.334247	1	3.61881	5.95546	12.3677	3.44551	6.52194	3.26602	11.987	5.63035	8.85828	8.5401	45.6338	9.09621	3.06741	-0.59946	low
TCGA-CD-A48C	0.967123	1	3.3242	10.9661	7.4031	6.81197	9.59304	3.34146	22.6297	10.3034	9.49489	7.93645	57.576	4.53215	3.17491	-0.0295941	high
TCGA-RD-A8N0	3.3863	0	3.23428	6.32483	6.67565	6.50863	12.812	4.78761	14.732	5.24272	13.1272	6.94594	10.0062	4.35152	3.79954	0.0487172	high
TCGA-BR-8680	1.31781	0	2.93499	6.34414	22.2126	4.18953	9.80222	6.04733	6.0327	5.64999	6.82896	7.73297	4.30348	8.79398	3.07285	-0.969584	low
TCGA-VQ-A8PJ	0.224658	1	5.39142	12.0697	9.72292	3.16104	6.66909	3.36703	17.9941	7.73909	7.63429	5.99893	3.01107	5.36777	5.03634	-0.296324	high
TCGA-VQ-A928	0.476712	1	3.064	15.1597	11.8599	6.73832	7.57821	10.3878	18.6537	20.6285	3.60384	7.02102	22.9986	6.87143	3.11237	-0.154883	high
TCGA-R5-A7O7	3.80548	0	3.16964	5.41145	20.8979	8.36276	12.3562	3.4903	4.57184	9.78159	7.74082	13.5027	10.3081	8.26268	3.2022	-1.34644	low
TCGA-D7-A6EZ	0.813699	0	2.9365	13.8796	21.4447	4.95309	16.264	3.2305	19.3364	8.54618	3.49554	6.47801	15.6348	7.77453	2.98932	-1.05896	low
TCGA-VQ-A8PC	3.85479	1	3.03659	5.97247	13.9569	8.26024	8.47309	3.70955	22.9395	6.24568	12.5785	5.47945	9.25137	6.60127	3.3118	-0.233067	high
TCGA-D7-6522	1.55068	0	3.30327	4.2857	17.8756	22.7701	9.77523	5.30864	21.2299	5.65313	4.68792	4.02192	34.3625	5.53095	3.05268	-0.105079	high
TCGA-D7-6815	1.33151	0	24.8987	5.57232	9.87974	5.16108	7.85076	4.17448	14.7335	9.16382	7.72126	5.04267	6.88219	8.38275	3.49754	-0.0766588	high
TCGA-VQ-A91K	5.10137	0	2.9108	9.08749	8.17283	3.93842	8.51043	3.3378	20.6272	20.8297	4.00016	6.43152	4.68718	7.45634	3.13431	-0.618441	low
TCGA-CG-5717	0.580822	1	2.90831	5.16271	5.59672	4.70773	7.67805	3.24298	16.6267	7.45186	14.0235	4.72642	5.05353	4.70426	9.35797	0.130079	high
TCGA-VQ-A91A	2.39178	0	2.92379	10.1089	13.569	10.2433	6.87951	3.35745	11.1236	9.78079	5.98603	5.59273	45.2556	6.45712	3.03084	-0.452373	low
TCGA-BR-A4IV	1.12603	0	2.94172	5.68201	6.36052	7.43075	5.8085	3.7228	10.7381	4.48404	5.7469	5.0398	47.6252	5.37539	3.02033	-0.0225113	high
TCGA-IN-A6RN	1.6274	0	3.28982	4.03015	10.4289	3.74945	9.03776	7.19768	21.5852	5.5098	6.50259	6.44505	7.01692	3.79985	3.20762	0.0821423	high
TCGA-CD-A487	0.778082	0	2.9108	5.70271	12.9234	5.53664	8.69813	3.67462	11.2315	6.85005	4.74859	9.59844	44.052	6.23441	3.2262	-0.607988	low
TCGA-BR-8381	0.613699	0	3.96003	8.82301	12.5818	11.3746	12.5757	3.30986	25.8328	9.51455	3.61463	4.96025	12.6474	7.15283	3.17053	-0.442677	low
TCGA-EQ-8122	0.665753	1	4.03513	6.69437	10.5222	7.17089	6.39747	3.32352	12.4896	10.7728	14.9106	6.1567	21.6523	7.07406	3.07477	-0.253968	high
TCGA-D7-A6F0	0.246575	0	75.0069	6.04942	9.13908	4.12581	11.6467	3.34144	61.5531	9.44087	12.4288	8.44294	3.83208	5.80829	3.14699	1.23838	high
TCGA-VQ-A91N	1.56164	1	3.14455	17.9135	15.4826	3.14645	9.03452	3.22413	17.332	9.79483	12.6343	6.62655	2.26876	9.10256	3.1288	-0.764507	low
TCGA-BR-7704	1.66027	0	3.02551	13.5295	15.2769	6.38412	17.675	3.21412	17.3958	12.1415	11.4273	11.0832	12.0149	7.07841	3.19265	-0.886715	low
TCGA-FP-8209	4.96164	1	2.94739	5.19025	5.40171	12.4926	10.1212	3.93379	12.2613	4.15193	5.44133	4.82227	12.9621	6.81871	3.05835	-0.138508	high
TCGA-CG-5724	1.00274	1	2.91916	5.57341	13.3875	7.72011	7.73936	3.25636	8.67519	4.32283	5.58139	5.984	19.9275	6.02483	3.01136	-0.520936	low
TCGA-R5-A7ZI	6.21096	0	3.15016	25.7093	21.8821	3.0373	9.22702	6.80559	9.82556	19.051	4.50694	7.59778	4.33325	5.02742	3.03346	-0.946074	low
TCGA-CG-5732	5.75342	1	22.211	5.10212	11.2738	4.47022	7.07976	3.27727	11.9984	10.4815	7.02817	4.9795	13.3068	5.82356	3.90376	-0.122568	high
TCGA-BR-6456	0.843836	0	2.94275	4.80708	13.3718	12.8517	11.4374	3.54015	12.76	7.04897	15.4287	7.32237	15.2231	5.50087	3.0378	-0.265736	high
TCGA-CD-8530	1.03288	0	3.01182	4.88639	8.87806	13.2473	6.1666	3.76507	23.4148	8.00814	5.42714	6.14063	25.2539	5.90522	3.15432	-0.103423	high
TCGA-IN-8663	0.282192	1	2.89962	5.63097	9.40148	4.21867	6.56366	3.21882	3.56843	4.97379	6.73653	7.57476	6.48897	6.06968	3.01668	-0.566414	low
TCGA-CG-4437	0.671233	0	2.99461	4.827	17.8547	8.62433	6.52829	3.3979	13.6938	10.482	6.24996	6.21877	12.3474	5.54593	3.16406	-0.639597	low
TCGA-BR-8588	1.06575	0	3.04382	8.07558	9.56142	8.68543	8.45856	4.48714	17.5703	8.05027	8.29327	6.0601	21.5879	6.16594	3.2295	-0.172693	high
TCGA-BR-8080	0.8	1	2.91613	12.6893	10.874	15.0635	6.70568	3.79299	16.8058	15.2651	8.3738	5.33598	24.6379	8.56952	3.01939	-0.405241	low
