# Supplementary material for: A 13-Gene Metabolic Prognostic Signature Is Associated With Clinical and Immune Features in Stomach Adenocarcinoma
Source: Front Oncol. 2021 Jun 21;11:612952. doi: 10.3389/fonc.2021.612952 (PMC8256842; doi:10.3389/fonc.2021.612952)
Supplement: Supplementary file 9 [file Table_9.xlsx]

## Sheet: Sheet1
Supplementary table 9: Lasso regression was constructed examining the relationship between survival related metalism related gene signature and STAD risk based on GEO.
id	futime	fustat	GSTA2	POLD3	GLA	GGT5	DCK	CKMT2	ASAH1	OPLAH	ME1	ACYP1	NNMT	POLR1A	RDH12	riskScore	risk
GSM2235577	1.56164	1	0	8.26082	11.3336	12.0193	8.76088	4.22603	17.1082	4.13488	0	2.96678	6.42466	3.67249	2.34779	-0.220668	high
GSM2235557	1.89041	1	11.7881	1.97655	7.05175	13.2882	1.28357	2.27316	11.5275	8.41965	0	4.61935	2.7352	3.77809	2.89753	-0.131108	high
GSM2235595	1.23288	1	0	0	14.3689	5.38442	6.0649	8.24383	10.0771	6.23487	3.29021	3.23964	8.71594	3.5824	3.14412	-0.0180721	high
GSM2236045	13.2329	0	2.30985	14.0281	18.8274	2.69933	14.7685	3.00821	10.3062	13.3192	0.608194	7.17033	0	5.28521	2.00819	-1.18282	low
GSM2235831	3.20548	1	0	11.7395	9.21767	5.92029	11.1406	2.8885	18.0677	6.39393	15.266	6.03849	2.34403	8.01928	3.77219	-0.374068	high
GSM2235568	6.73973	0	0	3.09506	9.84448	0	0.837413	3.27957	6.61284	22.1429	4.76579	8.60819	2.21864	4.51423	3.38048	-0.757958	low
GSM2236064	6.32877	1	0	7.24065	17.156	6.47223	13.1096	3.10995	29.3792	12.5948	10.813	6.41376	11.5265	5.98742	2.67349	-0.541861	low
GSM2235736	0.739726	1	12.6255	7.59531	19.3725	0.173026	12.818	3.20637	18.3159	14.0754	19.6582	7.11393	6.70849	6.73663	4.99763	-0.476931	low
GSM2235747	0.986301	1	2.38283	8.16513	13.8554	9.58973	12.7662	10.2196	22.7569	5.62461	9.257	6.83535	17.6922	9.41139	3.22965	-0.0360508	high
GSM2235907	10.1096	0	0	6.43864	11.502	8.23988	13.1576	3.14655	15.2827	13.0558	1.77266	8.57289	20.9433	6.72118	1.54497	-0.828924	low
GSM2235607	0.493151	1	0	2.32576	13.4346	10.867	6.224	3.33718	31.4004	9.97158	5.47236	4.34331	20.5382	2.95023	2.26251	-0.0510404	high
GSM2235984	0.657534	1	13.3099	8.0171	15.187	3.16542	10.0454	3.71238	12.9855	5.52165	8.72359	7.94747	24.5367	6.72228	3.60602	-0.45884	low
GSM2235561	6.9863	0	0	2.84879	7.99636	13.4963	6.31033	3.28539	29.1435	14.3569	4.75041	3.20825	13.0768	4.87226	3.98867	-0.00245279	high
GSM2235714	3.78082	1	8.53843	8.38044	12.3221	1.35639	10.2136	3.38747	23.8388	16.6113	18.1131	8.84562	1.65624	5.86469	6.47813	-0.281443	high
GSM2235838	0.328767	1	0	8.3932	7.12072	15.7396	8.83517	3.4398	9.7852	15.729	3.83154	9.35412	30.088	7.7586	3.41409	-0.645264	low
GSM2235709	8.87671	0	17.7483	19.8974	20.9472	3.91932	6.58779	2.69058	6.94154	15.8234	14.528	6.50032	6.4431	5.34215	3.6241	-0.66065	low
GSM2235949	10.8493	0	16.9544	10.1667	14.5079	11.3236	10.4215	2.81694	19.2439	8.08598	2.82829	6.14722	8.26972	6.29973	3.26587	-0.442376	low
GSM2235974	0.986301	1	9.37838	2.44168	6.43365	4.41127	3.64863	2.87333	1.89717	11.3294	16.2639	8.45739	0	9.10464	6.17802	-0.405173	low
GSM2235932	4.84932	0	0	7.68263	8.38623	4.49466	3.21269	3.33215	4.95499	23.4757	0	9.92788	0	5.8686	3.05336	-1.00577	low
GSM2235954	12.2466	0	15.3108	15.2557	10.6881	10.0452	11.0929	3.23707	13.6609	0	5.11392	6.65638	4.74195	8.21527	2.52374	-0.422812	low
GSM2235632	6.24658	0	6.4924	2.15961	15.9307	0	14.5031	3.40713	35.9735	10.5102	10.3727	2.87479	11.4393	4.53617	4.35394	-0.073774	high
GSM2235720	9.78082	0	0	8.25563	19.4277	6.38305	11.2927	3.41565	17.6842	6.44171	8.84134	8.70753	16.5751	8.38717	5.96416	-0.901517	low
GSM2236008	2.46575	1	9.0429	0.444925	8.72105	10.0934	9.03612	5.83073	14.1171	0	5.94521	7.35522	29.3306	5.83782	2.32489	0.0699409	high
GSM2236001	10.1918	0	13.8063	9.59189	11.3491	13.3219	8.26257	3.38519	19.0337	8.69961	5.17499	7.16985	21.1029	7.78877	5.49105	-0.312165	high
GSM2235587	5.26027	1	1.3882	7.08985	10.4231	4.19967	5.06162	2.88881	8.24536	8.56489	2.08006	2.76741	10.7313	3.98957	1.30301	-0.408412	low
GSM2235943	10.4384	0	0	4.80613	11.7776	10.6694	10.7988	3.10278	21.8276	9.44714	19.0291	7.52114	17.9115	8.45409	3.42418	-0.297378	high
GSM2235703	3.53425	1	19.2726	10.8258	11.8774	5.23578	12.9245	5.9171	24.5198	8.31287	13.6932	7.50752	10.7486	7.96102	4.47144	0.0351502	high
GSM2236085	12.4932	0	9.63604	12.7703	12.2737	3.77958	14.8338	3.0136	14.405	7.78476	7.44	5.13956	0	9.22654	2.19491	-0.681929	low
GSM2235617	5.83562	0	18.5747	9.56457	7.25677	0	14.9548	2.24869	31.3741	0	8.52329	4.69184	2.62548	4.14789	2.25791	0.177051	high
GSM2236069	9.45205	0	21.3962	4.44399	6.48149	4.51327	9.71467	3.2283	30.1806	7.38065	10.4928	7.49731	0	10.884	5.20142	-0.0939417	high
GSM2235991	2.63014	1	18.3406	2.36434	11.1947	8.35384	8.45605	3.0615	16.0172	3.36378	8.69237	8.34508	26.2086	6.39873	3.95663	-0.13312	high
GSM2235787	2.05479	1	0	11.4899	11.531	19.0337	9.14429	3.58377	21.5483	12.6747	4.36821	7.48331	18.4011	8.47512	4.13142	-0.58515	low
GSM2235953	0.821918	1	1.041	17.1044	9.13464	8.31031	7.99864	4.2493	12.741	10.9345	1.65371	4.54189	46.1258	6.13671	3.01599	-0.354018	high
GSM2235973	5.09589	0	0	4.78258	9.69671	1.94783	2.99927	2.75895	4.92276	15.6667	3.89332	10.8168	0.115247	6.29019	2.72628	-0.991185	low
GSM2235626	6.32877	0	0	1.40704	12.8932	9.00646	9.82852	5.46677	41.4128	5.90865	7.45106	2.53066	19.1922	2.61877	1.36565	0.388144	high
GSM2235926	11.5068	0	9.91287	12.9157	17.9859	13.0994	10.3237	3.58415	19.9309	8.11156	4.60489	6.1716	24.67	7.01142	3.08474	-0.544431	low
GSM2235704	8.9589	0	12.6953	6.92535	13.6071	4.45554	11.509	5.11069	20.3752	14.056	15.627	5.3278	6.28521	7.34416	3.97461	-0.108759	high
GSM2235944	10.3562	0	4.00253	3.98076	2.01872	23.0141	11.0614	5.33086	11.5629	9.6916	7.18215	4.65504	24.8734	5.81962	2.56397	0.277489	high
GSM2235998	10.0274	0	0	3.88736	8.04083	8.70888	7.83853	3.07438	18.2565	9.29514	4.47542	7.93936	4.20873	8.35419	2.37067	-0.62174	low
GSM2235719	0.0821918	1	0.179261	8.78091	16.5822	7.15544	9.56993	5.86766	12.8	9.83447	10.6106	8.43092	13.7941	7.83454	3.06037	-0.629814	low
GSM2235698	1.89041	1	19.6961	9.92418	16.6906	5.85667	12.0972	3.03129	18.3746	18.5927	8.31135	9.45139	1.32939	8.31681	9.57994	-0.741084	low
GSM2235965	5.17808	1	0	0	14.4542	3.85563	2.52056	2.87926	10.1724	13.9141	9.40393	8.40422	0	6.48914	4.43926	-0.77136	low
GSM2236063	10.7671	0	0	4.93373	20.6886	7.86462	9.47067	9.08823	17.4947	5.8221	12.1124	6.03732	27.1302	9.04463	3.01283	-0.274839	high
GSM2235866	10.6027	0	5.67297	10.8843	13.4537	8.86877	14.283	4.15002	26.5785	10.7561	6.53711	6.74362	32.3169	7.78419	4.36842	-0.401555	low
GSM2236018	9.53425	0	20.4647	5.84393	3.88512	2.51028	10.0402	3.22917	16.6253	5.14579	18.0864	6.71851	10.3351	7.03228	13.9068	0.371142	high
GSM2235761	11.0137	0	2.97623	8.21908	7.34861	13.6543	8.79434	5.23986	18.4989	12.8173	7.64725	6.33948	27.4971	7.23096	4.37869	-0.0926179	high
GSM2235825	1.89041	1	0	6.06307	8.2184	17.2066	7.71899	4.52771	16.2822	10.637	10.9486	5.57419	23.3932	6.07079	3.54396	-0.0135125	high
GSM2235979	3.45205	0	24.4309	7.04749	12.3563	6.88561	10.4526	3.03502	16.5042	10.9219	12.3411	5.42738	13.956	6.43479	4.79028	-0.0308856	high
GSM2235959	11.8356	0	0	9.14149	12.1119	7.46325	8.57922	3.19775	10.9554	11.7708	13.7186	8.4124	33.6796	10.3005	3.00482	-0.712504	low
GSM2236055	10.9315	0	0	7.63497	11.3613	0.0541345	14.7645	2.69778	23.3921	13.4323	9.88666	6.79493	37.1277	6.26991	2.94808	-0.490887	low
GSM2235768	11.8356	0	0	7.47733	15.4495	12.8034	10.1026	2.85163	23.6281	7.0612	6.47685	5.04347	49.6385	5.05868	2.96112	-0.285679	high
GSM2236075	3.20548	1	0	7.39663	10.0217	11.6229	11.8843	4.60802	25.2936	16.289	7.94547	5.64283	25.8184	5.7245	2.6179	-0.175956	high
GSM2235713	9.53425	1	0	4.68284	7.14067	6.16699	9.49955	5.80162	17.6603	12.1466	10.4403	6.19165	19.5157	6.95898	2.60743	-0.0969695	high
GSM2235722	2.9589	1	11.1113	8.15795	9.42324	7.06339	10.2079	4.25212	17.3323	7.61652	2.45138	6.72194	20.1342	6.80441	5.97757	-0.281904	high
GSM2235983	3.12329	0	20.406	8.08163	16.4858	10.2306	13.3083	3.62723	26.7163	3.07131	3.8866	5.20555	25.3615	6.64352	3.49207	-0.16839	high
GSM2236011	2.13699	1	1.50998	7.42731	11.7233	5.1723	6.67352	3.51305	14.9742	7.49027	7.0914	8.31162	22.6274	5.87174	2.78414	-0.500347	low
GSM2235630	5.75342	0	2.33632	1.15995	8.53378	19.5599	9.57626	2.63361	34.5879	7.77027	5.93916	3.42302	20.3038	4.84274	1.62133	0.157547	high
GSM2235757	3.28767	1	19.3504	4.58776	14.5863	6.29383	9.05391	3.48702	21.887	7.48406	16.3347	4.63069	14.9206	6.00167	3.38584	0.118629	high
GSM2235795	9.94521	0	0	6.76438	15.541	12.1419	11.7894	4.04707	19.0409	6.97314	10.9951	6.16541	27.3359	10.362	6.43761	-0.551388	low
GSM2235930	6.08219	1	0.864275	15.026	14.4353	11.6271	4.02528	3.69609	7.87264	19.1038	6.4916	8.31947	7.37821	5.48677	1.80186	-0.8124	low
GSM2235777	9.45205	1	18.8985	7.61837	13.983	4.71751	9.63034	3.29201	18.1222	9.58045	6.40988	6.34335	23.8548	6.00101	3.06015	-0.277505	high
GSM2235933	3.36986	0	0	4.93995	10.9625	13.7276	8.28827	3.72222	24.5145	3.4171	5.38292	5.91904	45.2724	6.76894	2.10759	-0.158826	high
GSM2235633	1.39726	1	1.02801	6.71419	7.62579	6.34198	13.0904	4.38543	27.9109	0	1.9406	4.18268	13.9265	3.62753	2.93424	0.052698	high
GSM2235980	0.493151	1	0	5.54813	15.9196	7.39542	8.01318	3.06874	11.6044	5.29518	10.6076	6.99704	34.881	6.71754	3.70737	-0.553726	low
GSM2235710	1.06849	1	11.5799	6.80872	19.1703	0.748037	14.0134	4.27293	14.2985	8.91235	12.4766	6.73035	15.5525	7.44959	7.24827	-0.543261	low
GSM2235805	0.410959	1	0	4.78369	6.55559	10.8975	6.01361	6.89021	16.0649	13.9473	8.40403	7.49987	17.6444	7.77003	3.22709	-0.111312	high
GSM2235586	6.32877	0	0	2.29662	9.65012	7.44323	12.1692	2.66203	12.7921	0	1.947	2.19801	3.01434	3.83608	1.04248	-0.279561	high
GSM2236060	3.0411	1	0	3.21644	22.0647	15.9656	10.7323	3.77478	17.489	6.11497	7.20764	5.33367	39.7302	6.99373	3.14753	-0.596481	low
GSM2235942	3.45205	0	22.7501	11.8737	12.5348	3.92341	12.8026	3.29785	29.4013	20.5764	9.3035	6.18739	5.25232	8.04402	5.44993	-0.291292	high
GSM2235702	1.47945	1	8.4431	5.78205	16.1091	7.14023	9.46584	3.56659	30.8922	15.9895	7.98274	7.26565	21.8798	8.15914	3.43895	-0.500879	low
GSM2235939	3.69863	0	28.0858	0.550475	5.90067	6.80811	9.86648	9.31211	21.1185	10.7143	10.8939	4.53074	9.81437	6.08434	11.9905	0.916278	high
GSM2235848	3.28767	1	4.32101	7.65677	8.24242	18.7093	7.1791	5.8613	8.70377	14.0184	9.91938	6.45735	26.8551	5.93673	5.0311	0.00832487	high
GSM2235970	1.47945	1	0	10.365	10.8427	14.0609	5.84642	3.8706	20.2472	4.73493	2.37993	6.22021	36.7163	6.56499	2.94462	-0.311257	high
GSM2235737	3.69863	1	16.2222	5.80917	14.4447	7.50303	10.9489	2.9163	21.9011	10.2652	9.51907	9.314	7.76599	6.66464	2.13801	-0.462108	low
GSM2235950	10.5205	0	0	5.94635	5.24941	17.3992	7.31713	6.73968	14.7859	2.53559	11.038	7.14186	14.7902	5.06656	2.50476	0.286177	high
GSM2235606	6	0	1.15973	1.68136	6.57978	9.53395	5.5199	4.1559	13.7696	6.37033	3.77754	3.6368	10.8278	2.9739	2.50465	0.0566898	high
GSM2235724	0.821918	1	21.4011	7.30255	16.4687	8.95226	12.935	3.04005	57.9967	7.52949	8.11936	8.79271	26.4828	6.52799	3.10106	0.0659992	high
GSM2235906	9.86301	1	5.75237	7.45053	12.6128	5.0934	7.73118	7.87183	10.9464	8.13589	19.287	4.96293	8.8447	6.38158	5.58313	0.208329	high
GSM2235746	9.12329	0	30.493	4.82415	4.84893	0	10.7017	10.6305	27.8511	9.62835	12.6619	5.79578	4.61824	6.99938	15.2668	1.03488	high
GSM2235556	5.75342	1	12.9575	0	11.9129	1.32937	0	2.78418	5.22846	14.2506	5.82645	4.54999	0	4.38848	2.158	-0.370894	high
GSM2235576	0.328767	1	10.8655	7.68099	15.7329	0	11.6558	2.33134	20.0486	7.43108	0	2.7524	0	2.87537	1.71358	-0.463734	low
GSM2235841	1.31507	1	2.33231	11.7166	9.26393	12.9284	11.9178	3.13284	22.4578	8.03922	14.6189	7.16432	17.6922	7.86418	3.07099	-0.240528	high
GSM2235700	9.61644	0	14.6449	9.41833	13.6488	4.35009	9.61868	4.26048	19.3448	11.5643	8.91025	8.61684	11.7556	5.1935	2.8233	-0.314536	high
GSM2235940	2.71233	1	16.6998	6.55202	10.4638	13.9346	13.7151	4.05392	22.7389	16.3755	14.4354	6.2501	17.3257	5.81833	5.78738	0.122362	high
GSM2236062	10.6027	0	8.29322	12.0678	14.3374	2.69707	13.469	3.10455	36.2707	11.9548	6.15055	7.37723	16.8259	7.18041	2.1957	-0.506812	low
GSM2235776	1.64384	1	18.8432	5.98351	11.2062	8.18786	7.28288	3.3615	14.1009	9.50667	4.79235	5.56779	25.8362	5.02412	2.00026	-0.112283	high
GSM2235815	9.28767	0	0	7.40768	13.7289	7.7015	14.8487	3.23075	20.9163	15.5223	17.8583	7.56124	5.66255	10.2631	2.50948	-0.69131	low
GSM2235756	11.5068	0	5.37254	7.33566	12.4518	10.552	8.66568	3.43222	11.3985	20.7838	11.2323	6.4744	17.7751	6.35006	2.04844	-0.489191	low
GSM2236028	7.80822	1	0.967217	0.818425	11.2104	2.05856	15.1158	2.77831	22.2621	12.6821	19.0747	8.21944	6.78378	5.147	1.76792	-0.307602	high
GSM2235851	7.64384	1	0	6.13489	10.3598	3.10457	10.0556	3.02847	19.8888	13.7996	5.09729	8.42757	4.0841	7.48012	2.76279	-0.772593	low
GSM2236021	4.19178	1	16.1822	5.01259	7.0747	10.6288	11.2257	4.55569	25.2807	0	7.2339	5.48298	33.059	6.37269	3.32766	0.334303	high
GSM2235878	10.274	0	16.1836	4.63026	13.4713	5.331	7.43489	3.74027	20.2653	10.2874	13.9087	5.59302	37.2722	7.64908	4.35544	-0.0238788	high
GSM2235712	8.87671	0	0	10.0154	15.1253	0.840472	10.7459	2.73565	12.1416	5.91643	0	16.8243	0	5.6369	4.27712	-1.42004	low
GSM2235723	9.69863	0	3.68925	4.69439	15.4228	3.14436	10.9634	3.00596	22.8352	12.5188	5.82938	7.4532	7.80922	5.29175	4.5507	-0.631867	low
GSM2235982	3.0411	0	0	8.61846	13.2184	10.73	9.31331	2.853	17.9476	9.88442	9.93814	6.10078	17.8721	5.97251	3.61831	-0.441604	low
GSM2235867	10.274	0	0	9.25611	16.0926	8.75533	12.2494	3.45751	35.4703	14.1064	7.66747	7.42587	13.2522	6.62802	4.3277	-0.542872	low
GSM2235888	5.58904	1	26.9073	4.28638	10.9073	3.26351	7.73711	5.22522	24.1093	7.23676	8.41708	6.46968	19.4771	7.05149	4.89428	0.205637	high
GSM2235627	5.75342	0	21.7315	17.772	7.56	0	16.7487	3.1872	26.2432	3.69259	8.35727	7.67627	0	2.35984	2.81871	0.0840042	high
GSM2235634	6.08219	0	9.38695	10.3994	5.30038	6.05836	9.96449	3.72988	25.6921	4.35946	4.31254	4.12773	3.56721	2.41161	3.30567	0.237865	high
GSM2235899	2.79452	1	18.8688	3.83792	11.1906	6.44479	11.8937	6.39293	22.8142	5.30043	13.0903	5.54143	29.8789	6.8332	11.5875	0.430877	high
GSM2235952	0.0821918	1	1.0145	10.9074	12.1242	7.05587	8.86261	2.84596	10.2103	14.776	9.73059	9.16885	24.2709	6.04449	3.83887	-0.69748	low
GSM2235972	4.68493	0	6.94454	5.69493	16.0759	6.65581	5.27309	2.78557	10.223	10.6452	0	9.50702	0	8.3865	2.63559	-1.12984	low
GSM2235934	3.86301	0	1.67077	6.44296	20.9231	13.1265	12.8642	3.52703	18.7369	0.230803	7.89534	6.43571	30.9067	6.64175	3.91156	-0.57414	low
GSM2235786	8.87671	0	5.41439	8.45151	7.11742	16.9605	13.3176	5.59735	21.8822	3.98084	6.84836	7.21505	24.5094	7.57049	2.25144	-0.00553181	high
GSM2235729	0.410959	1	8.90732	14.9702	10.6655	10.5903	12.0363	4.1574	18.3863	5.73148	5.39061	6.11216	16.6182	6.13798	6.98422	-0.222837	high
GSM2235881	10.274	0	23.6269	9.27408	7.72004	7.83884	11.2362	3.46535	17.7243	14.5132	9.54654	4.91524	18.008	7.63683	3.75555	0.0100347	high
GSM2235616	0.0821918	1	29.4122	8.3795	6.93258	1.42632	8.15398	2.89038	28.7932	14.4874	8.20524	2.43989	12.8633	3.76176	2.14058	0.450172	high
GSM2235788	9.61644	0	1.61539	8.8148	14.073	4.15057	14.6943	2.82409	23.6113	8.62289	5.6619	6.04295	9.2133	6.17219	2.86471	-0.627955	low
GSM2236059	11.2603	0	0	9.46787	12.6607	12.2316	8.46637	3.44703	14.8291	12.1792	9.07647	6.0063	38.0617	7.08522	3.32796	-0.432534	low
GSM2236079	11.589	0	9.87729	11.8119	12.2437	7.91947	8.72585	2.7726	14.5321	9.97671	3.47979	6.37989	18.3073	6.45062	3.17606	-0.544148	low
GSM2235799	0.986301	1	0	16.4804	5.21603	3.3176	11.5412	2.73192	12.5147	11.8694	0.747716	7.81271	12.6156	10.2189	6.66762	-0.921525	low
GSM2235618	5.83562	0	15.7659	6.23263	9.24394	1.82355	6.99276	6.87316	22.7185	16.5822	9.55764	4.79739	0	5.45011	3.48143	0.205728	high
GSM2235963	2.21918	1	7.01934	15.4256	14.4306	2.61429	12.2309	2.97063	12.9996	14.1475	18.5191	7.10299	4.44426	6.45646	3.73997	-0.518891	low
GSM2236083	0.575342	1	33.8438	0	1.61473	0	9.1673	11.0344	19.3898	15.7526	9.02435	3.69416	0	2.8485	12.3092	1.30648	high
GSM2235886	4.19178	1	0	8.33885	11.3037	8.6709	9.53432	3.36378	16.4429	6.30622	13.3174	7.13761	27.7224	6.32221	5.32738	-0.268466	high
GSM2235611	0.657534	1	30.0347	0	9.93639	0	6.49739	2.80682	32.3159	7.00503	6.56435	3.67881	0.0224423	2.38355	2.46768	0.458034	high
GSM2236030	11.3425	0	14.3365	7.32192	10.3904	7.322	15.6298	6.14696	45.6841	19.7018	10.7604	7.48837	8.12699	6.51518	3.05677	0.164203	high
GSM2235829	8.9589	0	0	10.8156	13.4309	7.23333	13.6947	3.18094	19.8327	7.49746	16.9515	7.3594	4.81465	7.91287	2.884	-0.506469	low
GSM2235697	3.20548	1	0	16.0817	15.4125	0	10.7702	2.87984	16.8238	12.3852	11.1641	5.70416	2.72398	5.47707	3.39412	-0.68826	low
GSM2235781	9.45205	0	0	5.18581	17.8866	6.72826	8.1076	5.36617	14.7475	4.74522	11.146	6.56729	16.1317	8.00408	4.41442	-0.503431	low
GSM2235975	5.0137	0	0	6.30831	19.1559	7.94605	5.68845	2.96336	9.02117	18.6431	5.09348	9.21508	0	8.92144	3.29906	-1.30908	low
GSM2235997	10.5205	0	0	4.2186	13.2403	11.3074	2.35418	3.1548	11.9439	10.4909	9.08249	7.25453	33.7485	6.70202	2.16012	-0.476735	low
GSM2235955	12.2466	0	0	6.78636	9.99219	11.7114	12.6825	3.09966	17.8913	14.9027	3.72406	6.82476	12.6197	7.6957	3.46484	-0.674461	low
GSM2236091	10.1096	1	10.3794	9.42577	12.7347	4.1463	13.7963	3.76765	12.4531	11.8318	14.5956	4.23926	9.88034	6.49114	2.44712	-0.254534	high
GSM2235800	9.36986	0	1.94669	7.76491	10.1893	13.1707	8.42813	4.19915	12.2818	8.77573	9.28093	5.49827	15.8676	6.53202	3.91969	-0.245217	high
GSM2236073	1.80822	1	14.2145	7.62467	11.3207	4.51327	9.42292	3.71435	25.7432	16.7351	11.242	5.50738	14.1981	7.13865	3.28701	-0.14791	high
GSM2235715	9.69863	0	13.4087	11.0683	15.8922	0.526232	14.2568	2.98696	21.6491	5.25115	4.1973	7.81823	18.9782	7.19396	1.88878	-0.679042	low
GSM2236053	1.80822	1	6.69635	9.27905	4.5206	8.47598	9.576	4.70063	26.0966	2.57557	11.6439	6.62227	16.1961	6.19623	2.49135	0.244214	high
GSM2235771	11.7534	0	6.03705	10.9379	7.67999	7.16986	8.56255	3.55825	14.4198	13.5224	10.8514	6.07172	17.2291	5.02007	3.44553	-0.146334	high
GSM2235985	2.87671	0	3.36625	5.27725	10.0291	8.03668	7.02051	2.89379	13.5199	14.2442	5.38928	5.8971	10.7065	6.68855	6.04406	-0.504352	low
GSM2235751	8.30137	0	41.4047	10.5253	21.0385	1.8348	16.6528	3.15889	33.2622	7.29132	1.34165	6.26638	6.48747	7.3341	4.08123	-0.343096	high
GSM2235969	5.26027	0	0	8.07167	12.9363	8.15124	0.811044	2.78835	10.5471	25.0362	9.65685	8.65348	0.136667	6.44555	3.68682	-0.838902	low
GSM2236017	1.39726	1	27.0002	4.64722	2.62114	6.37467	8.27653	5.41148	24.2558	0	16.7262	6.46528	5.3649	6.75869	8.32548	0.812965	high
GSM2235793	7.15068	1	0	5.77092	15.1926	13.1755	10.2943	5.38704	23.4203	6.80647	10.1457	5.89582	28.5464	6.04382	2.46423	-0.148435	high
GSM2236089	11.8356	0	10.3189	9.92264	14.8155	5.13222	15.5765	2.56364	17.6985	7.23976	10.8784	5.13015	9.23329	4.19087	2.84646	-0.321624	high
GSM2235778	1.89041	1	11.9242	11.1486	15.5942	5.38022	7.68058	3.57352	11.3287	17.7715	13.7657	6.18179	6.92731	7.42382	4.79139	-0.51708	low
GSM2236065	9.78082	0	0.653694	14.3831	6.72255	3.95395	9.29107	5.40133	18.329	0	9.04066	7.63152	0	6.93002	2.99036	-0.204366	high
GSM2235812	2.79452	1	4.15433	5.36154	7.83724	8.36192	12.3851	3.2893	22.8716	13.2657	11.6554	4.8014	2.99702	9.90478	3.31324	-0.339895	high
GSM2235758	1.06849	1	10.264	5.18568	7.38707	0	11.4211	3.24719	20.3822	10.1564	8.74556	5.50499	0	5.07321	2.86686	-0.142284	high
GSM2236044	11.589	0	26.1942	4.43651	7.16001	3.96065	7.64729	3.19006	13.3423	13.2844	10.7254	4.03204	9.93374	7.63021	3.12285	0.067577	high
GSM2235823	0.739726	1	4.29496	4.2846	7.4169	8.89712	6.91491	7.12193	13.0997	9.63839	7.96309	5.35569	18.445	6.57871	4.65277	0.0982441	high
GSM2236026	5.26027	1	2.59379	0.238642	5.16421	17.5696	6.4568	4.31361	16.2113	0	10.4527	4.63789	20.2144	5.87893	2.37535	0.294246	high
GSM2235767	1.47945	1	3.09114	6.39129	9.47044	14.695	8.23553	6.73529	21.4925	13.3629	7.07754	6.14483	19.9533	4.91342	1.97266	0.0847351	high
GSM2235794	9.94521	0	24.9997	4.14945	8.78483	6.43569	13.5565	3.26373	25.6777	6.17198	13.0211	5.84379	10.1468	6.8747	3.33705	0.210229	high
GSM2235567	3.53425	1	0	0	12.2964	12.8767	0.710478	6.34276	13.0669	15.4411	5.74719	5.81292	18.4968	3.31191	4.03183	-0.0398092	high
GSM2235608	6.57534	0	14.9043	5.75216	13.2824	0	9.902	2.44296	33.182	6.95272	6.55801	5.96787	0	5.00681	1.0753	-0.233984	high
GSM2235748	0.164384	1	0.785982	13.1024	16.3688	8.70888	6.93562	4.71755	20.1732	13.9639	13.6764	6.47617	24.9015	5.99554	2.55044	-0.346299	high
GSM2235908	10.1096	0	0	7.48296	13.9734	12.1674	5.28441	3.09243	13.55	3.94808	7.98274	6.40829	22.0819	5.98766	4.7653	-0.421181	low
GSM2235558	1.9726	1	0	0.503262	3.40157	5.63545	1.1413	4.01309	16.015	0	0.979679	5.91402	1.36243	4.05058	1.49296	-0.032423	high
GSM2236054	6.49315	1	0	6.6825	15.0235	16.3273	6.95433	7.62494	20.8101	9.03892	4.96956	5.52126	18.8721	6.61747	3.42946	-0.135156	high
GSM2235578	1.72603	1	0	3.25916	11.0778	0	9.091	8.47803	6.13263	1.43841	2.89094	2.79581	0	4.70647	2.13921	-0.067676	high
GSM2236074	11.7534	0	0	5.54138	21.9187	2.13553	14.6394	3.20818	17.2332	12.9735	1.64945	6.56326	7.25946	6.79448	5.72303	-1.15438	low
GSM2236032	11.0137	0	10.4137	14.6752	10.7636	0	15.6275	3.05584	43.2235	18.6706	6.47965	7.93336	11.2048	6.77285	2.9284	-0.407803	low
GSM2235593	6.32877	0	1.36278	13.3791	9.37067	0	13.5667	2.35703	27.364	0	6.06038	5.78336	0	6.24564	1.34505	-0.451886	low
GSM2235837	9.28767	0	0	6.99754	13.1036	13.5003	14.5307	2.96698	29.3257	11.6367	18.3249	8.63369	6.55902	9.78895	3.40379	-0.491282	low
GSM2235846	7.56164	1	22.6545	6.09598	4.36569	3.76617	8.38907	3.12191	21.8456	13.3196	12.3514	4.34759	6.42781	8.00677	3.98086	0.187808	high
GSM2235571	6.57534	0	0.266571	2.44626	13.5171	1.68713	4.61961	2.97204	14.5146	17.8145	0.223904	5.85257	11.5923	6.68348	5.53776	-0.839336	low
GSM2236043	3.28767	0	16.1861	4.6891	12.7089	5.25188	14.4415	3.68963	25.0025	4.59593	8.85358	5.96874	17.013	6.57043	5.74239	-0.0850791	high
GSM2235824	6.49315	1	1.62799	4.14427	4.92584	11.4418	7.61492	6.66491	17.1309	8.7054	9.8335	5.89316	23.6625	5.86026	5.68413	0.273775	high
GSM2235601	6.08219	0	0	1.66455	13.0566	9.75152	9.60678	3.77134	35.9543	4.42701	2.49914	3.57136	15.9699	3.71853	2.75744	-0.0206285	high
GSM2235741	10.4384	0	19.9987	3.7327	7.36508	6.97458	8.19832	4.17065	34.0526	13.472	2.80186	6.13592	18.9015	9.09885	3.25712	-0.0281344	high
GSM2235901	4.76712	1	13.2767	2.27736	10.1105	9.36364	7.04661	3.92827	16.1765	10.7633	15.8568	4.11624	38.7942	6.91176	3.97818	0.223249	high
GSM2235964	1.80822	1	13.9442	13.0529	11.438	9.88102	10.8128	3.27316	15.9414	8.11011	3.55159	5.95645	8.12699	7.44759	1.70287	-0.47046	low
GSM2236007	1.72603	1	0	6.26243	14.3186	10.9099	12.3339	3.17708	19.9016	8.3544	6.6826	6.26364	28.2464	7.55001	2.71359	-0.575413	low
GSM2235810	0.575342	1	0	11.7078	14.9167	7.19211	16.1987	2.85304	31.0338	15.2158	11.5592	10.0918	8.01009	6.94672	2.1189	-0.757561	low
GSM2235945	3.0411	1	34.3558	2.15827	12.3905	7.322	9.52589	3.12039	18.0564	11.6029	8.91438	7.73085	15.235	6.46066	4.28159	-0.0132004	high
GSM2235705	9.36986	0	12.4304	4.93558	14.7949	4.27613	10.2002	3.3209	16.8826	17.0611	15.6354	5.2967	2.52432	5.96351	3.88601	-0.279957	high
GSM2235599	6.57534	0	15.664	0.613024	9.4425	1.6417	4.17052	2.37448	12.4393	14.1009	6.95943	4.18527	7.35927	3.34466	3.12865	-0.08889	high
GSM2236049	2.71233	1	0	10.2745	4.82567	10.4839	23.8388	3.03661	19.1671	0	2.99436	7.50645	17.922	7.03185	2.98708	-0.453075	low
GSM2235802	8.71233	0	0	12.0647	15.3307	2.61037	13.5725	3.72916	19.721	3.39073	7.52904	6.68419	0.428881	6.38833	3.17574	-0.662466	low
GSM2235588	4.19178	1	4.67716	4.78663	7.03147	7.36249	6.50378	4.47732	19.3001	0	0	2.898	0	3.44463	3.34752	0.0895352	high
GSM2236084	10.5205	0	0.231741	10.0353	13.1533	5.86295	12.7756	2.94599	18.9268	17.4558	6.15194	7.56723	9.98621	6.64299	4.75519	-0.793457	low
GSM2236027	10.1918	0	4.35947	4.28286	8.30246	7.23479	6.57337	3.28436	27.716	1.85463	11.6138	6.84774	33.4247	4.55485	2.29079	0.175589	high
GSM2235766	1.23288	1	7.60866	6.99336	14.7899	4.29824	8.29548	2.62353	10.6057	14.9251	13.222	7.68447	5.63552	6.82942	5.11798	-0.647889	low
GSM2236072	2.71233	1	9.13688	15.0642	10.315	4.58336	16.7023	3.27725	27.3602	4.37177	7.73428	4.19112	10.7443	8.43982	6.34072	-0.26512	high
GSM2236034	10.0274	0	0	6.83071	14.5183	11.9286	8.25051	2.71901	12.0323	6.1925	4.49928	5.95807	35.8992	7.05358	2.31474	-0.634742	low
GSM2236052	9.53425	0	14.6157	21.7672	17.2409	3.26139	14.6901	3.12251	30.7389	7.85377	19.2126	12.509	7.67815	8.00023	3.4052	-0.574604	low
GSM2235725	10.0274	0	0	4.98509	16.2643	12.0297	14.2743	3.0793	33.1654	10.8189	0.604815	9.11967	44.9274	6.90288	2.92149	-0.702013	low
GSM2235792	7.56164	1	6.01956	8.37227	13.4224	6.99531	9.69107	4.96445	25.2144	9.31521	14.7033	6.09183	12.2323	5.66712	5.04294	-0.00932728	high
GSM2236016	1.64384	1	9.65191	6.79286	12.5998	1.98895	13.8718	3.4032	19.9757	0	8.98687	8.46542	32.1411	5.54481	5.75596	-0.249646	high
GSM2235813	2.13699	1	11.5984	8.47841	7.77304	3.0561	11.4434	3.0014	27.4746	16.6498	12.0092	8.54176	10.5435	6.70171	3.23347	-0.240931	high
GSM2235822	9.20548	0	0	3.86069	7.51765	1.14649	9.76747	2.99549	25.7204	7.04271	19.2313	9.52806	3.66395	8.28256	2.97314	-0.288047	high
GSM2235628	6.08219	0	2.255	6.07634	10.7937	6.12026	10.1951	2.86043	20.6041	0.693086	4.40294	2.31552	24.8745	2.91785	1.95486	-0.0113407	high
GSM2235928	10.8493	0	0	11.6789	12.839	3.98687	6.61601	3.29139	10.3953	11.6509	16.905	8.69497	6.96291	6.81766	2.9737	-0.595647	low
GSM2235996	0.493151	1	8.08451	0.953805	11.6747	10.6877	2.46829	2.66737	5.58974	12.8271	0	6.47326	18.0767	5.76525	2.47241	-0.609629	low
GSM2235696	8.87671	0	0	12.5736	13.7657	2.67303	15.6595	3.48755	24.8616	22.4008	9.91462	9.28654	4.38693	7.59291	2.67772	-0.905073	low
GSM2236040	3.0411	0	5.79508	15.1259	9.3584	5.41019	14.128	2.8679	23.0247	6.48198	16.6181	7.39154	0	8.1106	3.89364	-0.326136	high
GSM2235887	6.49315	1	12.1924	10.2767	14.5713	8.50028	8.21406	3.48273	12.5889	2.69008	16.8228	5.97799	11.1789	6.46578	6.08149	-0.11761	high
GSM2235962	2.21918	1	0	6.19512	16.2408	7.12513	5.89794	3.37332	15.8221	5.25907	5.5162	10.352	42.5217	6.14809	2.57067	-0.706575	low
GSM2236082	10.7671	0	18.5979	8.67484	2.70595	0	11.0075	9.33141	17.923	15.4938	15.968	5.78618	7.34596	5.93857	13.3537	0.7581	high
GSM2235804	9.36986	0	8.11868	7.27833	9.43785	5.51502	7.95199	4.00094	21.3254	9.93748	9.06148	5.00536	12.8495	7.41487	4.14812	-0.151484	high
GSM2235819	1.72603	1	15.2378	9.10455	15.7008	12.0507	9.08589	7.64266	14.8662	15.1938	16.8228	6.68564	21.6088	9.48833	4.1262	-0.0427109	high
GSM2235621	2.71233	1	0	2.28736	10.2951	8.53155	5.25203	1.94294	7.3844	10.4283	0	7.21481	5.47556	3.74552	1.70575	-0.715879	low
GSM2235921	11.4247	0	10.4737	6.05412	10.6332	7.36205	7.51297	4.56026	14.3796	16.1925	19.7799	5.99962	1.99598	8.47367	3.70028	-0.118004	high
GSM2235820	1.9726	1	9.36703	6.20132	10.2735	19.1358	10.9102	4.18097	18.4022	3.3768	8.85502	6.87548	16.9802	7.38332	2.99997	-0.0919484	high
GSM2236039	3.45205	0	0	3.79339	14.8965	4.76511	9.22118	3.11677	12.6851	5.05228	9.81021	5.58367	4.94	8.34377	5.02132	-0.662894	low
GSM2235790	9.78082	0	12.2123	14.7306	9.94385	3.32189	11.2209	3.06066	13.4175	19.502	8.65486	5.92092	7.3418	6.61123	3.57208	-0.495929	low
GSM2235635	5.91781	0	28.7642	12.6098	13.5988	2.09607	7.81531	2.34579	13.4939	6.22081	0	7.43526	0	5.73095	5.26097	-0.497988	low
GSM2235935	1.56164	1	32.4434	5.17718	11.087	7.16986	13.1685	4.82911	24.4163	12.4996	12.5562	6.11281	13.9339	5.66963	8.68949	0.39427	high
GSM2236050	8.30137	0	29.8098	9.20962	5.25575	1.6489	10.973	2.93874	9.39296	19.1018	8.95132	7.06261	0	6.85368	2.63342	-0.191239	high
GSM2236070	10.1918	0	0	8.74308	22.1731	7.55682	10.6759	2.65821	14.9133	8.17635	4.60606	7.23082	0	7.41385	2.70223	-1.16276	low
GSM2235803	8.79452	0	6.86178	11.5345	8.15651	6.82583	12.4109	7.66455	16.6531	9.53149	11.6835	6.45362	4.58779	6.04123	2.86033	0.0953572	high
GSM2236006	1.9726	1	14.8032	9.11411	3.50553	2.35268	5.86772	3.36644	4.70425	20.6456	11.7157	8.0104	17.3734	5.90183	2.33638	-0.207528	high
GSM2235731	9.69863	0	0	9.93528	14.3919	2.33241	12.3542	3.53235	12.9314	22.5495	11.6207	9.12327	0.133135	9.10464	2.62143	-1.07598	low
GSM2236033	9.86301	0	21.4605	4.09786	7.91921	3.34559	9.44865	3.53105	26.5348	0	14.3094	7.95192	8.91312	8.91102	4.44805	0.11724	high
GSM2235847	9.12329	0	0	6.79477	14.3323	10.9522	9.69657	4.49144	17.9599	7.02422	7.24471	7.37104	8.34293	7.93209	2.46116	-0.590496	low
GSM2236080	1.15068	1	0.686507	5.81245	11.4339	13.1449	9.91655	3.15584	21.7876	0	11.003	6.50724	24.4918	6.38712	2.91145	-0.162397	high
GSM2235960	11.6712	0	0	11.3949	13.7701	5.62012	12.2993	3.01682	23.8709	18.3459	18.4021	6.37796	3.64096	7.12764	1.79587	-0.493223	low
GSM2236042	3.0411	0	5.34865	7.24399	8.017	1.68563	6.90883	9.51946	11.6027	20.1729	6.33741	9.86761	2.35497	7.15037	5.10626	-0.258015	high
GSM2235814	9.28767	0	10.5077	13.4904	8.79174	7.81925	15.0005	3.26902	31.4601	7.59095	4.63747	5.03731	15.9051	8.73276	2.83336	-0.268102	high
GSM2235738	12.5753	0	0.427587	10.3274	10.6841	5.87906	8.71221	3.83154	11.0599	21.6333	13.9455	10.31	7.49354	9.06284	2.38255	-0.837768	low
GSM2235566	0.90411	1	0	0	6.84923	9.06628	4.235	3.20526	16.2526	7.57057	3.86791	10.8055	4.41817	1.67324	5.12819	-0.258525	high
GSM2235809	12	0	10.4998	11.6431	10.7636	5.21707	9.18714	3.49899	10.6544	6.53087	2.21694	7.13252	12.0776	9.62048	2.48705	-0.735386	low
GSM2235941	3.36986	0	0	8.78925	16.7132	5.54147	15.6965	3.43539	26.3778	16.2888	4.62177	7.96881	40.7719	7.4501	2.88706	-0.816302	low
GSM2235701	8.87671	0	0	8.15866	9.1673	4.1138	10.4465	3.88449	15.0356	10.1638	12.9215	9.00995	0	6.43297	2.40043	-0.481732	low
GSM2235569	6.73973	0	3.2836	9.02389	11.4378	4.12075	5.97366	2.66485	19.9022	13.5535	8.19425	7.07007	0	6.90293	3.9952	-0.591117	low
GSM2235850	9.53425	0	15.1436	5.11957	8.30908	6.24186	8.53909	3.91768	16.6228	11.8302	16.0222	7.33745	21.1628	4.82442	6.56691	0.188651	high
GSM2236003	10.3562	0	7.56954	11.2238	6.13445	10.0374	5.32108	5.22972	10.2574	8.44477	6.38499	8.56525	25.4625	6.15402	3.23975	-0.14009	high
GSM2235585	1.89041	1	0	6.31607	11.9546	1.71456	9.89463	3.01017	17.4461	13.0982	0	1.72274	5.51832	4.82048	1.14053	-0.543816	low
GSM2235806	8.30137	1	17.9099	13.9964	10.6293	1.42254	4.32287	3.80644	10.6215	12.3057	13.8047	6.87245	0	7.53623	11.9094	-0.20483	high
GSM2236020	8.9589	0	0	10.2024	11.7066	4.75802	16.3623	3.06076	27.4677	10.1716	0	10.093	6.60995	7.72624	2.8286	-0.957961	low
GSM2235839	8.30137	1	0	9.08425	11.031	9.69469	10.8419	3.0569	21.5974	14.6264	7.18642	6.83867	5.46296	10.4946	3.15296	-0.785444	low
GSM2235994	10.1096	0	3.38308	6.33891	4.98836	2.89906	2.33234	6.60622	13.6318	4.4431	8.85502	6.07968	29.8789	4.53034	2.22714	0.285863	high
GSM2235948	10.8493	0	0	6.99307	6.58409	18.4044	10.3253	4.8272	13.9475	0	6.49027	5.18638	31.0084	5.74412	2.93141	0.0822302	high
GSM2235708	8.9589	0	20.242	14.3309	16.7886	3.40341	8.07641	2.85911	16.257	21.1139	14.6938	5.67863	4.37147	5.71101	3.12422	-0.387373	high
GSM2235842	1.15068	1	0	5.5094	4.91096	8.44917	10.3307	3.21695	15.9541	13.3009	17.1319	8.1372	8.40385	4.99377	2.43462	-0.0980647	high
GSM2236014	8.63014	1	0	9.7289	11.8116	0.740598	10.2645	2.66094	18.1222	24.4341	14.6442	9.70636	0	6.46873	3.14745	-0.806853	low
GSM2235563	1.15068	1	0	4.38727	13.656	4.58365	2.99515	4.31758	11.847	24.3925	9.51478	2.2778	0.921128	4.42596	1.7278	-0.368476	high
GSM2236009	2.21918	1	0	12.8597	6.59753	12.3494	7.21102	3.89332	14.213	17.7571	7.30472	8.12199	13.5606	7.20697	1.86872	-0.50259	low
GSM2235745	8.71233	0	33.8292	12.3439	2.50138	3.92177	12.5576	6.3255	22.294	1.89086	3.29806	6.91673	12.3025	4.29703	3.8741	0.619856	high
GSM2235905	0.164384	1	0	1.71194	8.8516	7.30513	11.9245	4.85523	20.8942	2.80986	10.0912	6.25634	29.9779	4.50405	2.67287	0.0757646	high
GSM2235605	5.50685	1	0	3.42065	7.56365	18.5519	4.97122	2.77098	25.1708	9.30612	7.08327	3.4047	7.0476	4.96733	1.84814	0.0360303	high
GSM2235575	7.06849	0	0	0.342681	9.40282	0	6.25688	2.69329	3.23808	22.4339	4.99159	1.61383	0	4.55189	1.74994	-0.565382	low
GSM2235764	0.739726	1	1.54919	6.00675	15.3827	0	6.38798	2.72832	8.52504	19.8101	8.68768	7.38588	37.7941	8.77742	1.8364	-0.970962	low
GSM2236036	3.36986	0	27.1873	4.25	0	3.59087	14.1299	5.39837	24.2762	7.58063	14.6227	9.46757	0	7.29323	9.79424	0.529835	high
GSM2235597	6.90411	0	0	4.75355	13.3787	1.73307	7.34254	9.27182	23.1231	14.1766	6.43489	4.14869	0	4.85171	5.58668	0.0506939	high
GSM2236047	4.0274	1	0	8.12917	8.70206	10.2478	17.6338	3.18077	12.305	10.336	0	6.55854	19.4129	3.62213	2.61003	-0.537547	low
GSM2235880	1.39726	1	23.2746	11.9439	8.62151	7.44655	10.9032	5.44131	20.8708	6.56922	6.61787	5.53021	17.6824	7.54843	6.83608	0.164744	high
GSM2235564	6.90411	0	4.35612	1.29103	4.71932	0	2.72007	3.09694	0.772116	0	19.1218	7.99615	3.54248	5.48226	3.07878	-0.0435496	high
GSM2236068	3.45205	1	0.59024	4.15761	2.14742	12.7894	11.7775	6.23892	23.4411	0	13.5227	6.33884	16.712	7.02935	2.85217	0.417417	high
GSM2235755	7.15068	1	0.613527	5.58721	5.11103	7.86309	9.80772	6.00805	24.0843	17.1396	10.4838	4.64643	15.2758	4.55306	5.78094	0.251395	high
GSM2235797	9.45205	0	0	7.60501	21.9629	4.1849	13.6961	2.59814	19.184	17.5372	10.8736	9.4413	2.51713	9.34723	2.11927	-1.31201	low
GSM2235816	0.328767	1	6.84785	11.0816	12.1711	8.85782	8.84358	3.24918	16.9674	18.2001	10.652	6.66946	21.3037	7.12193	3.96716	-0.454573	low
GSM2236013	4.35616	1	39.6838	10.5861	18.1478	4.5046	14.7958	5.64779	42.7096	13.4448	8.06918	7.94125	20.0085	6.62633	3.36499	0.182717	high
GSM2235981	2.9589	0	26.739	11.9212	17.4069	7.46791	8.78432	2.99992	16.596	5.60836	9.3581	6.341	7.21202	6.14112	2.51145	-0.268075	high
GSM2235775	9.86301	0	16.2293	8.73627	11.506	8.68622	9.22577	3.49732	19.9713	13.1823	7.48932	5.9227	28.7759	4.06988	3.69651	-0.0203008	high
GSM2236022	8.54795	0	49.9499	7.89401	14.9888	3.31006	10.4486	2.9161	20.1692	1.66782	7.85289	9.14501	34.3509	6.66292	6.66151	0.153913	high
GSM2235711	1.56164	1	18.0286	13.2934	14.5079	1.72469	13.6438	3.02739	21.8593	11.6034	2.77317	6.19903	13.4986	6.23287	3.68476	-0.527998	low
GSM2236095	12.3288	0	12.6492	9.83148	11.271	6.67683	11.735	3.85633	11.2057	8.90529	11.3695	5.14867	3.45741	4.90419	2.87628	-0.155418	high
GSM2236057	3.0411	1	22.4845	11.9125	10.6498	13.416	11.9257	3.21599	18.4099	10.2248	11.5378	5.61648	18.7821	4.73834	2.27076	0.123998	high
GSM2236077	3.12329	0	4.96191	7.68806	11.0948	2.06365	14.3074	3.26864	23.5448	12.5409	14.1302	7.11069	4.73448	4.54486	5.57556	-0.229651	high
GSM2235827	3.53425	1	0	3.99361	7.27587	11.0187	7.08328	5.4759	17.8089	2.28031	11.2932	7.16464	14.822	5.67365	4.49131	0.0981429	high
GSM2235763	8.9589	1	12.5535	9.57679	9.75618	1.31826	12.9613	2.8387	25.9327	13.0111	0	5.18615	1.05766	7.41385	2.76091	-0.543025	low
GSM2235699	1.89041	1	2.48362	5.43221	15.9845	5.54405	13.0079	3.57749	17.02	12.3387	11.3774	8.30239	27.7803	7.70494	3.1519	-0.674646	low
GSM2235999	7.80822	1	0	12.7964	10.7316	6.60876	11.2446	2.96496	27.9589	18.6677	13.1223	8.74658	15.0595	7.53734	3.28647	-0.542447	low
GSM2235718	9.78082	0	23.3877	10.8042	13.7423	6.34784	8.19588	4.16424	10.5364	13.2029	11.7421	5.89258	10.7065	7.05318	11.0525	-0.132922	high
GSM2235852	3.94521	1	1.13126	1.88845	3.10731	12.1806	15.1134	4.67324	14.1283	8.44436	4.32528	7.75512	22.7689	4.44037	3.88199	-0.062401	high
GSM2236061	10.6027	0	3.69269	1.83634	17.6084	6.23634	13.3928	8.93737	25.972	3.40984	11.3886	4.85559	21.556	5.31274	2.82376	0.196707	high
GSM2235988	5.75342	0	4.67873	7.97147	6.6589	3.93621	9.02608	6.84843	14.819	7.18436	14.2883	5.78109	8.17238	6.34718	13.6889	0.264481	high
GSM2235882	1.06849	1	21.1921	6.91855	13.6028	10.9965	12.8412	3.31681	22.4951	6.23226	12.5419	8.29626	20.3217	7.74174	6.98346	-0.121391	high
GSM2236004	3.78082	1	8.66393	6.16774	15.536	4.60206	14.0286	3.11289	11.434	22.7753	12.0517	9.05065	9.7531	7.72903	4.15651	-0.870835	low
GSM2236019	7.56164	1	5.26561	8.68343	11.4053	8.20438	11.9128	3.27059	15.8309	0.10975	10.1472	8.47409	11.4378	7.89757	4.25195	-0.461894	low
GSM2235967	0.821918	1	0	7.80961	10.6454	4.12758	8.84671	3.54595	25.6294	11.3935	9.81797	9.96099	0	6.33333	3.32472	-0.537144	low
GSM2235958	12.4932	0	4.50811	6.89763	8.10582	13.9087	5.87216	3.53484	12.0939	17.5815	12.4437	6.06368	18.4256	7.07909	9.33714	-0.167635	high
GSM2235978	2.79452	0	33.1653	11.2068	15.3	9.98733	12.2398	2.99386	23.9184	11.276	4.60714	4.54521	21.4671	7.55925	4.61268	-0.12082	high
GSM2235951	0.410959	1	0.376702	5.33652	4.05747	14.1844	8.03821	6.22631	22.0266	4.55795	9.50182	6.15716	18.1243	7.46286	3.95328	0.220863	high
GSM2235971	5.17808	0	14.1647	3.00296	10.6023	20.5517	7.07577	7.4637	13.4245	14.3148	7.0914	8.32521	24.6983	4.95647	3.37931	0.176966	high
GSM2235785	9.36986	0	0	3.61173	23.2332	7.09125	15.9109	3.35608	19.1074	10.9377	4.93987	9.15283	9.394	4.67657	1.88686	-1.0441	low
GSM2235993	10.3562	0	5.82866	7.22238	12.6864	6.68977	10.4074	3.25689	14.247	0.825113	9.71828	5.41509	18.0128	6.65683	5.58911	-0.284661	high
GSM2235769	1.80822	1	17.0722	5.45137	6.44005	3.86585	9.94473	3.05072	15.8947	18.6823	15.5153	7.93795	15.5259	6.967	3.46515	-0.109624	high
GSM2235840	7.56164	1	7.17516	4.88872	15.536	3.38129	16.2707	3.32591	35.4334	6.74717	15.7406	9.22215	11.2727	6.21659	5.66035	-0.262927	high
GSM2236087	12.7397	0	0.627829	12.0034	10.8677	6.45287	13.0072	7.49722	7.70121	16.6962	9.83202	6.47792	5.93357	4.10263	2.2946	-0.235888	high
GSM2235615	6.32877	0	17.038	6.98026	11.3692	3.88582	6.40109	2.65754	22.1796	15.7939	5.80711	5.00042	15.6037	3.29088	2.70583	-0.089518	high
GSM2235596	6.16438	0	13.632	0.96191	10.1615	0.653877	7.15874	4.45646	16.7201	18.0971	6.76995	4.30314	0	1.93801	3.8851	0.0404634	high
GSM2236037	3.36986	0	0	6.63395	17.235	8.08703	8.4749	4.47806	20.5682	1.37724	8.81117	5.91959	20.5531	7.03144	3.47884	-0.411362	low
GSM2236046	2.87671	1	3.65249	12.15	12.6997	7.18304	8.36747	3.01439	23.981	14.1703	4.33963	9.77169	2.48692	5.71261	2.67488	-0.724031	low
GSM2235843	1.06849	1	0	6.53509	10.5671	8.93959	12.5331	3.16575	23.2315	15.2104	7.63285	3.64548	20.6597	6.47415	2.62296	-0.323813	high
GSM2236024	8.46575	0	3.63208	15.4487	9.87565	6.68116	15.5755	4.22647	19.0384	1.09648	5.40882	7.59168	12.0952	6.53885	4.11378	-0.413718	low
GSM2235735	11.9178	0	2.988	9.38364	14.1241	3.65602	13.8233	3.34724	21.3988	11.05	9.97228	9.03927	12.7833	7.31837	2.9818	-0.701358	low
GSM2235562	1.47945	1	0	2.61767	10.2165	1.97596	2.60291	2.40748	7.82231	14.6294	5.23395	6.74844	0	5.41999	1.6459	-0.71985	low
GSM2235854	9.12329	0	1.10268	7.97472	9.64516	10.5339	8.99531	3.16822	15.3892	4.4105	20.4709	7.16583	18.0812	7.46681	5.07094	-0.104654	high
GSM2235938	7.56164	0	20.5967	8.97629	15.6902	2.90316	13.9768	2.76425	25.9751	9.47041	1.77081	7.75407	1.38044	6.92336	5.89667	-0.603473	low
GSM2235849	0.0821918	1	25.3811	5.5586	9.21767	9.26618	7.1847	4.24025	11.2389	8.08223	10.1284	7.73161	20.0228	5.81566	4.14004	0.106637	high
GSM2235760	1.64384	1	30.8489	5.78041	8.51114	11.1075	9.01078	3.42939	16.3724	15.2928	10.0453	7.36297	14.1583	7.22674	2.74798	0.0366987	high
GSM2236002	10.6027	0	0	11.8379	14.1107	6.68694	8.12184	9.67604	11.2592	18.0293	7.51611	8.60555	5.00826	9.39073	3.45215	-0.559517	low
GSM2235884	10.3562	0	7.05711	4.40071	7.76358	23.6537	10.1409	3.566	17.0957	4.47266	5.63692	5.10533	21.821	8.66435	2.94353	-0.110549	high
GSM2235807	2.71233	1	12.5733	10.6529	15.4077	7.42107	9.34514	4.42022	22.1026	12.1691	9.65833	8.70716	7.98994	7.08652	3.94641	-0.441387	low
GSM2236010	3.12329	1	26.0185	12.3725	12.0709	10.3669	14.2247	3.2151	26.8422	13.6894	1.8941	9.03455	4.92117	7.15037	3.12024	-0.427403	low
GSM2235931	10.8493	0	15.8583	14.6446	10.6691	3.60078	5.8514	4.37575	10.1936	15.7171	8.11225	9.4589	0	4.9474	7.61418	-0.379007	high
GSM2235631	5.67123	0	12.4183	1.68905	11.9081	5.69635	10.4877	5.87682	26.9691	9.67168	9.90222	4.54743	11.6667	3.21099	4.72895	0.33546	high
GSM2235883	1.56164	1	11.6814	5.01641	9.71892	11.1994	9.9278	4.62475	48.2457	13.2551	11.6005	6.13453	24.861	7.38583	5.13562	0.333877	high
GSM2236086	12.2466	0	0	7.61751	15.7421	5.67676	13.7893	3.86795	9.47618	6.74535	5.26487	6.25221	22.8848	7.347	2.02119	-0.79258	low
GSM2235830	8.05479	0	0	7.08432	4.74486	7.42265	9.48498	2.84348	10.8778	13.0097	0.344018	7.82649	2.91692	9.24679	2.64561	-0.843184	low
GSM2236029	11.3425	0	5.29195	22.1665	11.0713	1.43146	14.3748	3.03444	27.8341	12.6517	0	7.48126	0	5.52565	3.37276	-0.736443	low
GSM2235925	11.0137	0	9.26922	5.75383	9.96638	12.3797	6.08752	5.15399	7.64984	15.7416	10.7858	10.0715	11.9746	7.2079	3.51328	-0.379945	high
GSM2235625	5.75342	0	4.72313	6.70474	7.15951	6.1656	10.326	3.82674	39.4355	0	6.19096	3.32405	10.5314	2.82935	2.31727	0.409829	high
GSM2235560	0.986301	1	1.33424	4.64988	6.91974	11.3336	2.48561	3.94527	19.8842	9.78043	2.79807	3.56866	11.7704	2.98557	4.08134	0.0889198	high
GSM2235992	10.5205	0	0	10.6042	10.7076	9.69058	5.64772	3.14655	16.2847	18.2873	9.02894	7.62704	30.8933	5.81314	3.77992	-0.463131	low
GSM2235879	0.493151	1	0	9.08193	9.71892	11.1054	10.859	3.73414	14.5574	5.68365	3.88196	8.09842	31.5645	7.06895	4.3689	-0.504801	low
GSM2235966	2.71233	0	25.4937	0.405095	3.84429	4.70423	6.40981	10.0128	18.0386	18.0428	8.7608	3.40596	9.43546	5.83574	10.3109	0.898854	high
GSM2235889	7.64384	1	0	6.75921	15.8109	1.29421	5.98624	2.68175	8.37622	8.24843	14.4813	6.99208	22.513	5.23663	3.06162	-0.564247	low
GSM2235721	9.78082	0	0	5.89186	10.5872	8.34849	12.9785	2.77055	23.3427	11.4687	5.22055	6.56254	19.151	8.3354	2.69892	-0.621322	low
GSM2235865	2.71233	1	46.5121	10.17	4.9051	5.01809	9.29594	3.73155	27.9322	17.5219	12.5906	7.73615	12.9659	7.42583	4.80054	0.50124	high
GSM2236012	0.246575	1	0	4.77916	15.7166	5.38483	12.5187	3.54767	19.0313	8.97669	16.8824	7.06926	26.4468	7.39804	8.90604	-0.384677	high
GSM2235844	8.38356	0	0	17.1522	12.8924	5.21591	15.8224	3.21363	27.3657	14.4931	1.17792	7.31554	18.4994	9.77849	2.25318	-0.990987	low
GSM2236023	8.87671	0	6.67346	13.9005	15.653	3.44332	14.9833	3.11289	17.8845	17.1394	12.8809	7.65523	32.9523	8.1093	3.65886	-0.695911	low
GSM2235826	0.90411	1	0	6.78457	9.78941	5.88932	11.8896	6.9057	16.3876	17.9785	7.56803	8.71288	11.002	9.00781	10.2208	-0.475836	low
GSM2236000	10.0274	0	27.0049	6.05705	11.0025	7.48172	1.55002	3.15766	2.32807	14.2776	4.23157	7.77987	11.3573	6.834	4.7696	-0.383935	high
GSM2236076	2.87671	0	10.2363	8.30605	11.0432	6.37207	10.2124	3.38094	10.5874	0.0983424	1.17572	8.02653	4.51951	6.68926	3.81733	-0.584827	low
GSM2235762	3.20548	1	0	13.4317	9.8534	4.94003	11.3006	2.72904	32.6712	16.1487	13.4813	4.79214	8.8366	6.53171	2.98114	-0.247496	high
GSM2235853	9.12329	0	0	7.90372	12.7912	6.3321	8.37573	3.47173	13.0001	14.0125	4.9951	7.05364	16.3023	6.19882	3.78844	-0.68822	low
GSM2236056	10.5205	0	12.1576	6.1097	16.5415	1.56483	9.56683	3.28609	16.3644	9.83635	13.2515	6.34173	1.35842	6.50368	2.96671	-0.452609	low
GSM2235728	2.87671	1	0	6.97975	12.9148	16.7933	9.30596	3.51584	21.9335	11.9331	3.15871	6.43206	25.1102	6.45062	4.02327	-0.467659	low
GSM2235817	4.52055	1	0	2.67312	12.269	6.31071	14.0102	3.19931	25.1549	2.46721	13.2274	9.36768	9.8483	6.90478	4.43824	-0.406634	low
GSM2235796	3.61644	1	0	6.09796	8.35392	18.7636	8.97933	4.66912	17.0017	2.8059	10.6331	5.93819	36.4596	6.68032	3.05827	0.0687399	high
GSM2235789	3.0411	1	0	7.65311	7.77304	9.76589	12.7689	3.33393	25.937	19.6194	15.3682	7.71315	8.23371	6.03239	2.9532	-0.238382	high
GSM2235574	0.90411	1	0	3.04907	13.0985	7.64935	5.69201	3.12521	14.411	0.900088	4.32548	2.97814	9.25994	3.9691	2.03334	-0.25424	high
GSM2236078	11.6712	0	0	7.3821	8.80256	0	10.2046	3.03109	15.5265	9.84603	13.5406	6.0402	4.55355	5.84536	3.02152	-0.353725	high
GSM2235821	9.20548	0	0	10.3515	19.4559	5.70326	8.97832	2.93104	19.295	0.157042	4.11451	7.11423	3.66017	8.02491	3.1755	-0.946341	low
GSM2236058	11.1781	0	12.1398	8.80146	18.2258	7.97724	12.0021	4.23094	14.0942	6.73874	12.7423	8.25973	18.9692	7.07657	2.43065	-0.485485	low
GSM2235765	11.3425	0	9.59718	7.56643	7.69325	12.1482	5.97414	3.33519	9.75428	0	1.03946	5.76972	22.0185	5.3695	2.03639	-0.177378	high
GSM2235726	0.0821918	1	18.5205	9.02691	17.3642	10.1911	16.8856	3.96242	25.3693	8.96311	4.67607	5.54741	23.9793	6.58141	2.73119	-0.320603	high
GSM2235904	1.72603	1	0	5.96957	5.37964	10.6288	6.19161	4.07952	11.744	20.8762	5.83997	4.27716	23.5893	6.64041	4.17467	-0.248574	high
GSM2235744	4.0274	1	20.7261	10.8023	4.73287	2.60547	9.08145	4.14659	25.5115	6.2693	13.2413	6.95913	12.8319	6.92453	8.36297	0.326061	high
GSM2235604	6.08219	0	1.57777	6.76432	15.823	4.556	3.81607	3.55115	21.4507	15.8346	9.58762	4.18971	8.1837	5.53091	2.09268	-0.417669	low
GSM2235619	5.75342	0	0	7.63969	10.4831	1.99058	6.47988	2.62669	22.7308	14.1771	5.19002	6.36577	0.879564	3.12219	2.04856	-0.441742	low
GSM2236067	1.39726	1	0	12.0239	10.4977	2.28714	14.4646	2.88172	41.1888	0	5.24687	8.69024	17.9555	13.2756	2.5763	-0.763766	low
GSM2235798	2.05479	1	3.8415	8.0479	14.0773	2.66048	10.2235	2.99051	34.575	9.49363	13.2746	11.7604	4.75764	8.26974	6.66218	-0.604325	low
GSM2235987	2.87671	0	0	6.83861	12.2517	10.7279	10.2829	3.90466	20.0405	12.3769	4.05029	5.76107	25.6857	7.5868	3.46165	-0.519494	low
GSM2235791	2.05479	1	19.4419	10.882	18.9327	7.68231	13.5187	5.49672	25.7939	5.94604	9.56587	7.71175	26.1841	9.18937	5.86598	-0.298963	high
GSM2235862	6.9863	1	0	14.1061	16.3577	10.1871	12.574	2.88772	15.628	2.00717	7.02668	8.66705	5.80588	8.13539	4.1944	-0.904577	low
GSM2236015	9.0411	0	6.08645	6.33528	7.01241	5.83051	12.4602	5.24059	22.4591	6.77414	9.00335	5.74445	17.3058	6.07271	3.55325	0.0663349	high
GSM2235773	1.39726	1	17.3567	11.8247	11.7987	8.57161	10.1966	3.75747	18.9344	8.62356	3.27427	6.03183	17.8039	5.91692	3.59236	-0.236102	high
GSM2235753	2.54795	1	24.1418	5.50978	7.82347	1.62455	12.1535	3.68215	25.3007	14.9763	13.1863	4.93961	13.956	5.19158	2.40577	0.272122	high
GSM2235828	8.79452	0	0	7.99227	21.9273	10.7442	14.9039	2.93982	30.9868	9.79972	17.1367	8.57314	20.2543	7.55976	2.89155	-0.654838	low
GSM2236071	9.36986	0	10.8393	14.599	11.5852	3.48496	15.2677	2.81699	26.7653	5.92223	9.33049	6.0089	0	9.04389	2.97817	-0.482961	low
GSM2236051	3.12329	1	7.83248	7.88724	1.63607	6.07165	10.7677	3.66178	25.4286	10.7413	7.07622	6.14333	21.752	4.26962	2.62043	0.202437	high
GSM2235717	0.246575	1	0	8.1313	15.9196	15.0136	9.59937	4.86046	22.6049	11.7095	6.0773	7.19082	27.8053	7.25122	1.76505	-0.502129	low
GSM2236093	12.411	0	8.71093	10.2558	11.2062	4.63303	13.808	2.99825	14.0372	11.3459	9.02435	6.25154	0	9.08703	2.56189	-0.670653	low
GSM2235622	1.89041	1	14.4929	0	8.48084	10.9266	9.39409	3.22688	14.6408	5.45416	6.86138	3.76129	12.6642	4.21946	2.25324	0.131084	high
GSM2235783	6.16438	1	11.9	7.93397	9.0946	15.8291	6.65566	3.74126	13.4254	7.46172	11.0877	5.91552	17.2339	7.05641	4.77244	-0.0177969	high
GSM2235922	11.3425	0	0	6.55176	16.0118	6.99996	4.72815	3.0345	7.45219	22.1467	8.79634	6.31149	8.37102	7.0365	2.59062	-0.899266	low
GSM2235695	9.94521	0	9.27541	11.9747	11.9405	8.01549	9.39177	2.95555	2.88921	11.1365	9.8882	8.97479	0	10.4716	3.76447	-0.929783	low
GSM2235730	4.0274	1	30.9412	9.14963	6.77059	3.35476	10.682	2.71044	18.1375	19.0531	14.2737	4.86156	5.31042	7.12147	2.33033	0.106862	high
GSM2235977	0.575342	1	6.91711	5.01725	8.86288	12.8503	7.4238	4.84257	11.0093	10.5611	12.8809	6.04964	22.4928	5.70466	4.20107	0.0502418	high
GSM2235957	12.1644	0	4.76742	6.19667	18.4786	7.13561	10.3078	3.28598	25.1374	17.5889	15.0136	12.8201	13.8978	8.64328	2.31948	-0.900372	low
GSM2235995	0.821918	1	0	7.96977	10.7718	3.21426	13.1078	2.85365	43.6179	15.897	8.728	7.01345	3.53152	7.6957	2.68659	-0.442373	low
GSM2235968	4.84932	0	0	4.77842	9.59338	0.0825886	7.41461	3.29417	26.3386	0	10.8003	3.30689	31.2549	8.9303	4.31595	-0.104019	high
GSM2235613	6.82192	0	6.22105	1.39137	13.1355	0	9.1358	3.20526	14.4814	10.9447	11.4894	4.10856	6.0548	6.11037	1.94383	-0.359669	high
GSM2236088	2.79452	1	2.17824	11.3536	8.36113	9.02392	11.9283	2.84623	9.7471	5.85108	9.44195	5.50019	11.1671	6.87833	2.09988	-0.420578	low
GSM2235584	4.68493	1	13.4039	6.85364	6.87218	2.9606	6.14638	2.79162	30.7224	12.632	4.33254	3.27407	12.6096	4.29015	1.65746	0.116975	high
GSM2235961	11.589	0	0	4.48932	11.1741	18.0026	6.15768	3.88943	14.7534	10.0368	8.28498	7.76809	22.1247	6.93872	3.69808	-0.365061	high
GSM2235759	0.986301	1	0	6.50479	10.8427	12.1873	8.20895	3.65844	27.5628	7.20669	3.49964	4.96172	39.9542	4.73641	2.21013	-0.091129	high
GSM2235779	4.0274	1	0	7.44909	15.4339	7.72713	15.1556	2.85796	21.4019	11.8662	16.7852	6.70217	24.0578	5.21833	2.61845	-0.375747	high
GSM2235614	6.32877	0	22.264	8.28388	13.2165	1.70265	11.5536	2.40017	25.3848	6.00861	4.22747	3.46957	3.08671	4.04153	1.8168	-0.0904636	high
GSM2235909	1.47945	1	3.54825	6.84427	15.2232	6.5678	9.71249	2.93631	16.8014	23.6047	11.8355	8.47264	13.3795	7.09178	3.2738	-0.783484	low
GSM2235749	3.20548	1	0	10.5216	8.64234	0	10.8876	3.30274	15.1916	11.0093	9.38264	8.95227	0	10.2448	6.40803	-0.834657	low
GSM2235609	0.657534	1	2.67094	2.23517	10.9787	11.3749	7.43783	3.2704	28.5902	7.8623	3.70157	3.19877	7.48593	2.6068	2.63428	0.0399786	high
GSM2235579	1.39726	1	0	4.22073	10.8083	8.09096	8.70094	3.0956	11.7626	0	0.591432	0	9.0732	3.5963	1.61117	-0.166968	high
GSM2235559	4.84932	1	2.05605	12.332	5.22163	1.43776	1.78735	2.13152	11.7855	3.46374	0	4.63731	15.099	2.39694	1.68608	-0.233884	high
GSM2235784	8.46575	1	0	10.3043	16.0596	7.30963	10.7761	2.89963	16.2255	16.2162	12.737	7.40045	14.3449	7.53112	2.57779	-0.778261	low
GSM2235936	3.45205	0	7.91069	8.90346	14.0353	3.94885	10.3007	3.0218	25.0498	8.66472	7.33543	6.63922	0.910496	6.09659	4.57599	-0.458242	low
GSM2235636	5.67123	0	7.14903	2.77487	8.56994	7.77593	12.1983	4.09672	39.9378	6.58107	6.58987	4.25271	13.3955	2.95778	4.49696	0.366206	high
GSM2235947	10.6027	0	0	7.89212	15.6746	7.48621	12.2078	3.36971	15.8565	13.0303	1.88953	8.65437	7.48149	9.03237	2.60411	-1.12612	low
GSM2235707	9.53425	0	0	6.98031	15.8869	3.48195	13.3103	2.90333	48.7579	18.5851	12.0092	7.91714	9.24155	5.5634	2.97586	-0.396522	low
GSM2236005	0.739726	1	0	8.43722	10.6454	10.8854	4.51321	3.11208	7.49333	10.1	5.18246	8.20242	13.8118	6.24515	7.36064	-0.618804	low
GSM2235603	6.57534	0	0	1.02907	9.24394	2.07427	3.96871	2.20653	17.1846	13.8895	10.8375	3.41453	0.141052	4.85401	8.93165	-0.199616	high
GSM2235743	0.328767	1	2.76902	8.98269	11.7692	7.38143	9.93586	3.53161	30.6072	16.7228	6.97437	7.21502	14.8493	6.3693	3.54733	-0.413476	low
GSM2235903	10.7671	0	0	3.97041	10.6881	10.8771	7.6833	3.40934	10.2571	10.5518	7.30623	9.65934	13.5966	7.91588	1.79411	-0.731103	low
GSM2235573	6.73973	0	16.6866	8.78791	8.11205	9.24114	3.03778	3.21591	8.03645	0.418902	1.21602	2.2156	0.831953	4.0808	3.54729	0.0519273	high
GSM2236041	3.36986	0	8.33879	5.50446	9.39726	14.7102	12.5459	3.74057	22.4354	4.96584	5.83731	6.83253	13.7316	6.33714	4.76597	-0.139373	high
GSM2235598	1.72603	1	7.05255	0	7.93911	7.68349	5.7037	3.95208	19.7578	21.9233	6.62021	3.76628	7.52899	2.85008	2.92901	0.0435399	high
GSM2236094	3.0411	1	11.03	10.5889	9.83018	1.80388	14.3945	3.04751	10.5442	10.6814	11.06	5.61023	9.74482	6.93351	1.93734	-0.421737	low
GSM2236048	8.38356	0	0	8.31833	13.5749	3.87441	17.4145	3.01718	29.5651	7.46529	14.3643	8.08205	0	5.79644	2.5955	-0.453941	low
GSM2235754	11.3425	0	1.28903	12.3787	15.3674	8.38164	8.90904	3.1567	24.6756	10.9926	12.0278	7.07799	26.1076	5.13327	2.43523	-0.373482	high
GSM2235565	5.34247	1	0	0.485728	2.57277	10.2981	1.18278	6.58133	18.8628	4.29886	5.44939	5.6636	8.41028	3.69068	2.28987	0.40109	high
GSM2235732	9.69863	0	16.3865	5.22441	10.9985	4.59436	13.227	3.40858	21.1229	6.43687	6.39678	6.27362	22.1247	5.81145	3.14688	-0.144209	high
GSM2235774	0.986301	1	26.9273	6.31232	13.1665	7.25571	7.84416	3.42879	16.4211	8.9265	3.58807	5.58965	18.9115	6.49989	3.90378	-0.155815	high
GSM2235589	6.32877	0	0	9.11732	18.0864	3.88582	12.2499	2.63035	19.9292	8.64382	9.97809	1.83761	0	4.8261	0.945054	-0.511609	low
GSM2235620	5.83562	0	32.3697	7.24655	10.3329	0	7.55104	2.39791	20.6726	14.393	7.51571	4.75559	0.908829	5.1158	3.04949	0.0102914	high
GSM2235623	1.72603	1	0	3.3438	10.3101	0	11.2488	3.66822	30.6568	14.7062	5.45686	6.2551	41.6413	4.00533	3.56771	-0.185446	high
GSM2235782	0.328767	1	0	4.87026	8.3968	19.0865	7.20948	3.71138	17.4646	10.7771	8.59707	7.49295	27.2736	7.39255	2.34336	-0.259281	high
GSM2235923	1.15068	1	0	8.92728	13.7657	5.25406	4.08221	3.56174	15.0939	18.6186	12.9796	4.03002	18.8025	7.8853	3.73578	-0.472724	low
GSM2235612	2.38356	1	0	0.681085	5.23887	8.80365	5.01093	4.24295	27.3427	13.1297	2.21216	2.86699	11.1958	3.56813	1.15311	0.136809	high
GSM2235885	10.1918	0	0	3.60347	18.4406	13.5709	8.33001	3.14093	17.4467	13.5513	7.00483	6.55484	42.1137	8.0105	3.10144	-0.711063	low
GSM2235570	6.65753	0	0	1.04296	5.46052	7.92745	2.02684	2.50089	22.0208	6.10884	9.29665	4.71851	14.2632	2.83064	1.85914	0.167871	high
GSM2235900	10.4384	0	16.4447	6.41638	14.3515	9.02392	13.4406	3.42533	39.4424	15.4397	14.0151	6.65871	15.6307	6.40404	6.13935	0.0328659	high
GSM2235740	0.328767	1	22.0956	9.96846	4.67331	4.33884	7.13197	2.75582	19.2757	16.4744	5.99821	5.1365	8.86114	5.43324	2.68512	0.022079	high
GSM2235600	6.08219	0	0	5.12066	14.7638	10.8003	7.25485	2.72412	24.7734	9.87977	7.42562	4.24796	13.3803	3.41441	1.58131	-0.253389	high
GSM2235956	11.0959	1	0	6.47132	13.4181	6.3321	13.411	2.95451	25.7398	16.981	0	8.21682	8.98037	7.347	3.27399	-0.937712	low
GSM2235976	4.52055	0	0	6.55692	19.7551	4.76511	3.90691	3.13588	4.88493	11.5477	6.85953	11.972	0	6.74971	2.9035	-1.26771	low
GSM2235929	4.93151	1	0	6.25688	12.0911	17.8947	6.70055	4.8524	23.3174	5.93634	8.09226	6.09581	38.539	6.46667	2.66701	-0.0487187	high
GSM2235580	2.05479	1	0	5.9618	13.476	8.08326	10.5752	3.26912	28.3092	7.54857	1.87233	2.63091	4.85449	2.29581	1.81076	-0.184992	high
GSM2235629	2.9589	1	0	2.94286	16.0232	6.46319	12.1893	3.1357	25.4354	0	6.49407	2.54796	17.2463	4.15309	2.07607	-0.193857	high
GSM2235855	9.0411	0	21.5994	5.25903	8.11961	9.14453	14.7655	3.84027	6.95869	3.07315	13.1755	5.77231	4.7305	5.74903	4.52281	0.110358	high
GSM2235716	8.54795	1	0	11.6581	13.6401	0.20775	12.4343	3.03221	10.0502	9.32744	0	11.4326	7.73396	4.97652	2.2453	-1.14555	low
GSM2235986	2.87671	0	25.8373	10.5033	11.4257	6.91045	13.1536	3.62745	24.5473	14.8346	9.19863	7.59968	9.88034	7.61644	4.99107	-0.17475	high
GSM2235811	0.986301	1	31.4478	8.17346	11.9026	9.12631	13.2479	4.19774	32.0565	3.29747	13.6257	5.81515	11.0706	8.3389	2.79778	0.312878	high
GSM2235727	9.69863	0	36.5974	12.296	14.7436	6.16026	10.6999	3.98246	22.8866	11.9725	12.2288	4.99734	9.54231	6.96461	12.8444	0.213381	high
GSM2235863	10.9315	0	7.88721	6.98468	4.99741	16.0453	7.48224	3.56154	15.5529	5.9323	12.3666	5.80685	25.4503	5.84978	2.29794	0.202502	high
GSM2236066	10.4384	0	0	8.0627	12.2959	13.0712	9.64391	3.63697	35.3147	4.21297	10.1005	7.4317	22.0923	9.02332	2.85388	-0.283823	high
GSM2235734	11.8356	0	7.70126	14.3856	9.26044	6.41818	14.2428	3.24067	19.5063	17.3459	0	7.76824	13.956	6.32552	3.10889	-0.688313	low
GSM2235772	4.93151	1	5.67954	14.6891	9.75618	11.3635	10.2629	4.1731	18.1359	8.54507	7.29067	6.28664	14.6139	6.24111	4.53317	-0.243391	high
GSM2235818	0.821918	1	0	8.17564	17.1916	6.13833	11.2792	3.71018	17.6814	16.6372	12.4182	7.69705	35.6822	7.53059	2.58213	-0.691838	low
GSM2235752	12.2466	0	14.0477	7.8661	8.08179	0.707948	10.2509	4.04164	19.8177	8.52966	21.2743	5.91627	0.586505	4.91695	11.9201	0.344948	high
GSM2236025	3.20548	1	1.73084	5.45583	4.08657	12.3569	10.625	4.25378	8.00246	6.144	6.74881	5.6941	21.173	5.88621	3.58973	-0.0854683	high
GSM2236092	12.2466	0	11.8485	9.51254	11.2627	2.31796	12.8916	3.4377	9.677	8.16771	13.7862	6.3341	9.63334	5.47315	2.73402	-0.265225	high
GSM2235602	6.73973	0	0	0.144912	9.78989	15.2214	5.2551	3.68176	14.7734	6.12624	3.95288	3.19235	13.0009	2.66928	1.5612	0.00789935	high
GSM2235742	0.246575	1	9.95722	8.05946	16.1371	5.5833	9.32368	3.25541	19.0134	13.5078	6.32128	8.41587	22.8733	7.71113	3.96937	-0.701923	low
GSM2235902	2.79452	1	11.1744	5.04452	4.48493	16.0101	11.6046	6.5104	22.8714	11.8417	9.45883	4.76661	27.405	6.01406	6.60084	0.512359	high
GSM2235572	7.06849	0	0	0	6.20526	6.4413	0.805806	4.57183	10.2365	6.34675	2.21486	4.05193	14.5818	3.77202	1.44803	-0.0325522	high
GSM2236038	3.28767	0	23.4419	6.68443	11.6012	11.6636	11.355	3.51768	14.9094	14.6632	10.6302	5.23488	14.7717	7.37036	8.57533	-0.0507555	high
GSM2235610	1.89041	1	0	2.36432	9.94026	9.06628	5.37577	4.16256	37.4056	3.4714	5.58199	3.20597	29.5845	4.63407	2.87294	0.261059	high
GSM2235910	11.4247	0	0	6.57127	17.8319	11.6145	8.86718	2.94312	20.7872	15.2353	9.92404	5.88741	25.3373	6.45675	2.10797	-0.600961	low
GSM2235845	2.54795	1	8.70855	12.8392	16.0812	10.8689	13.0529	3.37538	24.2371	12.1378	11.8872	8.80276	13.7403	10.7514	3.28368	-0.736958	low
GSM2236031	11.0137	0	0	5.63038	8.12661	19.5538	9.15811	3.84381	16.9944	12.7224	3.64294	7.32447	21.6088	6.2382	2.79018	-0.346168	high
GSM2235733	11.8356	0	0	5.21004	6.99909	11.6809	10.7639	3.32928	28.7035	20.9966	6.98717	5.37121	31.3632	7.73071	2.55989	-0.262959	high
GSM2235864	0.986301	1	31.1993	8.52053	12.6348	7.31288	8.29505	3.76662	25.8789	5.38198	11.3166	4.9318	11.5739	7.23372	7.37248	0.269196	high
GSM2235801	9.28767	0	17.2112	5.23103	7.74309	9.70776	7.28045	3.95434	11.2982	10.9543	13.6932	4.57579	12.8226	6.48342	8.20869	0.19149	high
GSM2236090	2.54795	1	5.28274	9.95302	7.4297	6.16026	15.7826	3.31514	1.19343	5.05649	6.1131	6.2282	6.11379	6.08365	5.05826	-0.508267	low
GSM2235750	0.575342	1	6.73906	9.73584	11.6867	10.2208	9.33604	3.30929	28.619	2.46672	16.7021	9.77712	18.7918	8.43688	5.12946	-0.181885	high
GSM2235637	5.58904	0	8.14463	10.4	8.87804	0	7.01804	2.29883	17.093	8.12444	0.595993	6.55622	0	2.59815	6.84553	-0.38017	high
GSM2235937	3.0411	0	22.1004	9.41951	14.4306	4.31702	11.5651	3.1614	24.2627	24.0144	11.6622	6.1297	8.31863	8.69024	3.84852	-0.426325	low
GSM2235770	0.575342	1	0	6.71002	5.73715	14.0463	6.55918	3.21725	7.93003	20.0329	7.82501	7.47276	23.3087	3.07904	2.09005	-0.254961	high
GSM2235924	11.0959	0	0	8.10814	8.09895	7.88221	7.34574	4.07367	12.6921	19.7566	6.93849	8.31979	20.9735	6.83933	3.62287	-0.5502	low
GSM2235706	0.164384	1	28.2191	11.9632	12.0079	0	10.749	3.07995	17.2836	11.8462	10.8659	7.47118	4.5612	6.6197	6.43515	-0.208903	high
GSM2235946	10.7671	0	12.725	7.2453	18.369	7.12354	6.07764	3.0608	12.346	22.2389	12.4472	10.2168	13.7177	7.86169	8.25177	-0.809509	low
GSM2235624	6.32877	0	0.268033	7.37865	14.793	0	11.4394	4.3724	33.7282	11.118	15.0649	6.96034	6.07481	3.17259	3.56956	-0.107258	high
GSM2235739	1.15068	1	4.62543	6.41806	10.5829	3.46742	10.0187	3.63905	33.0391	12.5739	14.5956	9.5272	14.3939	6.32891	2.91037	-0.208536	high
GSM2235808	1.89041	1	12.3216	18.2663	12.2999	7.50165	10.4954	2.86743	18.8468	12.2098	0.367372	5.22995	8.17652	5.78038	3.39463	-0.550009	low
GSM2235582	1.06849	1	12.9452	2.72129	11.6984	4.83858	2.63302	3.16689	12.1981	15.8042	4.80113	3.13697	0.494472	2.9632	0.763776	-0.165875	high
