# Supplementary material for: A 13-Gene Metabolic Prognostic Signature Is Associated With Clinical and Immune Features in Stomach Adenocarcinoma
Source: Front Oncol. 2021 Jun 21;11:612952. doi: 10.3389/fonc.2021.612952 (PMC8256842; doi:10.3389/fonc.2021.612952)
Supplement: Supplementary file 10 [file Table_10.xlsx]

## Sheet: Sheet1
Supplementary table 10: Clinical data for STAD from TCGA.
Id	age	gender	grade	stage	T	M	N
TCGA-CD-5800	51	Female	Grade 1	Stage II	T3	M0	N0
TCGA-CG-5719	54	Female	Grade 1	Stage IV	T4	M1	N0
TCGA-BR-4201	66	Female	Grade 1	unknow	T2a	M0	NX
TCGA-BR-4371	71	Female	Grade 1	unknow	T2	M0	NX
TCGA-BR-4292	73	Female	Grade 1	unknow	T1	M0	NX
TCGA-HU-8244	77	Female	Grade 1	Stage IA	T1a	M0	N0
TCGA-KB-A93H	79	Female	Grade 1	Stage IIB	T3	M0	N1
TCGA-CD-A4MI	62	Male	Grade 1	Stage IIIA	T3	M0	N1
TCGA-VQ-A91A	67	Male	Grade 1	Stage IIIB	T3	M0	N3a
TCGA-KB-A93G	68	Male	Grade 1	Stage IB	T2	M0	N0
TCGA-B7-A5TJ	74	Male	Grade 1	Stage IIB	T4a	M0	NX
TCGA-VQ-A927	81	Male	Grade 1	Stage IIIB	T3	M0	N3
TCGA-VQ-A8PY	47	Female	Grade 2	Stage IIIB	T3	M0	N2
TCGA-VQ-A8PQ	50	Female	Grade 2	Stage IV	T4	M1	N1
TCGA-VQ-AA68	52	Female	Grade 2	Stage IIIC	T4a	M0	N3
TCGA-VQ-AA6D	52	Female	Grade 2	Stage IIIA	T4a	M0	N1
TCGA-D7-5577	53	Female	Grade 2	Stage IIIA	T2	M0	N3
TCGA-BR-8690	54	Female	Grade 2	Stage IIIB	T3	M0	N3a
TCGA-BR-8077	58	Female	Grade 2	Stage IIIB	T4b	M0	N1
TCGA-HU-A4H2	58	Female	Grade 2	Stage IIIB	T3	M0	N3b
TCGA-VQ-A91N	59	Female	Grade 2	Stage IV	T4	M0	N3
TCGA-D7-A74A	61	Female	Grade 2	Stage IIIA	T3	M0	N2
TCGA-HU-A4GP	62	Female	Grade 2	Stage IIA	T2	M0	N1
TCGA-BR-7716	62	Female	Grade 2	Stage IIB	T3	M0	N1
TCGA-BR-8679	63	Female	Grade 2	Stage IB	T2	M0	N0
TCGA-BR-8373	65	Female	Grade 2	Stage IIIA	T4a	M0	N1
TCGA-VQ-A8PB	65	Female	Grade 2	Stage II	T3	M0	N0
TCGA-R5-A7ZF	65	Female	Grade 2	Stage IV	T4a	M1	N1
TCGA-CG-4460	66	Female	Grade 2	Stage IV	T4	M1	N1
TCGA-D7-8579	66	Female	Grade 2	Stage IIB	T2	M0	N2
TCGA-R5-A7ZE	66	Female	Grade 2	Stage IIIA	T3	M0	N2
TCGA-VQ-A91Z	67	Female	Grade 2	Stage IIIA	T3	M0	N1
TCGA-HU-A4G9	67	Female	Grade 2	Stage IA	T1a	M0	N0
TCGA-D7-6526	67	Female	Grade 2	Stage IIIA	T3	M0	N2
TCGA-BR-A4PE	68	Female	Grade 2	Stage IB	T2	M0	N0
TCGA-VQ-A8DL	69	Female	Grade 2	Stage IIA	T3	M0	N0
TCGA-BR-A4J6	69	Female	Grade 2	Stage IIA	T3	M0	N0
TCGA-R5-A7ZR	70	Female	Grade 2	Stage III	T3	M0	NX
TCGA-D7-6528	70	Female	Grade 2	Stage IB	T2	M0	N0
TCGA-D7-6815	70	Female	Grade 2	Stage IIB	T2	M0	N2
TCGA-BR-8081	71	Female	Grade 2	Stage IIB	T4a	M0	N0
TCGA-IN-A6RN	72	Female	Grade 2	Stage IIA	T1b	M0	N2
TCGA-VQ-A8P8	72	Female	Grade 2	Stage IIB	T4a	M0	N0
TCGA-CD-8527	72	Female	Grade 2	Stage II	T2	M0	N1
TCGA-HU-A4H6	72	Female	Grade 2	Stage IIIA	T3	M0	N2
TCGA-BR-4370	74	Female	Grade 2	unknow	TX	M0	NX
TCGA-BR-6456	74	Female	Grade 2	Stage IIB	T3	M0	N1
TCGA-BR-A4QL	75	Female	Grade 2	Stage IIIB	T3	M0	N3a
TCGA-CG-5718	78	Female	Grade 2	Stage II	T2b	M0	N1
TCGA-BR-4280	78	Female	Grade 2	Stage III	T2b	M0	N1
TCGA-BR-4257	79	Female	Grade 2	unknow	TX	M0	NX
TCGA-CG-5730	80	Female	Grade 2	Stage IV	T2	M1	N1
TCGA-CG-4466	81	Female	Grade 2	Stage IB	T2a	M0	N0
TCGA-HU-8604	82	Female	Grade 2	Stage IIA	T3	M0	N0
TCGA-CD-A4MH	86	Female	Grade 2	Stage IIA	T3	M0	N0
TCGA-EQ-5647	86	Female	Grade 2	Stage IV	T4	M1	N3
TCGA-BR-8486	90	Female	Grade 2	Stage IA	T1b	M0	N0
TCGA-VQ-A91W	30	Male	Grade 2	Stage IIIA	T3	M0	N1
TCGA-VQ-AA69	35	Male	Grade 2	Stage IIIA	T3	M0	N2
TCGA-BR-6710	41	Male	Grade 2	Stage IB	T2	M0	N0
TCGA-BR-8680	45	Male	Grade 2	Stage IV	T4b	M1	N2
TCGA-IN-A6RI	45	Male	Grade 2	Stage I	T1b	M0	N0
TCGA-SW-A7EB	45	Male	Grade 2	Stage IIIA	T3	M0	N2
TCGA-VQ-AA6B	48	Male	Grade 2	Stage IIIB	T3	M0	N2
TCGA-VQ-A8DV	48	Male	Grade 2	Stage IB	T2	M0	N0
TCGA-VQ-A928	49	Male	Grade 2	Stage IV	T3	M0	N3
TCGA-BR-4267	51	Male	Grade 2	Stage IB	T2a	M0	N0
TCGA-R5-A7O7	51	Male	Grade 2	Stage IV	T3	M1	N1
TCGA-VQ-A8PX	51	Male	Grade 2	Stage IA	T1	M0	N0
TCGA-CD-8532	52	Male	Grade 2	Stage II	T3	M0	N0
TCGA-HU-A4G3	54	Male	Grade 2	Stage IIB	T2	M0	N2
TCGA-D7-A4YT	56	Male	Grade 2	Stage IIIA	T2	M0	N3a
TCGA-VQ-AA6A	56	Male	Grade 2	Stage IIIC	T4	M0	N3a
TCGA-HU-8238	56	Male	Grade 2	unknow	T3	M0	unknow
TCGA-CG-4436	57	Male	Grade 2	Stage IB	T2	M0	N0
TCGA-D7-8572	57	Male	Grade 2	Stage IIB	T2	M0	N2
TCGA-CD-A48A	57	Male	Grade 2	Stage IIA	T3	M0	N0
TCGA-VQ-AA6F	57	Male	Grade 2	Stage IIB	T3	M0	N1
TCGA-VQ-A8E2	57	Male	Grade 2	Stage IIIB	T3	M0	N2
TCGA-VQ-A91V	58	Male	Grade 2	Stage IIIA	T3	M0	N2
TCGA-VQ-A8PK	58	Male	Grade 2	Stage IIIB	T3	M0	N3a
TCGA-CD-5802	58	Male	Grade 2	Stage II	T3	M0	N0
TCGA-BR-4357	58	Male	Grade 2	unknow	T3	MX	NX
TCGA-BR-8483	59	Male	Grade 2	Stage IIIA	T3	M0	N2
TCGA-VQ-A8E7	59	Male	Grade 2	Stage IV	T3	M1	N1
TCGA-CD-A4MJ	60	Male	Grade 2	Stage IB	T2	M0	N0
TCGA-B7-A5TN	60	Male	Grade 2	Stage IIB	T4a	M0	NX
TCGA-MX-A666	61	Male	Grade 2	Stage IIA	T2	MX	NX
TCGA-BR-8484	61	Male	Grade 2	Stage IIIA	T4a	M0	N1
TCGA-HU-A4GN	61	Male	Grade 2	Stage IIA	T2	M0	N1
TCGA-VQ-A8PH	62	Male	Grade 2	Stage IIIB	T3	M0	N3
TCGA-D7-6527	62	Male	Grade 2	Stage II	T2	M0	N1
TCGA-FP-8211	62	Male	Grade 2	Stage IIB	T3	MX	N1
TCGA-VQ-A8DU	63	Male	Grade 2	Stage IIIA	T3	M0	N2
TCGA-BR-7717	63	Male	Grade 2	Stage IV	T4	M0	N1
TCGA-VQ-A94R	63	Male	Grade 2	unknow	T4a	M0	N2
TCGA-IN-AB1V	63	Male	Grade 2	Stage IA	T1b	M0	N0
TCGA-D7-6820	64	Male	Grade 2	Stage IIB	T2	M0	N1
TCGA-CD-8529	65	Male	Grade 2	Stage IV	T4	M1	N0
TCGA-BR-7715	65	Male	Grade 2	Stage IIA	T3	M0	N0
TCGA-BR-4294	65	Male	Grade 2	unknow	T2a	M0	NX
TCGA-VQ-A925	66	Male	Grade 2	Stage IIIA	T3	M0	N2
TCGA-CG-5732	66	Male	Grade 2	Stage IV	T2	M0	N3
TCGA-HU-8243	66	Male	Grade 2	Stage IIIC	T4a	M0	N3b
TCGA-BR-8360	66	Male	Grade 2	Stage IIA	T3	M0	N0
TCGA-VQ-A92D	67	Male	Grade 2	Stage IB	T2b	M0	N0
TCGA-BR-6565	67	Male	Grade 2	Stage IIB	T4a	M0	N0
TCGA-VQ-AA64	68	Male	Grade 2	Stage IIIB	T3	M0	N2
TCGA-CG-4443	68	Male	Grade 2	Stage IA	T1	M0	N0
TCGA-CD-A486	68	Male	Grade 2	Stage IIA	T3	M0	N0
TCGA-VQ-AA6G	68	Male	Grade 2	Stage IIA	T3	M0	N0
TCGA-FP-8631	68	Male	Grade 2	Stage IIIA	T3	MX	N2
TCGA-F1-A72C	68	Male	Grade 2	Stage IIA	T3	M0	N0
TCGA-VQ-A8P2	68	Male	Grade 2	Stage IIIA	T4a	M0	N1
TCGA-HU-A4GF	69	Male	Grade 2	Stage IIA	T3	M0	N0
TCGA-FP-7829	69	Male	Grade 2	Stage IIB	T3	M0	N1
TCGA-VQ-A924	69	Male	Grade 2	Stage II	T3	M0	N0
TCGA-VQ-A8PD	69	Male	Grade 2	Stage IIIC	T4a	M0	N3
TCGA-VQ-A91K	69	Male	Grade 2	Stage IIIA	T3	M0	N1
TCGA-VQ-A91D	70	Male	Grade 2	Stage IIIC	T4b	M0	N2
TCGA-BR-4184	70	Male	Grade 2	Stage IIIA	T3	MX	N1
TCGA-BR-6801	70	Male	Grade 2	Stage IIA	T3	M0	N0
TCGA-VQ-A922	70	Male	Grade 2	Stage IV	T4	M0	N1
TCGA-3M-AB46	70	Male	Grade 2	Stage IB	T2b	MX	N0
TCGA-IN-A6RO	70	Male	Grade 2	Stage IA	T1b	M0	N0
TCGA-EQ-A4SO	70	Male	Grade 2	Stage IIIB	T4b	MX	N1
TCGA-HU-A4GQ	71	Male	Grade 2	Stage IIIC	T4b	M0	N2
TCGA-ZA-A8F6	71	Male	Grade 2	Stage IB	T2	MX	N0
TCGA-D7-8578	72	Male	Grade 2	Stage IB	T2	M0	N0
TCGA-BR-4191	72	Male	Grade 2	unknow	TX	M0	N1
TCGA-VQ-A8P3	72	Male	Grade 2	Stage IIIA	T4	M0	N1
TCGA-CG-5726	73	Male	Grade 2	Stage IA	T1	M0	N0
TCGA-HU-A4HD	73	Male	Grade 2	Stage IIIA	T3	M0	N2
TCGA-VQ-A94O	74	Male	Grade 2	Stage IIIC	T4a	M0	N3
TCGA-IP-7968	74	Male	Grade 2	Stage IIIB	T3	MX	N2
TCGA-BR-7901	74	Male	Grade 2	Stage IIB	T3	M0	N1
TCGA-HU-A4GH	75	Male	Grade 2	Stage IA	T1b	M0	N0
TCGA-HU-8610	75	Male	Grade 2	Stage IA	T1b	M0	N0
TCGA-VQ-A8PS	76	Male	Grade 2	Stage IIIA	T3	M0	N1
TCGA-VQ-A8PP	76	Male	Grade 2	Stage IV	T4	M0	N1
TCGA-HU-8249	76	Male	Grade 2	Stage IIIA	T3	M0	N2
TCGA-IN-A6RS	76	Male	Grade 2	Stage IA	T1b	M0	N0
TCGA-BR-8678	76	Male	Grade 2	Stage IB	T2	M0	N0
TCGA-D7-A6ET	76	Male	Grade 2	Stage IIIB	T3	M0	N3a
TCGA-FP-A9TM	77	Male	Grade 2	unknow	T1b	M0	N1
TCGA-HU-A4H8	77	Male	Grade 2	Stage IB	T1b	M0	N1
TCGA-FP-7735	77	Male	Grade 2	Stage IB	T2	MX	N0
TCGA-D7-6822	77	Male	Grade 2	Stage IB	T2	M0	N0
TCGA-RD-A8N5	78	Male	Grade 2	Stage IIIA	T3	M0	N1
TCGA-VQ-A91U	78	Male	Grade 2	Stage IIIA	T3	M0	N1
TCGA-CG-4300	79	Male	Grade 2	Stage IIIB	T3	M0	N2
TCGA-FP-8099	79	Male	Grade 2	Stage IIA	T3	MX	N0
TCGA-F1-6875	79	Male	Grade 2	Stage IA	T2	M0	N0
TCGA-BR-4256	80	Male	Grade 2	unknow	TX	M0	N1
TCGA-IN-8462	80	Male	Grade 2	Stage IIB	T2	M0	N1
TCGA-CG-4449	81	Male	Grade 2	Stage II	T2	M0	N1
TCGA-BR-7703	81	Male	Grade 2	Stage IA	T1b	M0	N0
TCGA-CD-5798	82	Male	Grade 2	Stage II	T3	M0	N0
TCGA-CG-4441	83	Male	Grade 2	Stage IIIA	T2	M0	N2
TCGA-CG-4437	83	Male	Grade 2	Stage II	T2	M0	N1
TCGA-CG-4304	84	Male	Grade 2	Stage IB	T2a	M0	N0
TCGA-IN-A6RL	84	Male	Grade 2	unknow	T2	M0	N1
TCGA-CG-5716	86	Male	Grade 2	Stage IV	T4a	M1	N2
TCGA-BR-4366	87	Male	Grade 2	unknow	TX	M0	NX
TCGA-F1-6177	90	Male	Grade 2	Stage I	T1b	MX	N1
TCGA-CD-5804	90	Male	Grade 2	unknow	T3	M0	N1
TCGA-BR-A4IU	34	Female	Grade 3	Stage IIIA	T4a	M0	N1
TCGA-D7-A748	41	Female	Grade 3	Stage IV	T4a	M1	N3
TCGA-BR-8364	42	Female	Grade 3	Stage IIIC	T4b	M0	N2
TCGA-CD-8528	43	Female	Grade 3	Stage IIIA	T4	M0	N0
TCGA-R5-A7ZI	44	Female	Grade 3	Stage IV	T4	M1	N1
TCGA-BR-A4IZ	45	Female	Grade 3	Stage IIIB	T4a	M0	N2
TCGA-BR-6564	46	Female	Grade 3	Stage IIIA	T3	M0	N2
TCGA-B7-5816	51	Female	Grade 3	Stage IIB	T4a	M0	N0
TCGA-D7-A74B	52	Female	Grade 3	Stage IIIB	T3	M0	N3
TCGA-BR-8058	53	Female	Grade 3	Stage IIIB	T4a	M0	N2
TCGA-HU-A4H4	53	Female	Grade 3	Stage IIB	T2	M0	N2
TCGA-BR-4188	53	Female	Grade 3	unknow	TX	M0	N1
TCGA-RD-A8N0	53	Female	Grade 3	Stage IIIB	T3	M0	N2
TCGA-BR-A44T	53	Female	Grade 3	Stage IIA	T3	M0	N0
TCGA-KB-A6F7	54	Female	Grade 3	Stage IB	T1	M0	N1
TCGA-D7-8576	54	Female	Grade 3	Stage IIIB	T3	M0	N3a
TCGA-BR-6803	54	Female	Grade 3	Stage IIA	T3	M0	N0
TCGA-BR-8588	55	Female	Grade 3	Stage IIB	T4a	M0	N0
TCGA-BR-4183	55	Female	Grade 3	Stage IIIA	T3	M0	N1
TCGA-HU-A4H3	56	Female	Grade 3	Stage IIIC	T4a	M0	N3b
TCGA-VQ-A8PZ	56	Female	Grade 3	Stage II	T3	M0	N0
TCGA-BR-8285	57	Female	Grade 3	Stage IIIC	T4a	M0	N3a
TCGA-BR-6458	57	Female	Grade 3	Stage IIB	T3	M0	N1
TCGA-BR-6709	57	Female	Grade 3	Stage IIIB	T3	M0	N3a
TCGA-RD-A8N4	58	Female	Grade 3	Stage IIIA	T3	M0	N1
TCGA-BR-8296	58	Female	Grade 3	Stage IIIC	T4b	M0	N2
TCGA-CG-4477	58	Female	Grade 3	Stage IB	T2a	M0	N0
TCGA-HU-8602	58	Female	Grade 3	Stage IIB	T4a	M0	N0
TCGA-RD-A8N2	59	Female	Grade 3	Stage IB	T2	M0	N0
TCGA-BR-4363	60	Female	Grade 3	unknow	T3	MX	NX
TCGA-HU-A4GJ	60	Female	Grade 3	Stage IIIC	T4	M0	N3a
TCGA-D7-A4Z0	60	Female	Grade 3	Stage IIB	T2	M0	N2
TCGA-BR-8295	60	Female	Grade 3	Stage IIB	T4a	M0	N0
TCGA-CD-8524	61	Female	Grade 3	Stage II	T3	M0	N0
TCGA-BR-8592	63	Female	Grade 3	Stage IIIB	T4b	M0	N1
TCGA-RD-A8N9	63	Female	Grade 3	Stage II	T2	M0	N1
TCGA-BR-6852	64	Female	Grade 3	Stage IIA	T3	M0	N0
TCGA-D7-6519	64	Female	Grade 3	unknow	T2	M0	N1
TCGA-BR-8487	64	Female	Grade 3	Stage IIA	T3	M0	N0
TCGA-BR-6566	64	Female	Grade 3	Stage IIA	T3	M0	N0
TCGA-IN-A7NR	64	Female	Grade 3	Stage IV	T3	M1	N3
TCGA-BR-4361	66	Female	Grade 3	Stage IIIA	T4	M0	N0
TCGA-CD-8531	66	Female	Grade 3	Stage IIIA	T3	M0	N1
TCGA-BR-8382	67	Female	Grade 3	Stage IIIC	T4b	M0	N3a
TCGA-CG-4474	67	Female	Grade 3	Stage IV	T4a	M1	N2
TCGA-VQ-A91E	67	Female	Grade 3	Stage IIIB	T4b	M0	N0
TCGA-CG-5722	67	Female	Grade 3	Stage IV	T3	M1	N2
TCGA-BR-8687	67	Female	Grade 3	Stage IIIC	T4b	M0	N2
TCGA-BR-8485	68	Female	Grade 3	Stage IIIC	T4	M0	N3a
TCGA-RD-A7BW	68	Female	Grade 3	Stage IB	T2	M0	N0
TCGA-CG-4440	68	Female	Grade 3	Stage IV	T3	M1	N3
TCGA-BR-6705	68	Female	Grade 3	Stage IIIB	T3	M0	N3a
TCGA-D7-A4YV	69	Female	Grade 3	Stage IIB	T3	M0	N1
TCGA-CG-4465	69	Female	Grade 3	Stage IV	T4	M1	N3
TCGA-BR-7704	69	Female	Grade 3	Stage II	T3	M0	N0
TCGA-BR-7707	69	Female	Grade 3	Stage IB	T2	M0	N0
TCGA-BR-8078	70	Female	Grade 3	Stage IIB	T4a	M0	N0
TCGA-BR-A4QI	70	Female	Grade 3	Stage IIA	T3	M0	N0
TCGA-BR-A4CR	70	Female	Grade 3	Stage IIIC	T4b	M0	N3a
TCGA-BR-8365	70	Female	Grade 3	Stage IIA	T3	M0	N0
TCGA-HU-A4GX	70	Female	Grade 3	Stage IIIC	T4b	M0	N2
TCGA-BR-8361	71	Female	Grade 3	Stage IIIC	T4b	M0	N2
TCGA-D7-A6EV	71	Female	Grade 3	Stage IIB	T2	M0	N2
TCGA-HU-A4GT	71	Female	Grade 3	Stage IIA	T3	M0	N0
TCGA-BR-A4J8	71	Female	Grade 3	Stage IIIB	T3	M0	N3a
TCGA-HJ-7597	71	Female	Grade 3	Stage IB	T2b	MX	N0
TCGA-EQ-8122	71	Female	Grade 3	Stage IIB	T3	MX	N1
TCGA-HU-A4G8	71	Female	Grade 3	Stage IIB	T3	M0	N1
TCGA-D7-A6EX	72	Female	Grade 3	Stage IIIA	T3	M0	N2
TCGA-D7-A6EY	72	Female	Grade 3	Stage IIIB	T3	M0	N3a
TCGA-BR-A4PD	72	Female	Grade 3	Stage IIB	T4a	M0	N0
TCGA-BR-8284	72	Female	Grade 3	Stage IIIC	T4a	M0	N3a
TCGA-VQ-A8PU	72	Female	Grade 3	Stage IIIA	T4a	M0	N1
TCGA-BR-8080	72	Female	Grade 3	Stage IIIC	T4	M0	N3a
TCGA-CG-4462	72	Female	Grade 3	Stage IV	T3	M1	N3
TCGA-BR-8363	73	Female	Grade 3	Stage IB	T2	M0	N0
TCGA-CD-8526	73	Female	Grade 3	Stage IIIA	T3	M0	N1
TCGA-IN-A7NT	73	Female	Grade 3	Stage IIB	T3	M0	N1
TCGA-BR-8677	74	Female	Grade 3	Stage IIIB	T3	M0	N3a
TCGA-BR-4362	74	Female	Grade 3	unknow	TX	M0	N1
TCGA-CG-4301	75	Female	Grade 3	Stage IV	T4	M1	N1
TCGA-BR-8060	75	Female	Grade 3	Stage IIB	T2	M0	N2
TCGA-HF-A5NB	75	Female	Grade 3	Stage IIIC	T4a	M0	N3a
TCGA-HU-A4GY	76	Female	Grade 3	Stage IIIA	T4	M0	N1
TCGA-BR-4255	76	Female	Grade 3	Stage IIIA	T3	M0	N1
TCGA-BR-8369	76	Female	Grade 3	Stage IIIB	T3	M0	N3a
TCGA-BR-4368	78	Female	Grade 3	Stage IV	T4	M0	N2
TCGA-IN-AB1X	78	Female	Grade 3	Stage IIA	T3	M0	N0
TCGA-CD-5803	78	Female	Grade 3	Stage II	T3	M0	N0
TCGA-BR-6452	78	Female	Grade 3	Stage IIA	T3	M0	N0
TCGA-RD-A8N6	78	Female	Grade 3	Stage IIIA	T2	M0	N2
TCGA-D7-A6F0	79	Female	Grade 3	Stage IB	T2	M0	N0
TCGA-CD-A48C	79	Female	Grade 3	Stage IIB	T3	M0	N1
TCGA-ZQ-A9CR	79	Female	Grade 3	Stage IIIC	T4a	MX	N3
TCGA-BR-8366	80	Female	Grade 3	Stage IIA	T3	M0	N0
TCGA-BR-4253	80	Female	Grade 3	Stage IIIA	T3	M0	N1
TCGA-RD-A8NB	80	Female	Grade 3	Stage IIIA	T3	M0	N1
TCGA-CD-8525	82	Female	Grade 3	Stage IIIA	T3	M0	N1
TCGA-CG-5733	83	Female	Grade 3	Stage IIIA	T2	M0	N2
TCGA-BR-8368	84	Female	Grade 3	Stage IB	T2	M0	N0
TCGA-MX-A5UJ	86	Female	Grade 3	Stage IIIA	T3	M0	N2
TCGA-CG-5728	88	Female	Grade 3	Stage IB	T2	M0	N0
TCGA-BR-A4J4	39	Male	Grade 3	Stage IIIB	T4a	M0	N2
TCGA-CD-8534	41	Male	Grade 3	Stage II	T3	M0	N0
TCGA-VQ-A8DT	43	Male	Grade 3	Stage IIIB	T3	M0	N3a
TCGA-BR-4279	43	Male	Grade 3	Stage II	T2a	M0	N1
TCGA-D7-8570	44	Male	Grade 3	Stage IIIB	T3	M0	N3a
TCGA-CD-5799	45	Male	Grade 3	Stage II	T2	M0	N1
TCGA-HU-A4G2	45	Male	Grade 3	Stage IIB	T3	M0	N1
TCGA-RD-A7BS	46	Male	Grade 3	Stage IIIA	T3	M0	N1
TCGA-BR-A4IV	47	Male	Grade 3	Stage IIIB	T4a	M0	N2
TCGA-CD-8533	48	Male	Grade 3	Stage II	T3	M0	N0
TCGA-FP-8210	48	Male	Grade 3	Stage IIIA	T3	M0	N1
TCGA-BR-8286	49	Male	Grade 3	Stage II	T3	M0	N0
TCGA-CG-4472	49	Male	Grade 3	Stage IV	T4	M0	N1
TCGA-BR-A4J7	49	Male	Grade 3	Stage IIB	T4a	M0	NX
TCGA-FP-8209	49	Male	Grade 3	Stage IB	T2a	M0	N0
TCGA-IN-7806	50	Male	Grade 3	Stage IIB	T3	M0	N1
TCGA-BR-8381	51	Male	Grade 3	Stage IIB	T3	M0	N1
TCGA-B7-A5TK	51	Male	Grade 3	Stage IIIA	T4	M0	unknow
TCGA-CD-8530	51	Male	Grade 3	Stage II	T3	M0	N0
TCGA-BR-A453	51	Male	Grade 3	Stage IV	T4a	M1	N3a
TCGA-3M-AB47	51	Male	Grade 3	Stage IIIB	T3	MX	N2
TCGA-CD-A487	51	Male	Grade 3	Stage IIB	T3	M0	N1
TCGA-B7-A5TI	52	Male	Grade 3	Stage IIIC	T4	M0	N3
TCGA-BR-8682	52	Male	Grade 3	Stage IIB	T4a	M0	N0
TCGA-D7-6524	53	Male	Grade 3	Stage II	T2	M0	N1
TCGA-D7-6520	53	Male	Grade 3	Stage IIIA	T2b	M0	N2
TCGA-D7-6818	53	Male	Grade 3	Stage IIIA	T2	M0	N3
TCGA-BR-6453	54	Male	Grade 3	Stage IIA	T2	M0	N1
TCGA-R5-A804	54	Male	Grade 3	Stage IV	T3	M1	N2
TCGA-BR-8380	55	Male	Grade 3	Stage IIIC	T4a	M0	N3a
TCGA-BR-A4J9	55	Male	Grade 3	Stage IIA	T3	M0	N0
TCGA-BR-8367	55	Male	Grade 3	Stage IIIB	T3	M0	N3a
TCGA-FP-A4BE	55	Male	Grade 3	Stage IIA	T3	M0	N0
TCGA-CG-4438	56	Male	Grade 3	Stage IV	T4	M0	N2
TCGA-VQ-A8PM	56	Male	Grade 3	Stage IV	T4	M0	N3
TCGA-BR-A4J5	56	Male	Grade 3	Stage IIIA	T4a	M0	N1
TCGA-BR-4187	56	Male	Grade 3	unknow	TX	M0	NX
TCGA-HU-A4GD	56	Male	Grade 3	Stage IIB	T3	M0	N1
TCGA-RD-A8MV	56	Male	Grade 3	Stage IIIB	T3	M0	N2
TCGA-BR-8589	56	Male	Grade 3	Stage IIIB	T4b	M0	N1
TCGA-D7-A747	57	Male	Grade 3	Stage IIB	T3	M0	N1
TCGA-D7-8573	57	Male	Grade 3	Stage IIA	T3	M0	N0
TCGA-BR-A452	57	Male	Grade 3	Stage IIIA	T4a	M0	N1
TCGA-BR-8289	57	Male	Grade 3	Stage IV	T4	M1	N3a
TCGA-D7-6522	58	Male	Grade 3	Stage IB	T2	M0	N0
TCGA-D7-6525	58	Male	Grade 3	Stage IIIA	T2	M0	N2
TCGA-BR-A4IY	58	Male	Grade 3	Stage IIB	T4a	M0	N0
TCGA-BR-A4CQ	58	Male	Grade 3	Stage IIIA	T4a	M0	N1
TCGA-CG-5717	58	Male	Grade 3	Stage II	T2b	M0	N1
TCGA-BR-6454	58	Male	Grade 3	Stage IIA	T3	M0	N0
TCGA-CD-A489	58	Male	Grade 3	Stage IIA	T3	M0	N0
TCGA-CG-5721	58	Male	Grade 3	Stage IV	T4	M0	N1
TCGA-BR-8676	59	Male	Grade 3	Stage IIIB	T3	M0	N3a
TCGA-BR-6455	59	Male	Grade 3	Stage IIB	T3	M0	N1
TCGA-CD-8535	59	Male	Grade 3	Stage IIIA	T3	M0	N1
TCGA-VQ-AA6K	59	Male	Grade 3	Stage IIIC	T4a	M0	N3a
TCGA-BR-7723	59	Male	Grade 3	Stage IIIB	T3	M0	N3a
TCGA-BR-7959	59	Male	Grade 3	Stage IIIA	T4a	M0	N1
TCGA-CG-5724	59	Male	Grade 3	Stage IV	T3	M1	N3
TCGA-IN-7808	59	Male	Grade 3	unknow	T3	M1	N3
TCGA-BR-6563	60	Male	Grade 3	Stage IIB	T3	M0	N1
TCGA-CD-5813	60	Male	Grade 3	Stage II	T3	M0	N0
TCGA-FP-A8CX	60	Male	Grade 3	Stage IIIC	T4b	MX	N3a
TCGA-BR-7958	60	Male	Grade 3	Stage IIIB	T4b	M0	N0
TCGA-D7-A4YY	61	Male	Grade 3	Stage IIIB	T3	M0	N3a
TCGA-VQ-A91Q	61	Male	Grade 3	Stage IV	T3	M0	N3
TCGA-BR-8371	62	Male	Grade 3	Stage IIIB	T3	M0	N3a
TCGA-D7-A6F2	62	Male	Grade 3	Stage IB	T2	M0	N0
TCGA-BR-8590	62	Male	Grade 3	Stage IIIC	T4b	M0	N2
TCGA-BR-7722	62	Male	Grade 3	Stage IIB	T3	M0	N1
TCGA-B7-5818	62	Male	Grade 3	Stage IB	T2	M0	N0
TCGA-D7-6817	63	Male	Grade 3	Stage IIIA	T2b	M0	N3
TCGA-IN-A6RP	63	Male	Grade 3	unknow	T1b	M0	N3
TCGA-BR-6706	63	Male	Grade 3	Stage IIIA	T3	M0	N1
TCGA-BR-A4J1	63	Male	Grade 3	Stage IIIA	T4a	M0	N1
TCGA-BR-8372	63	Male	Grade 3	Stage IIIC	T4b	M0	N3a
TCGA-D7-A4YX	63	Male	Grade 3	Stage IIB	T3	M0	N1
TCGA-IN-A6RJ	64	Male	Grade 3	Stage IA	T1b	M0	N0
TCGA-BR-8370	64	Male	Grade 3	Stage IIIB	T3	M0	N3a
TCGA-BR-7196	64	Male	Grade 3	Stage IV	T3	M1	N3a
TCGA-BR-6802	65	Male	Grade 3	Stage IIIA	T3	M0	N2
TCGA-BR-8362	65	Male	Grade 3	Stage IIIC	T4b	M0	N3a
TCGA-BR-A4QM	65	Male	Grade 3	Stage IIIA	T3	M0	N2
TCGA-VQ-A8PT	65	Male	Grade 3	Stage IIIB	T4b	M0	N0
TCGA-VQ-A8PC	65	Male	Grade 3	Stage IIIA	T3	M0	N1
TCGA-D7-6521	65	Male	Grade 3	unknow	T2b	M0	N2
TCGA-CG-5727	66	Male	Grade 3	Stage II	T3	M0	N0
TCGA-RD-A7BT	66	Male	Grade 3	Stage IV	T3	M0	N3
TCGA-MX-A663	66	Male	Grade 3	Stage IIA	T3	M0	N0
TCGA-D7-A6EZ	66	Male	Grade 3	Stage IIIA	T3	M0	N2
TCGA-VQ-A8P5	67	Male	Grade 3	Stage IIA	T3	M0	N0
TCGA-VQ-A91Y	67	Male	Grade 3	Stage IIIC	T4a	M0	N3b
TCGA-FP-A4BF	68	Male	Grade 3	Stage IIIA	T3	M0	N2
TCGA-VQ-A8E0	68	Male	Grade 3	Stage IIIA	T3	M0	N2
TCGA-CG-5734	68	Male	Grade 3	Stage IIIA	T3	M0	N1
TCGA-IN-8663	68	Male	Grade 3	Stage IIB	T2	M0	N2
TCGA-VQ-AA6I	68	Male	Grade 3	Stage IIIB	T3	M0	N3
TCGA-HU-A4HB	68	Male	Grade 3	Stage IIB	T2	M0	N2
TCGA-BR-8686	69	Male	Grade 3	Stage IIIB	T4b	M0	N1
TCGA-BR-8384	69	Male	Grade 3	Stage IIIC	T4b	M0	N2
TCGA-CG-4476	69	Male	Grade 3	Stage IIIC	T4b	M0	N3a
TCGA-IN-A7NU	69	Male	Grade 3	Stage IIIB	T3	M0	N3
TCGA-CD-5801	69	Male	Grade 3	Stage IIIA	T3	M0	N1
TCGA-BR-6457	69	Male	Grade 3	Stage IIA	T3	M0	N0
TCGA-CG-4305	69	Male	Grade 3	Stage II	T2a	M0	N1
TCGA-CG-4469	70	Male	Grade 3	Stage IV	T3	M0	N3
TCGA-RD-A8N1	70	Male	Grade 3	Stage IIIB	T3	M0	N2
TCGA-BR-A4J2	70	Male	Grade 3	Stage IIB	T4a	M0	N0
TCGA-VQ-A94U	70	Male	Grade 3	Stage IIB	T4a	M0	N0
TCGA-VQ-A8DZ	70	Male	Grade 3	Stage IV	T4	M1	N3
TCGA-BR-A44U	70	Male	Grade 3	Stage IIIB	T3	M0	N3a
TCGA-F1-A448	70	Male	Grade 3	Stage IIIB	T3	M0	N3b
TCGA-HU-8608	70	Male	Grade 3	Stage IIIB	T4a	M0	N2
TCGA-CG-5720	71	Male	Grade 3	Stage IB	T2	M0	N0
TCGA-R5-A805	71	Male	Grade 3	Stage IIIB	T3	M0	N2
TCGA-CG-4455	72	Male	Grade 3	Stage II	T2b	M0	N1
TCGA-CG-5725	72	Male	Grade 3	Stage IB	T2	M0	N0
TCGA-BR-A4PF	72	Male	Grade 3	Stage IIIB	T4a	M0	N2
TCGA-D7-8574	72	Male	Grade 3	Stage IIIA	T2	M0	N3a
TCGA-RD-A8MW	72	Male	Grade 3	Stage IIIB	T3	M0	N2
TCGA-HU-8245	72	Male	Grade 3	Stage IIA	T3	M0	N0
TCGA-HU-A4H0	72	Male	Grade 3	Stage IIIC	T4a	M0	N3b
TCGA-BR-8059	72	Male	Grade 3	Stage III	T4	M0	N1
TCGA-HU-A4GU	73	Male	Grade 3	Stage IIB	T3	M0	N1
TCGA-VQ-A94T	73	Male	Grade 3	Stage IIIB	T3	M0	N2
TCGA-KB-A6F5	73	Male	Grade 3	Stage IIIA	T3	M0	N2
TCGA-D7-A4YU	73	Male	Grade 3	Stage IIIB	T3	M0	N3a
TCGA-CD-8536	74	Male	Grade 3	Stage II	T3	M0	N0
TCGA-BR-7851	74	Male	Grade 3	Stage IIB	T4a	M0	N0
TCGA-HU-A4GC	74	Male	Grade 3	Stage IIIB	T4a	M0	N2
TCGA-D7-5579	74	Male	Grade 3	Stage IIIA	T3	M0	N2
TCGA-HU-A4G6	74	Male	Grade 3	Stage IA	T1b	M0	N0
TCGA-VQ-A91X	74	Male	Grade 3	Stage IIIB	T3	M0	N2
TCGA-VQ-A8PO	74	Male	Grade 3	Stage IIB	T4a	M0	N0
TCGA-D7-6518	75	Male	Grade 3	Stage IIIA	T2	M0	N3
TCGA-BR-6707	75	Male	Grade 3	Stage IIA	T3	M0	N0
TCGA-BR-4369	75	Male	Grade 3	unknow	TX	M0	NX
TCGA-BR-8683	75	Male	Grade 3	Stage IIIB	T4a	M0	N2
TCGA-D7-8575	75	Male	Grade 3	Stage IIIA	T3	M0	N2
TCGA-VQ-AA6J	75	Male	Grade 3	Stage IIIB	T4a	M0	N2
TCGA-CG-4475	76	Male	Grade 3	Stage IIB	T3	M0	N1
TCGA-CD-A4MG	76	Male	Grade 3	Stage IIA	T3	M0	N0
TCGA-CG-4444	76	Male	Grade 3	Stage IIIA	T2b	M0	N2
TCGA-VQ-A8PF	76	Male	Grade 3	Stage IIIB	T3	M0	N3b
TCGA-FP-7916	77	Male	Grade 3	Stage IIIC	T4a	MX	N3a
TCGA-BR-A4CS	77	Male	Grade 3	Stage IIIC	T4b	M0	N3a
TCGA-FP-7998	77	Male	Grade 3	Stage IIIC	T4a	MX	N3a
TCGA-MX-A5UG	78	Male	Grade 3	Stage IIIA	T3	M0	N1
TCGA-BR-4367	78	Male	Grade 3	unknow	TX	M0	N1
TCGA-KB-A93J	78	Male	Grade 3	Stage II	T2b	M0	N1
TCGA-VQ-A8PE	78	Male	Grade 3	Stage IIIB	T3	M0	N3a
TCGA-BR-8591	79	Male	Grade 3	Stage IIIC	T4a	M0	N3a
TCGA-F1-6874	79	Male	Grade 3	Stage IB	T2	M0	N0
TCGA-VQ-A8E3	79	Male	Grade 3	Stage IIA	T3	M0	N0
TCGA-D7-5578	80	Male	Grade 3	Stage IIIA	T3	M0	N2
TCGA-RD-A7C1	82	Male	Grade 3	Stage IB	T2	M0	N0
TCGA-CG-5723	83	Male	Grade 3	Stage II	T2	M0	N1
TCGA-IN-A6RR	84	Male	Grade 3	unknow	T3	M0	N1
TCGA-CG-4442	85	Male	Grade 3	Stage IB	T2	M0	N0
TCGA-VQ-A923	90	Male	Grade 3	Stage IIIA	T3	M0	N1
TCGA-CG-4306	90	Male	Grade 3	Stage IV	T3	M1	N2
