# Supplementary material for: A 13-Gene Metabolic Prognostic Signature Is Associated With Clinical and Immune Features in Stomach Adenocarcinoma
Source: Front Oncol. 2021 Jun 21;11:612952. doi: 10.3389/fonc.2021.612952 (PMC8256842; doi:10.3389/fonc.2021.612952)
Supplement: Supplementary file 12 [file Table_12.xlsx]

## Sheet: Sheet1
Supplementary table 12: GSEA identified different gene sets between high riskscore group and low riskscore group.(ES= enrichment score, NES= normal enrichment score).
Database	Pathway	SIZE	ES	NOM p-val	FDR q-val
TCGA	KEGG_ALANINE_ASPARTATE_AND_GLUTAMATE_METABOLISM	19	-0.379113	0.0280665	0.0382068
TCGA	KEGG_ARACHIDONIC_ACID_METABOLISM	58	0.524295	0.00199203	0.00936251
TCGA	KEGG_CYSTEINE_AND_METHIONINE_METABOLISM	25	-0.392646	0.0385542	0.0409177
TCGA	KEGG_DRUG_METABOLISM_CYTOCHROME_P450	22	0.329065	0.0378615	0.0469258
TCGA	KEGG_ETHER_LIPID_METABOLISM	71	0.538879	0.0117188	0.0432426
TCGA	KEGG_GLYOXYLATE_AND_DICARBOXYLATE_METABOLISM	33	-0.389997	0.0148374	0.0311517
TCGA	KEGG_METABOLISM_OF_XENOBIOTICS_BY_CYTOCHROME_P450	29	0.370043	0.0234086	0.0361327
TCGA	KEGG_PURINE_METABOLISM	29	-0.389844	0.0154158	0.0317689
TCGA	KEGG_PYRIMIDINE_METABOLISM	49	-0.312503	0.0330544	0.0399966
TCGA	KEGG_RETINOL_METABOLISM	69	0.507607	0.040619	0.0459367
GEO	KEGG_DRUG_METABOLISM_CYTOCHROME_P450	72	0.596159	0.00998004	0.01719
GEO	KEGG_METABOLISM_OF_XENOBIOTICS_BY_CYTOCHROME_P450	70	0.562444	0.0309917	0.0424564
GEO	KEGG_ARACHIDONIC_ACID_METABOLISM	55	0.415785	0.0321921	0.0464029
GEO	KEGG_PYRIMIDINE_METABOLISM	93	-0.534987	0.00205339	0.0243726
GEO	KEGG_ALANINE_ASPARTATE_AND_GLUTAMATE_METABOLISM	32	-0.580901	0.00656455	0.0415114
GEO	KEGG_PURINE_METABOLISM	151	-0.415866	0.00849257	0.0134085
