# Supplementary material for: A 13-Gene Metabolic Prognostic Signature Is Associated With Clinical and Immune Features in Stomach Adenocarcinoma
Source: Front Oncol. 2021 Jun 21;11:612952. doi: 10.3389/fonc.2021.612952 (PMC8256842; doi:10.3389/fonc.2021.612952)
Supplement: Supplementary file 13 [file Table_13.xlsx]

## Sheet: Sheet1
Supplementary table 13: The estimated the proportions of immune cell subsets by using a computational approach (CIBERSORT) in STAD.
id	B cells naive	B cells memory	Plasma cells	T cells CD8	T cells CD4 memory resting	T cells CD4 memory activated	T cells follicular helper	T cells regulatory (Tregs)	T cells gamma delta	NK cells resting	NK cells activated	Monocytes	Macrophages M0	Macrophages M1	Macrophages M2	Dendritic cells resting	Dendritic cells activated	Mast cells resting	Mast cells activated	Eosinophils	Neutrophils	P-value	Correlation	RMSE
TCGA-3M-AB46	0.0610439	0	0.00582403	0.0563954	0.343418	0.0178978	0.0324178	0.031073	0	0	0.0303524	0	0.151015	0.109622	0.0859996	0.0463683	0.0147086	0.00583281	0	0	0.00803139	0	0.22449	1.00097
TCGA-B7-5818	0.0217815	0	0	0.187311	0.0973959	0.100483	0.0198146	0.03873	0	0.000990908	0.0213689	0.0162023	0.150053	0.0983999	0.175429	0.00745493	0	0.0460478	0	0	0.018538	0	0.47374	0.881195
TCGA-B7-A5TI	0.0671019	0	0.0451975	0.122709	0.190447	0.0757812	0.0417072	0.0288178	0	0	0	0	0.101538	0.0884172	0.135398	0.0347758	0.00913193	0.0576535	0	0	0.00132437	0	0.378393	0.925299
TCGA-B7-A5TJ	0.037049	0.0182385	0	0.058992	0.316723	0.0251165	0	0.0223682	0	0.0260131	0.00619153	0.0101977	0.173772	0.0587373	0.152491	0.050715	0	0.0433954	0	0	0	0	0.238842	0.988007
TCGA-B7-A5TK	0.0510449	0	0.0296515	0.224158	0.0265406	0.121549	0.0339194	0.0297595	0	0	0.0378596	0.0168781	0.0462123	0.0910512	0.149017	0.0124303	0.0449113	0.0619454	0	0.00913892	0.0139332	0	0.601396	0.821362
TCGA-B7-A5TN	0.072282	0	0.0147916	0.0901201	0.177806	0.0507566	0.0247868	0.0700345	0	0	0.0597496	0	0.0566965	0.064697	0.169253	0.0629106	0	0.0743374	0	0	0.0117782	0	0.293387	0.961172
TCGA-BR-4187	0.0950145	0	0	0.110444	0.159268	0.0134127	0	0.02134	0	0.00645734	0.00176243	0.0455845	0	0.0369998	0.18587	0.00542296	0.0228271	0.136472	0	0.0818684	0.0772561	0	0.541763	0.854964
TCGA-BR-4191	0.0487182	0	0.0160267	0.0981102	0.216308	0.0470173	0	0.0145343	0	0.0408527	0	0.0233505	0.0294173	0.0607953	0.156402	0.104009	0.020504	0.0396898	0.000982934	0.0502185	0.0330628	0	0.522898	0.863602
TCGA-BR-4201	0.046694	0.0242015	0.0164953	0	0.212541	0.0637059	0.03446	0	0	0.0272479	0	0.0156592	0.0101632	0.0801441	0.223549	0.0310907	0.0336635	0	0.0335252	0.0714936	0.0753655	0	0.542434	0.853509
TCGA-BR-4253	0.0327503	0	0.0196247	0.200837	0.077494	0.173586	0.0311093	0	0.00150888	0.00366878	0.00226377	0.0105295	0.0599905	0.0991461	0.160726	0.0143699	0.0447779	0.0371929	0	0	0.0304254	0	0.585803	0.829083
TCGA-BR-4256	0.00413337	0.0262411	0.00156789	0.135789	0.109138	0.0106907	0.0740715	0.00314855	0	0.063818	0.0133141	0.101553	0.00948804	0.0618308	0.152289	0	0.0715846	0.0462502	0	0.0377047	0.0773875	0	0.496759	0.87166
TCGA-BR-4257	0	0.00456786	0	0.132629	0.183545	0.106301	0.0219573	0.00391404	0	0.030567	0	0	0.128692	0.0688485	0.187412	0.0275366	0	0.0134682	0	0.0288638	0.0616982	0	0.469163	0.883737
TCGA-BR-4267	0.0938391	0	0.0678634	0.0510628	0.260981	0.0325295	0	0.0162774	0.00580363	0	0	0	0.0692378	0.0516965	0.164526	0.0375078	0.0281836	0	0.0355664	0	0.0849249	0	0.414842	0.909092
TCGA-BR-4279	0.0568101	0	0.0788942	0.0864013	0.155351	0.064527	0.00423709	0	0.0248354	0.0171226	0	0.0374003	0.0767168	0.0406505	0.142481	0.024477	0.0166092	0	0.0874175	0.027839	0.0582302	0	0.546391	0.851667
TCGA-BR-4280	0.0751149	0	0.141938	0.010088	0.254271	0.0406954	0.0283826	0	0	0.0205769	0.023922	0.0126341	0.0309087	0.0990666	0.17616	0.0440954	0.000847871	0	0.0197094	0.0215889	0	0	0.454565	0.890291
TCGA-BR-6452	0.0366816	0.0647686	0	0.152016	0.136619	0.0572661	0.0812579	0.0226777	0	0	0.0245459	0	0.0558113	0.0709737	0.172667	0.0531826	0.0495369	0	0.0118961	0	0.0100999	0	0.472406	0.882124
TCGA-BR-6453	0.232205	0	0.0209282	0.138119	0.110092	0.0698274	0.0279832	0.0317328	0	0	0	0.00323066	0.0245599	0.0297317	0.135213	0.0663837	0.0387796	0.0622679	0	0.00894635	0	0	0.628535	0.806446
TCGA-BR-6455	0.0832458	0	0.0293447	0.236204	0.0994874	0.0962783	0.0586555	0.00794606	0	0	0.0057868	0.0324335	0.0544508	0.0914023	0.11381	0.0586474	0	0.0323078	0	0	0	0	0.464602	0.885958
TCGA-BR-6456	0.117227	0	0	0.180389	0.176378	0.0305742	0	0.0224379	0	0	0.0637262	0.0306976	0.0665968	0.0624904	0.140111	0.0192072	0.029	0.0553079	0	0	0.00585688	0	0.398082	0.916813
TCGA-BR-6457	0.0701063	0.0382981	0.1006	0.169707	0.176603	0.0462614	0	0.0129119	0	0	0.0162495	0.0197608	0.0243083	0.0655513	0.0973789	0.0754262	0.00132765	0.0855097	0	0	0	0	0.498737	0.870338
TCGA-BR-6458	0.0735626	0	0.00327345	0.149509	0.170732	0.0400978	0.045275	0.0507258	0	0	0.0143571	0.0135152	0.125006	0.0985966	0.13292	0.0524451	0	0.0299829	0	0	0	0	0.500323	0.86815
TCGA-BR-6563	0.136456	0	0.0463056	0.232451	0.141214	0.00422399	0.0139017	0.0332996	0	0.00918565	0.00790612	0.0260281	0.0171588	0.0460767	0.118754	0.066531	0.00623642	0.0920308	0	0.00224066	0	0	0.567296	0.83581
TCGA-BR-6564	0.0734714	0	0.0186584	0.179737	0.19659	0.0327462	0.0111161	0.0607568	0	0.00175343	0.00534276	0.055501	0	0.0713729	0.156368	0.0477715	0.0197743	0.0690394	0	0	0	0	0.44007	0.89754
TCGA-BR-6565	0.0700197	0	0.0266046	0.178793	0.132792	0.114776	0.0535687	0.00434957	0	0	0.0124702	0.0147914	0.125669	0.0725769	0.136029	0.00590042	0.0146926	0.0369663	0	0	0	0	0.482468	0.878014
TCGA-BR-6566	0.00863252	0.0184276	0.0343289	0.147294	0.140587	0.0470978	0.0138185	0.0330708	0.011865	0	0.0778487	0	0.134691	0.0718449	0.179312	0.0383962	0	0.0226624	0	0	0.0201224	0	0.46859	0.883488
TCGA-BR-6705	0.0607297	0.0311629	0.0140704	0.154447	0.162795	0.0503981	0.012251	0.0609981	0	0.0104624	0	0.0334501	0.0284713	0.0699326	0.139994	0.0613331	0.0223046	0.0872003	0	0	0	0	0.407995	0.912322
TCGA-BR-6707	0.0435037	0	0.0975873	0.1995	0.114591	0.065938	0.0231122	0.0253414	0.0204058	0	0.0344061	0.00262728	0.111771	0.0729885	0.138395	0	0.0104067	0.0394259	0	0	0	0	0.561314	0.83732
TCGA-BR-6709	0.0425132	0.0168251	0.0313963	0.216938	0.145348	0.0925284	0.0172373	0.0246876	0	0	0.0088106	0.0370662	0.0531416	0.0715947	0.181488	0	0.0485123	0.0119127	0	0	0	0	0.563605	0.837194
TCGA-BR-6801	0.000692946	0.0176476	0	0.138583	0.1173	0	0.0236751	0.0211825	0	0	0.0751364	0.00426706	0.21224	0.0235244	0.23182	0	0.0941178	0	0.0182011	0	0.0216118	0	0.24625	0.991686
TCGA-BR-6802	0.0499839	0.00604659	0.0390903	0.200649	0.0744103	0.108924	0.0484295	0.0430674	0.00298929	0.00830698	0.0165398	0	0.0859084	0.0609646	0.122077	0	0.0813523	0.0342579	0	0	0.0170025	0	0.483046	0.877361
TCGA-BR-6803	0.138891	0	0.0994422	0.198235	0.182774	0.015526	0.00090298	0.0440313	0	0	0.0162867	0.00842177	0.0200816	0.0576149	0.0998318	0.0568777	0	0.0498385	0	0.0112451	0	0	0.519984	0.85642
TCGA-BR-6852	0.0439081	0	0.0393776	0.210401	0.1031	0.0932368	0.0365101	0.0483909	0	0.0113462	0.0329864	0.0118523	0.088534	0.0765988	0.132986	0.0125055	0.0173003	0.0409663	0	0	0	0	0.560507	0.838331
TCGA-BR-7196	0.100584	0	0.110205	0.183417	0.116333	0.0676569	0.0183479	0.00975474	0	0.00213036	0.0121344	0.0474147	0.0546112	0.0807739	0.112758	0.00593079	0.00926314	0.0686868	0	0	0	0	0.54597	0.846897
TCGA-BR-7197	0.0815065	0	0.0308913	0.0747339	0.243108	0	0.0325086	0.0347504	0	0.0150529	0	0	0.224839	0.0954341	0.125814	0.0288882	0	0.0124731	0	0	0	0	0.228445	0.996351
TCGA-BR-7707	0.0277761	0	0.0649027	0.141804	0.17224	0.110145	0.0443955	0.00594833	0	0.0038001	0.0410921	0.00110155	0.0682315	0.0918609	0.12723	0	0.0521544	0.00398873	0	0	0.0433292	0	0.440142	0.897124
TCGA-BR-7715	0.0587623	0	0.00122502	0.105537	0.175959	0	0.043271	0.00721937	0	0	0.0780445	0.0161989	0.149088	0.0737169	0.127468	0.0522535	0	0.103437	0	0.00782012	0	0	0.283083	0.96672
TCGA-BR-7716	0.0512874	0.00126301	0.0416023	0.160599	0.176605	0.0892846	0.0468408	0.019115	0	0.0020567	0.018455	0.0204819	0.0721676	0.08571	0.134927	0.0226415	0.011795	0.0451679	0	0	0	0	0.493274	0.872639
TCGA-BR-7717	0.141515	0.00936041	0.016606	0.108172	0.241883	0.0549943	0	0.00868084	0	0	0.00625606	0.0149282	0.120212	0.0691492	0.128475	0.0224606	0	0	0.0467031	0	0.0106053	0	0.361308	0.933404
TCGA-BR-7722	0.0522779	0.00110915	0.0271304	0.0967467	0.223465	0	0	0.0659791	0	0	0.0308624	0	0.101307	0.0348028	0.15634	0.0758869	0.00508761	0.129005	0	0	0	0	0.381127	0.92405
TCGA-BR-7723	0.06775	0	0.062376	0.172108	0.162098	0.0540138	0.0182229	0.0434841	0	0	0.0150746	0.0274966	0.0934818	0.0824349	0.128638	0.045026	0	0.0234231	0	0.00437207	0	0	0.468411	0.884324
TCGA-BR-7851	0.0718568	0.0378709	0.033138	0.182891	0.132884	0.0113059	0.0479754	0	0	0	0.0810564	0.0340203	0.0543978	0.0860432	0.140052	0.0346695	0.0180545	0.0265412	0	0.00724282	0	0	0.417569	0.907866
TCGA-BR-7901	0.0314472	0	0	0.126901	0.17593	0.0472991	0.00059096	0.0590525	0	0	0.0403949	0.0188598	0.124599	0.0781214	0.145792	0.0414418	0.0409292	0.0480718	0	0	0.0205694	0	0.408581	0.91194
TCGA-BR-7957	0.0933954	0	0	0.103407	0.209513	0.0172034	0.0450892	0.0355458	0	0	0.0142107	0.00337235	0.0774747	0.0542346	0.148641	0	0.0184661	0.152396	0	0	0.0270496	0	0.308531	0.955046
TCGA-BR-7958	0.0377256	0.0210752	0.00544966	0.191031	0.0881734	0.059447	0.0571714	0.0159734	0	0	0.0721431	0.0229085	0.0366972	0.0905625	0.0977342	0.0838338	0.042798	0.0772758	0	0	0	0	0.587155	0.826094
TCGA-BR-7959	0.0924859	0	0.00373885	0.0905179	0.194838	0.0482469	0	0.0437636	0	0.0360778	0	0.0368315	0.110422	0.073484	0.127544	0.00926433	0.0208992	0.106797	0	0	0.00508977	0	0.309266	0.953621
TCGA-BR-8058	0.0684043	0.0230146	0.0378282	0.133401	0.174341	0.0962626	0.011597	0.013297	0	0	0.0217752	0.0149428	0.0630412	0.0632367	0.119456	0.0401538	0.0165334	0.0835336	0	0	0.0191817	0	0.54814	0.85139
TCGA-BR-8059	0.0129108	0	0.02964	0.091815	0.273177	0.0447256	0.0278044	0.0497406	0	0.044719	0	0.00620076	0.160331	0.0607079	0.131782	0	0.0184637	0	0.0453479	0.00130721	0.00132673	0	0.283034	0.971301
TCGA-BR-8060	0.0691912	0	0.0651954	0.0875558	0.224893	0.048483	0.0113262	0.00679049	0	0	0.0301524	0.0381338	0.115255	0.0720993	0.130148	0.0308382	0.0302592	0.0102605	0.00569103	0.00360171	0.0201264	0	0.446826	0.894835
TCGA-BR-8077	0.088099	0	0.0509215	0.145973	0.121086	0.0838191	0.0203961	0.0289644	0	0	0.0432745	0.0200133	0.106976	0.0643757	0.0952861	0.0504699	0.0206616	0.0518904	0	0.00360905	0.00418441	0	0.49964	0.871677
TCGA-BR-8080	0.11394	0.0355516	0.0625228	0.168394	0.197377	0	0.0282811	0	0	0	0.0585474	0.0419014	0.0498126	0.0442724	0.0852488	0.057438	0.0185643	0.0124416	0.0215354	0	0.00417253	0	0.490834	0.87216
TCGA-BR-8081	0.0924969	0	0.0358929	0.132462	0.127326	0.0675719	0.052829	0.0341689	0	0.00321034	0.0103737	0.0162048	0.108288	0.0915452	0.135628	0.0381937	0.0175314	0.0192711	0	0.00703747	0.00996894	0	0.578289	0.832755
TCGA-BR-8284	0.0431511	0.0137496	0.00638348	0.240092	0.143895	0.068304	0.0127039	0	0	0	0.0692457	0.0242585	0.0315268	0.0747695	0.169654	0.0294131	0.0168951	0.0559577	0	0	0	0	0.499714	0.8677
TCGA-BR-8286	0.0154617	0.0307651	0	0.138869	0.158653	0.0364325	0.0148176	0.0621902	0	0	0.028651	0.0204276	0.0318711	0.051666	0.161063	0.102172	0.0367359	0.106563	0.00366171	0	0	0	0.439733	0.898778
TCGA-BR-8289	0.0676483	0.0258944	0	0.0413647	0.224379	0	0	0.0215337	0	0	0.0816802	0.0240753	0.154923	0.067791	0.169951	0.00761858	0	0.113141	0	0	0	0	0.316756	0.952168
TCGA-BR-8291	0.0583595	0	0.0116273	0.224586	0.101807	0.0162682	0.0107404	0.0393989	0	0	0.0342267	0.0425549	0.0145541	0.0296476	0.184229	0.0825103	0.0290648	0.091516	0	0.0264412	0.00246851	0	0.471696	0.884621
TCGA-BR-8297	0.128752	0.0129034	0.0148579	0.101785	0.261412	0.048498	0.0230098	0.00740574	0	0	0.0164425	0	0.0335894	0.0899273	0.0981768	0.0274425	0.0104504	0.125348	0	0	0	0	0.440626	0.897171
TCGA-BR-8361	0.0589337	0	0	0.243326	0.117212	0.107973	0.0614451	0.0365456	0	0	0.0242236	0	0.023571	0.079873	0.122787	0.0250306	0.05091	0.0196304	0	0.00361332	0.0249265	0	0.399255	0.917419
TCGA-BR-8364	0.0847924	0	0	0.141988	0.241883	0.00698227	0.00323234	0.0314857	0	0	0.0189041	0.0115456	0.0431924	0.0431385	0.173657	0.0586634	0.0182054	0.12233	0	0	0	0	0.452225	0.892511
TCGA-BR-8365	0.117301	0.0293335	0.0317501	0.110675	0.294961	0	0.0159833	0	0	0	0.0541911	0.0330867	0.0128266	0.0459399	0.110285	0	0.0458958	0.0977708	0	0	0	0	0.448541	0.893102
TCGA-BR-8366	0.0657204	0.0534685	0.0282096	0.191494	0.0929152	0.0514486	0.0190878	0	0	0	0.0796459	0.0248297	0.0508972	0.10214	0.125846	0.0597785	0.0186285	0.0358903	0	0	0	0	0.613724	0.811065
TCGA-BR-8367	0.118766	0	0.0159762	0.0998155	0.249607	0.0277651	0	0.0262517	0	0	0	0.0101414	0.0482933	0.0455514	0.185186	0.0615493	0.0169288	0.0941691	0	0	0	0	0.318866	0.950025
TCGA-BR-8368	0.0744924	0	0.0200414	0.231571	0.203327	0.108544	0.0488358	0.0391641	0	0	0.0163632	0.00450499	0.0385694	0.0566601	0.111251	0.00571742	0.0179689	0.0229886	0	0	0	0	0.343002	0.946809
TCGA-BR-8369	0.216307	0.025133	0.0254236	0.0492451	0.181377	0.0197438	0.0242253	0.0300737	0	0.0365239	0	0	0.178508	0.0584412	0.109036	0	0.00221847	0.0344134	0.00933064	0	0	0	0.345612	0.942093
TCGA-BR-8371	0.33044	0	0.00402587	0.101409	0.226616	0.0193719	0	0.0666392	0	0	0	0	0.0307688	0.0317648	0.0908981	0	0.0556989	0.0341506	0	0.00821769	0	0	0.532241	0.846671
TCGA-BR-8372	0	0.0125169	0.00192059	0.174974	0.0872375	0.0966705	0.0573449	0.0236973	0.00374595	0	0.0178498	0.00567549	0.0822278	0.0997813	0.161896	0.0899099	0.00738719	0.0523603	0	0.0183679	0.00643705	0	0.503837	0.868423
TCGA-BR-8373	0.069168	0	0.00489746	0.0371475	0.307288	0.0396212	0.0177505	0.0426132	0	0.013245	0	0.0399052	0.0731049	0.0766858	0.0887925	0.069181	0.0375607	0.0629842	0	0	0.0200548	0	0.232001	0.986564
TCGA-BR-8380	0.0944439	0	0.04271	0.14257	0.181903	0.0192994	0.0190873	0.0418372	0	0	0	0.0334784	0.102824	0.0621985	0.134865	0.0322586	0.00157792	0.090304	0	0.000643682	0	0	0.329404	0.945917
TCGA-BR-8381	0.031814	0.0234434	0.086621	0.194813	0.113706	0.0771764	0.0453887	0.060215	0	0	0.0119756	0.00462141	0.0974956	0.0745425	0.11675	0.0108272	0.0241253	0.0264852	0	0	0	0	0.566443	0.834694
TCGA-BR-8382	0	0.0324605	0.040622	0.0918519	0.148156	0.0638324	0.0316079	0.0448673	0	0.00822905	0.0531866	0	0.0843973	0.0955021	0.148276	0.0344992	0.0277226	0.0432464	0	0	0.0515426	0	0.469753	0.884247
TCGA-BR-8384	0.0704763	0	0	0.18584	0.205984	0.023488	0	0.0497562	0	0	0.0268327	0.0222508	0	0.0579448	0.151226	0.0681749	0.0198934	0.118133	0	0	0	0	0.442276	0.896516
TCGA-BR-8483	0.12261	0	0.0213923	0.130788	0.136395	0.0134394	0.0765227	0.0294099	0	0.00265007	0.0234331	0.0149689	0.200092	0.101287	0.0795366	0.0183606	0.000603299	0.0285113	0	0	0	0	0.252234	0.984159
TCGA-BR-8484	0.0791835	0	0.0716663	0.0973925	0.192369	0.0279756	0.0498361	0.0114091	0.0198227	0	0.0367845	0	0.090854	0.0637087	0.132478	0.0420834	0.018036	0.047626	0	0.0187747	0	0	0.524317	0.859038
TCGA-BR-8485	0.067648	0	0.0405285	0.208307	0.203026	0.0659604	0.0180007	0.0326403	0	0.00168209	0.0082198	0.00989695	0.0721365	0.0551019	0.0679099	0.0733581	0.0104427	0.059299	0	0.00584249	0	0	0.433758	0.900343
TCGA-BR-8487	0	0.0635511	0	0.147015	0.152212	0.0381587	0.0502973	0.0282911	0.00311124	0	0.0574915	0	0.135308	0.0860405	0.162515	0.0321588	0.00326021	0.0384906	0	0	0.00209863	0	0.371253	0.929577
TCGA-BR-8588	0.126222	0	0	0.184612	0.121143	0.0706816	0.0284118	0.0303268	0	0	0.00356512	0	0.0832226	0.059448	0.107631	0.0377537	0.0142081	0.0788253	0	0.00637201	0.0475762	0	0.471346	0.884161
TCGA-BR-8589	0.0453537	0	0.0271497	0.250088	0.035199	0.092794	0.0644922	0.0167922	0	0	0.0387513	0.0129357	0.0416965	0.0898139	0.105942	0.111445	0.0104028	0.0541735	0	0.00206332	0.000906376	0	0.531627	0.854558
TCGA-BR-8590	0.106452	0	0.0756087	0.111058	0.201414	0.0213149	0	0.067313	0	0	0.00340601	0.00859201	0.0888555	0.0528234	0.129457	0.0544477	0.0193773	0.05988	0	0	0	0	0.499564	0.870521
TCGA-BR-8591	0.0562406	0.0591967	0.043734	0.0494323	0.190387	0.0532375	0.0673353	0.00198524	0	0	0.0641443	0	0.0573701	0.0864327	0.157372	0.0198574	0.0275425	0.049974	0	0	0.0157592	0	0.468948	0.884724
TCGA-BR-8592	0.0866874	0.0637306	0.0634124	0.132548	0.22139	0.0442649	0.00127207	0.0453839	0	0	0.00377504	0.0181768	0	0.0369077	0.150661	0.0215725	0.00808271	0.0858387	0	0.0162961	0	0	0.477201	0.880197
TCGA-BR-8677	0.00887409	0.0210055	0.0122094	0.213107	0.159467	0.0557711	0.0294641	0.0664989	0	0	0.0616893	0.0228641	0.0109616	0.115708	0.132745	0.0168114	0.0261689	0.0466547	0	0	0	0	0.497687	0.867015
TCGA-BR-8678	0.0867169	0	0.00679216	0.198262	0.0120404	0.0933439	0.0442698	0.0267645	0	0	0.0409105	0.0138646	0.16924	0.166272	0.107849	0	0	0.0196556	0	0.00351839	0.0105009	0	0.381468	0.926802
TCGA-BR-8680	0.109698	0	0.0195424	0.180294	0.116746	0.0498133	0.0944409	0	0	0.0375665	0	0	0.167026	0.0363985	0.115194	0.0136481	0	0	0.0460351	0.0135976	0	0.03	0.145922	1.02844
TCGA-BR-8682	0.109329	0	0	0.0508291	0.231031	0	0.0180813	0.0120684	0	0	0.0360464	0	0.103213	0.0413918	0.128768	0.1214	0	0.147842	0	0	0	0	0.414883	0.909788
TCGA-BR-8683	0.126559	0	0	0.156851	0.167193	0.0426375	0.0365058	0.0741805	0	0	0	0	0.109721	0.0811734	0.082637	0.0938838	0.00724417	0.0214135	0	0	0	0	0.342088	0.942789
TCGA-BR-8686	0.0834953	0.0526572	0.045094	0.17622	0.193292	0.00940854	0.0169862	0	0.0183628	0	0.0540129	0.0340207	0	0.0735791	0.131754	0	0.0377454	0.0733722	0	0	0	0	0.545429	0.844396
TCGA-BR-8687	0.0235243	0	0	0.0654951	0.299991	0.00741396	0.00755009	0.0286006	0	0	0.0226705	0	0.0626478	0.0681392	0.204888	0.133967	0.00272903	0.0723836	0	0	0	0	0.258031	0.977587
TCGA-BR-A44T	0.301217	0	0	0.205986	0.17288	0.0184227	0.0204157	0.0154618	0	0	0.0445661	0.0260299	0.0180388	0.0482553	0.0782902	0.00295712	0	0.0474795	0	0	0	0	0.639777	0.780774
TCGA-BR-A44U	0.0765566	0	0	0.0480243	0.176588	0.0396539	0.0131916	0.03373	0	0	0.0678719	0.00505984	0.150361	0.102919	0.118509	0.0855535	0	0.0819816	0	0	0	0	0.237726	0.984923
TCGA-BR-A4CS	0.02398	0	0.0157534	0.0313975	0.232723	0.11304	0.00667166	0	0	0.00266522	0	0.0437012	0.182422	0.0414284	0.0895323	0	0.075181	0	0.0441805	0	0.0973243	0	0.350389	0.938143
TCGA-BR-A4IV	0.0611246	0.0133655	0.0693058	0.0791952	0.295027	0	0	0	0	0.0262872	0	0.0275772	0.0078165	0.04174	0.216689	0.0495317	0.0200193	0.0389699	0.053351	0	0	0	0.38696	0.921432
TCGA-BR-A4J4	0.167036	0	0	0.0808924	0.250972	0	0.0130379	0.0102327	0.0354559	0	0.0215217	0.000732775	0.0492016	0.135192	0.0977659	0.114864	0	0	0.0196356	0	0.00345884	0	0.436941	0.89869
TCGA-BR-A4J5	0.103398	0	0.0428899	0.105798	0.198866	0.044465	0.0122163	0.0463667	0	0	0	0	0.101597	0.0399682	0.121234	0.0740839	0.0070761	0.0896774	0	0	0.0123632	0	0.443761	0.897178
TCGA-BR-A4J6	0.108678	0	0.206122	0.119947	0.245151	0.0263654	0.0344729	0.00668749	0	0	0.0280609	0.00199997	0.0291185	0.013251	0.0853481	0.0311386	0.0279349	0.0357231	0	0	0	0	0.412671	0.914456
TCGA-BR-A4J7	0.0392695	0.00186557	0.0083761	0.305944	0.100968	0.0330265	0.0423164	0.0187112	0	0	0.0795706	0.0418757	0.0512888	0.0828998	0.108557	0.0033195	0	0.0820122	0	0	0	0	0.522522	0.853491
TCGA-BR-A4J8	0.0943492	0.0182795	0	0.113187	0.177693	0	0.010493	0.0128006	0	0	0.143324	0.0119034	0.106744	0.0841565	0.0937967	0	0	0.133273	0	0	0	0	0.301277	0.96375
TCGA-BR-A4J9	0.0638304	0.101842	0.0802184	0.0948433	0.284948	0.0161883	0.0039145	0.042946	0.0117091	0	0.0140476	0.00165547	0.0147552	0.0781641	0.118875	0.0108798	0.0218676	0.0393162	0	0	0	0	0.465319	0.88438
TCGA-BR-A4PF	0.0528669	0	0.00517986	0.124476	0.13485	0.0683114	0.0598204	0.020959	0	0	0.0148439	0	0.110561	0.0894371	0.184165	0.00630711	0	0.0262065	0	0.0196813	0.0823345	0	0.384141	0.922915
TCGA-CD-5798	0.0307089	0	0	0.165906	0.204261	0	0	0.0705134	0	0	0.0429082	0.0366113	0.0323865	0.0341398	0.188812	0.0779748	0.0287716	0.0548575	0.0154977	0	0.016651	0	0.390001	0.920437
TCGA-CD-5799	0.0805543	0	0.00463983	0.101023	0.147023	0	0.00306237	0.0434394	0	0	0.0593573	0.00771982	0.164079	0.0494104	0.184564	0.00256081	0.0331638	0	0.0871601	0	0.0322443	0	0.273379	0.973895
TCGA-CD-5800	0.1698	0	0.037916	0.107366	0.148013	0.0325085	0.0465771	0.0511256	0	0	0.00207013	0.041081	0.13395	0.0488117	0.113032	0.0100359	0.054436	0	0	0	0.00327707	0	0.324492	0.950296
TCGA-CD-5801	0.0464628	0	0.0641513	0.308948	0.0639447	0.089751	0.0102889	0.0394012	0	0.00534945	0.0337619	0.0197765	0	0.100526	0.146144	0.0575123	0	0.0139821	0	0	0	0	0.584334	0.821546
TCGA-CD-5803	0.105248	0	0.00243532	0.183343	0.165644	0.064305	0.030857	0.043896	0	0	0.0168538	0.0342568	0.00542403	0.0750239	0.141899	0.0662059	0.0380373	0.026571	0	0	0	0	0.607621	0.814765
TCGA-CD-5813	0.0868124	0	0.0614751	0.182462	0.113984	0.0478901	0.0347545	0.0360087	0.00496883	0	0.0108368	0.0501235	0.0718035	0.0606436	0.139814	0.0853463	0	0.00833621	0	0.00474076	0	0	0.569504	0.83773
TCGA-CD-8524	0.117629	0	0.031847	0.265014	0.126428	0	0.0251359	0.0116001	0	0	0.0299053	0.0142473	0.044863	0.119521	0.106986	0.0535349	0.013223	0.0289068	0.0111591	0	0	0	0.403041	0.915736
TCGA-CD-8526	0.146284	0	0.0437081	0.119988	0.183823	0.0666496	0.0329359	0.0564861	0	0	0.0199988	0.00466235	0.0604915	0.0616873	0.0719587	0.0579468	0.0380751	0.0353044	0	0	0	0	0.427814	0.903048
TCGA-CD-8528	0.0223987	0	0	0.0597711	0.21178	0.0258313	0.0281275	0.0275008	0	0.0281167	0.00398401	0	0.222856	0.0600664	0.206016	0.0205604	0	0.0115969	0	0	0.0713931	0	0.249955	0.987603
TCGA-CD-8529	0.111801	0	0.108732	0.119429	0.131764	0.0520881	0.0264887	0.0467326	0	0	0.00333055	0.00982078	0.111331	0.0639526	0.138955	0.0202297	0.0074377	0.0320646	0	0	0.0158424	0	0.564503	0.837484
TCGA-CD-8530	0.0813316	0	0	0.147994	0.153972	0.0090973	0	0.0920636	0	0	0.00172812	0.00333756	0.0547342	0.0354491	0.146946	0.111396	0.0275224	0.0963567	0.0372998	0	0.000770695	0	0.400326	0.915665
TCGA-CD-8531	0.123643	0.194697	0	0.110326	0.0233621	0.072485	0.0758283	0.0126194	0.0115516	0	0	0	0	0.00661827	0.24146	0.00285638	0.107348	0.0172043	0	0	0	0	0.528201	0.853301
TCGA-CD-8532	0.049456	0.0636698	0.0411309	0.170545	0.229277	0	0.0299806	0.00628203	0	0	0.0594876	0.018075	0.0568751	0.0562461	0.0953341	0.031656	0.0466076	0.0453767	0	0	0	0	0.520471	0.857186
TCGA-CD-8533	0.178888	0	0.0650569	0.0734298	0.172054	0.096581	0.0155823	0.0267396	0	0.0254067	0	0.00139183	0.0189346	0.0373672	0.13111	0.122594	0	0.0348642	0	0	0	0.02	0.165175	1.01408
TCGA-CD-8534	0.135315	0	0.0581056	0.115996	0.163244	0.0173445	0.00513814	0.0666905	0.00214832	0	0.00809398	0.00285977	0.0235208	0.0862388	0.151803	0.0787392	0.00690844	0.0778544	0	0	0	0	0.403393	0.914174
TCGA-CD-8535	0.0188258	0	0	0.167427	0.102977	0.0385226	0.0359996	0.0445653	0	0.0148644	0.00825425	0.0136721	0.285418	0.100724	0.160438	0	0	0.00831195	0	0	0	0	0.206666	1.01354
TCGA-CD-A486	0.0423407	0	0.0901201	0.0737359	0.142598	0	0.0413082	0.044961	0	0	0.0511891	0	0.144346	0.0568869	0.219218	0	0.0446711	0.0152079	0	0	0.0334181	0	0.350894	0.938109
TCGA-CD-A487	0.0119454	0.00613112	0	0.109356	0.16641	0.0641605	0.00858933	0	0	0	0.0789236	0	0.0368039	0.00193378	0.0938916	0	0.116668	0.150338	0	0	0.154849	0	0.296877	0.962173
TCGA-CD-A489	0.150885	0	0.0234125	0.169867	0.242265	0.0312026	0.00438813	0.0310273	0	0	0	0.0108097	0.00318081	0.0656372	0.142033	0.0575004	0.00382241	0.0628948	0	0.00107415	0	0	0.439889	0.897288
TCGA-CD-A48A	0.0711972	0	0.00538363	0.136313	0.136263	0.0111572	0.00972856	0.027657	0	0	0.0119997	0	0.258984	0.0758857	0.236767	0.0110987	0	0	0.000355148	0.00720979	0	0	0.363133	0.936438
TCGA-CD-A48C	0.0187245	0.0435721	0.00144352	0.151258	0.157611	0.0389495	0.0282274	0.0514232	0.0111989	0	0.017704	0	0.126649	0.0778171	0.123239	0.0578777	0.00299812	0	0.08372	0	0.00758714	0	0.38874	0.921284
TCGA-CD-A4MG	0.154159	0	0.0186944	0.0666231	0.269007	0	0.0317919	0	0	0.00728552	0	0.00473703	0.110311	0.0706949	0.155468	0.0621591	0.00149461	0	0.0270713	0	0.0205037	0	0.459983	0.888001
TCGA-CD-A4MH	0.0924338	0	0.14841	0.09452	0.179294	0.0166624	0.0687167	0.017846	0	0	0.0637388	0	0.00845321	0.0679056	0.073054	0.107846	0	0.049107	0	0	0.0120127	0	0.28497	0.97087
TCGA-CG-4301	0.13349	0	0.027148	0.011127	0.216248	0.0545198	0.0372173	0	0	0.010546	0	0	0.0452033	0.0524594	0.169181	0.0779579	0.022919	0.0724622	0	0.0460416	0.0234796	0	0.455857	0.893557
TCGA-CG-4305	0.0643183	0	0.00531833	0.194892	0.0895399	0.0691414	0.0765928	0	0	0	0.032066	0.0492265	0.0446092	0.0898175	0.197797	0.00842135	0.0194016	0.0505591	0	0.00829916	0	0	0.560926	0.840591
TCGA-CG-4306	0.000505825	0.0172034	0.0788914	0.06255	0.220089	0.0595601	0.0136777	0.00194206	0	0.0328458	0	0.00599434	0.0621204	0.0459678	0.102378	0.00942165	0.034351	0	0.163719	0.0168441	0.0719387	0	0.481118	0.878427
TCGA-CG-4436	0.0531639	0	0.00742626	0.018936	0.277126	0.111101	0	0	0	0	0	0.0106982	0.0918338	0.055241	0.123773	0.013455	0	0	0.0570027	0.0587121	0.121532	0	0.391986	0.919277
TCGA-CG-4437	0.0504178	0.0455252	0.0248693	0.245981	0.0482622	0.0242813	0.0517295	0.0136692	0	0.00410046	0.0594848	0.0433477	0.0133826	0.0442503	0.166594	0.0577652	0.0365706	0.0364258	0	0	0.0333426	0	0.476662	0.880693
TCGA-CG-4438	0.017223	0	0.0132971	0.145599	0.171352	0.128977	0.039578	0	0.0127245	0.000102296	0	0	0.114099	0.104217	0.207843	0	0	0.0248049	0	0.0121375	0.0080453	0	0.470328	0.882897
TCGA-CG-4440	0.00848964	0.047208	0	0	0.257656	0	0	0.00404663	0	0.0629817	0.025378	0.00665677	0.0428954	0.0815433	0.19272	0.0215825	0.0322605	0.0353567	0.0239946	0.0531223	0.104108	0	0.334354	0.944309
TCGA-CG-4441	0.139296	0	0.0624302	0.0357345	0.245157	0	0.000206703	0.0182803	0	0	0.0371377	0.0208694	0.0832565	0.0536468	0.11273	0.00696524	0.0281559	0	0.067278	0	0.0888558	0	0.411038	0.910788
TCGA-CG-4443	0	0.00602719	0	0	0.158163	0.0200569	0	0.00109888	0	0.0185584	0	0.0495771	0.0449609	0.048399	0.587963	0	0	0.0144035	0	0	0.0507915	0	0.2324	1.00957
TCGA-CG-4444	0.0515564	0	0.0716907	0.0660873	0.189372	0.0499908	0.031527	0.0150341	0	0.0428997	0	0.00568926	0.0692773	0.059496	0.161525	0.0248359	0.0113658	0.0296233	0.0295429	0.0368019	0.0536852	0	0.450333	0.894507
TCGA-CG-4465	0.0276626	0	0	0.0149285	0.219318	0.0652082	0.0355512	0	0	0	0.0543351	0	0.111511	0.0690017	0.213257	0.0514445	0.00336481	0.0584244	0	0.020736	0.0552566	0	0.393129	0.918779
TCGA-CG-4466	0.10478	0	0.0191933	0	0.227065	0.166205	0	0	0	0.0706391	0	0	0.101325	0.0845888	0.0999837	0	0.0160575	0	0.00652963	0.032548	0.0710858	0	0.244807	0.980693
TCGA-CG-4469	0	0	0	0	0.267983	0.0104015	0.0103197	0	0	0.0354579	0	0.0180784	0.0766035	0.0412636	0.223858	0.0527418	0.0723757	0	0.081228	0.000152489	0.109537	0	0.444346	0.895255
TCGA-CG-4475	0.0507659	0	0.00796053	0	0.279957	0	0	0	0	0.0372095	0	0.0208062	0.0900642	0.0124285	0.132804	0	0.045472	0	0.198186	0.05529	0.0690561	0	0.394217	0.919005
TCGA-CG-4477	0.0147764	0.00591603	0.0815774	0.0824922	0.216576	0.096595	0.0121341	0.00562435	0.00276422	0.0107179	0	0	0.0405211	0.0684605	0.160419	0.014293	0.0531516	0.0229031	0	0.0443456	0.0667323	0	0.526833	0.859946
TCGA-CG-5717	0.103737	0	0.00940646	0.105426	0.200517	0.0683327	0.0183833	0.0362918	0	0.0205124	0	0.0279984	0.0205323	0.0687562	0.0946838	0.053211	0.0443117	0.113121	0	0	0.0147793	0	0.451251	0.893757
TCGA-CG-5718	0.0104256	0.0389285	0.030721	0.117506	0.168569	0.0165513	0	0.048135	0	0.0690729	0	0.0313492	0.0606407	0.0591913	0.114838	0.0423132	0.0372339	0	0.0832325	0	0.0712924	0	0.409419	0.911491
TCGA-CG-5719	0.00206083	0.0194825	0.0865263	0.0519271	0.255208	0.0420887	0	0.0446195	0	0	0.0143268	0.0286984	0.131882	0.0403294	0.141111	0.0295436	0.0236528	0.0455015	0	0	0.0430416	0	0.445169	0.896144
TCGA-CG-5720	0.0359587	0.0262431	0.00575108	0.158817	0.179991	0.0225562	0.00723455	0.0370911	0	0.00420739	0	0.05579	0.0889986	0.0621218	0.117756	0.0036485	0.0289151	0.075829	0.0291652	0.0046785	0.0552475	0	0.423461	0.905334
TCGA-CG-5721	0.0476077	0.0185623	0.0229028	0.275254	0.00532304	0.0584171	0.0675595	0.0405165	0	0	0.0532124	0.0204061	0.0362453	0.0772748	0.115758	0.0418018	0.0399352	0.0393692	0	0.029076	0.0107783	0	0.5773	0.829582
TCGA-CG-5722	0.0994514	0.00166147	0.0796388	0.248278	0.094237	0.0431057	0.0426747	0.0294404	0	0.0158878	0.0200493	0.0214354	0.0202067	0.0461464	0.078213	0.0397641	0.0503436	0.0627987	0	0.00666749	0	0	0.572916	0.830819
TCGA-CG-5723	0	0.0485101	0.0231625	0.164914	0.131221	0.0622746	0.0673635	0.0104144	0	0	0.0409833	0.047497	0.011453	0.0766506	0.140897	0.0392495	0.0713754	0	0.0044715	0.0185205	0.041042	0	0.508239	0.865249
TCGA-CG-5724	0	0.0363271	0.000149506	0.143894	0.0829621	0.0560821	0.0436931	0.0336533	0	0.00914802	0.0128077	0.0385201	0.112938	0.0736903	0.189657	0	0.0717241	0	0.0527901	0	0.0419638	0	0.422434	0.905552
TCGA-CG-5725	0.0991221	0	0.0393374	0.273998	0.120013	0.0277778	0.0132989	0.0598275	0	0.00854208	0.00220721	0.0210441	0.0735537	0.0801368	0.135121	0.0246747	0.00775502	0	0.0135909	0	0	0	0.215828	1.00292
TCGA-CG-5726	0.0248865	0	0.0415703	0.118159	0.214421	0.0897163	0.0194422	0.0102483	0	0	0.0223087	0.0107179	0.0711062	0.0586933	0.12147	0.116494	0.00757721	0.0163932	0	0.0340745	0.0227214	0	0.23224	0.985025
TCGA-CG-5732	0.0969584	0.0518387	0.0858922	0.199002	0.201512	0.0240932	0.0318932	0.0124298	0	0	0	0.00533304	0.058659	0.0370899	0.0935199	0.00167584	0.0355178	0	0.026912	0.00815117	0.0295221	0	0.457997	0.888119
TCGA-CG-5734	0.0568788	0	0.0922464	0.0685639	0.182806	0.0735975	0.0097887	0.0466672	0.0072596	0.0147389	0	0	0.0868388	0.0529123	0.120705	0.0398645	0.0276434	0.0257524	0	0.0529226	0.0408134	0	0.532144	0.85829
TCGA-D7-5577	0.0628271	0	0.00354712	0.12806	0.111076	0.039941	0.0532817	0.0618758	0	0	0.0808418	0.011354	0	0.0904376	0.172691	0.0544691	0.0434311	0.0685929	0	0	0.0175733	0	0.543847	0.847549
TCGA-D7-5578	0.0710343	0.00511902	0.120383	0.142314	0.142606	0.04172	0.0319474	0.0397807	0	0.0157003	0.00692326	0.030324	0.107255	0.0527255	0.083905	0.0329014	0.0180189	0.0458478	0	0	0.0114955	0	0.466436	0.885289
TCGA-D7-6519	0.026856	0	0	0.219883	0.156385	0.00757223	0.040502	0.0586157	0	0	0.0594306	0.0277686	0.0286477	0.0424896	0.172311	0.0377209	0.0129115	0.108906	0	0	0	0	0.262389	0.979868
TCGA-D7-6520	0.0567327	0	0.010542	0.10866	0.206852	0.00207012	0	0.0869381	0	0	0.0450791	0.0302255	0.0868239	0.0990676	0.146874	0.0263593	0.0284329	0.0582272	0	0	0.00711607	0	0.311761	0.955721
TCGA-D7-6521	0.112546	0	0.0320551	0.165793	0.196335	0.00527693	0	0.0678319	0	0	0	0.0198699	0.107933	0.0523085	0.13067	0.00237556	0.0133122	0.0518509	0.0160131	0.00758406	0.0182449	0	0.4868	0.875305
TCGA-D7-6522	0.093099	0.0081172	0.0550296	0.156765	0.0694901	0.0441354	0.0483269	0.0318263	0	0	0.0240572	0.0268376	0.0105361	0.056649	0.156208	0.0842144	0.00994027	0.0963667	0	0.0169096	0.0114913	0	0.612127	0.824349
TCGA-D7-6524	0.0350603	0	0	0.0394536	0.206478	0.00439979	0.0288113	0.0456438	0	0.0212929	0	0.00815411	0.111253	0.0484449	0.110178	0.075355	0.0186615	0	0.0959135	0.0409669	0.109933	0	0.454334	0.890904
TCGA-D7-6525	0.109982	0	0.0431263	0.104718	0.12453	0.0332372	0.0044804	0.0481826	0	0.0309526	0.0134034	0.00622483	0.103934	0.0378053	0.194225	0.00807818	0.0435417	0.0602135	0	0	0.033365	0	0.371272	0.927873
TCGA-D7-6526	0.142681	0	0.0225172	0.0321901	0.243672	0	0.00914183	0.0820424	0	0.0243716	0	0.0161842	0.135541	0.0085946	0.06806	0.0523794	0.0351258	0	0.0683923	0.0145048	0.0446012	0	0.210025	0.997463
TCGA-D7-6527	0.0540982	0	0.151602	0.08925	0.22155	0.0527256	0	0.0271311	0	0	0.00477965	0.0222759	0.0517129	0.0544843	0.0653582	0.0578863	0.0272433	0.063813	0	0	0.0560898	0	0.422989	0.905376
TCGA-D7-6528	0.10911	0	0	0.0505263	0.259529	0	0.00120667	0.0130408	0	0.0193772	0.0203413	0.0133865	0.197789	0.0663399	0.105442	0	0.0434088	0	0.0871033	0	0.0133993	0	0.247099	0.985903
TCGA-D7-6815	0.111622	0	0.0331172	0.0419809	0.269778	0	0	0.040695	0	0	0.0291162	0	0.0864856	0.0632473	0.147016	0.0862483	0.0255456	0.0391366	0	0	0.0260111	0	0.292073	0.961687
TCGA-D7-6818	0.0366329	0	0.0189304	0.0492636	0.130366	0.0192419	0	0.0657314	0	0	0	0.053088	0.126855	0.0378787	0.215473	0.0351056	0.0100994	0.0736131	0	0.0668946	0.0608263	0	0.421414	0.906728
TCGA-D7-6822	0.0106831	0	0	0.120197	0.294785	0.00976714	0.00656045	0	0	0.0108549	0.0501992	0.00661907	0.0821442	0.109083	0.0924806	0.0666788	0	0.0311583	0	0	0.108789	0	0.327693	0.95219
TCGA-D7-8570	0.0646385	0	0.100505	0.109729	0.0862289	0.0752668	0.00622286	0.0408666	0.0222629	0	0.0316479	0	0.127173	0.0567554	0.133329	0.0672076	0.00113731	0.0585145	0	0.0172502	0.00126359	0	0.624148	0.814638
TCGA-D7-8572	0.070333	0	0.0362143	0.131356	0.158563	0.0280139	0.0638723	0.0380315	0	0.00897425	0.00347585	0.0164284	0.195744	0.0705364	0.122689	0	0.0163901	0	0.0113667	0	0.0280124	0	0.441916	0.896286
TCGA-D7-8573	0.109923	0	0.0550942	0.13409	0.25471	0.0643785	0.0413769	0	0	0	0.0268647	0.0130276	0.0512482	0.0607126	0.0735266	0.0305155	0.0508016	0.00985975	0	0.00706992	0.0168018	0	0.332225	0.948027
TCGA-D7-8574	0.0820584	0.176548	0	0.179366	0.199529	0.0512678	0	0.00326995	0	0	0.0073128	0.0354711	0.0294701	0.0625837	0.101337	0	0	0.0717865	0	0	0	0	0.593362	0.818523
TCGA-D7-8575	0.0739011	0	0.104171	0.0468487	0.220581	0	0.0180594	0.0297461	0	0	0	0	0.22641	0.0228089	0.131148	0.0147947	0.0426211	0.00979626	0.0441533	0	0.0149605	0	0.466356	0.884539
TCGA-D7-8576	0.00817998	0.0561839	0.0202039	0.0636564	0.18184	0.0151335	0.0298431	0.0267146	0	0	0.00117044	0	0.163286	0.0406657	0.178965	0.0668891	0.0270015	0.0991842	0	0	0.021083	0	0.341474	0.940796
TCGA-D7-8578	0.0869957	0	0.0190087	0.19031	0.19249	0.0149516	0.0368802	0.0604867	0	0	0.0235177	0.00236843	0.0465328	0.0412271	0.161153	0.0278002	0.0234575	0.0569692	0.00776547	0	0.00808521	0	0.297411	0.963187
TCGA-D7-8579	0.0894662	0.0196884	0.0215943	0.171736	0.168133	0	0.0321657	0	0	0	0	0.0613284	0.0262162	0.0233775	0.0956322	0.0151565	0.0508499	0.0527786	0.0704951	0.0676566	0.0337249	0	0.415058	0.90914
TCGA-D7-A4YU	0.096471	0	0.0811422	0.135573	0.147992	0.0793549	0.0296682	0.0373603	0	0	0.0233544	0.0103224	0.0293211	0.0961081	0.123362	0.0381375	0.0139362	0.0512451	0	0.00315488	0.00349563	0	0.590333	0.825245
TCGA-D7-A4YX	0.0427212	0	0.00285734	0.14322	0.189812	0.0222671	0.0645044	0.00620098	0	0	0.08291	0.0092505	0.0207585	0.132094	0.143203	0.0157062	0.0798582	0.01274	0	0.00787605	0.02402	0	0.484846	0.87395
TCGA-D7-A4Z0	0.148704	0	0.0417512	0.0667644	0.197216	0.0298209	0.0292866	0.0353393	0	0.0149445	0	0.0240889	0.0729514	0.0324161	0.0449518	0.101451	0.0432614	0.08075	0	0	0.0363034	0	0.459971	0.890211
TCGA-D7-A6EV	0.106441	0	0.0428337	0.0539394	0.173808	0.017617	0.0540408	0.0693613	0	0	0.0548948	0	0.139586	0.0455601	0.113742	0.0302704	0.0345093	0	0.041468	0	0.0219297	0	0.249652	0.981841
TCGA-D7-A6EX	0.186177	0	0.0168609	0.0997786	0.215528	0.00943083	0.0307001	0.0631781	0	0	0.0160341	0.0156846	0.0260223	0.0892067	0.116228	0.0242483	0	0.0909232	0	0	0	0	0.331497	0.947907
TCGA-D7-A6EY	0.180496	0	0.0290175	0.178445	0.0528472	0.0876312	0.0389625	0.032629	0	0	0.0474868	0	0.047573	0.0648206	0.0923446	0.0211146	0.0298959	0.0483085	0	0	0.0484278	0	0.55611	0.841395
TCGA-D7-A6EZ	0.0316794	0	0.0079789	0.170126	0.145949	0.0805603	0.0277487	0.0242902	0	0.00396199	0.0341761	0	0.0507654	0.133334	0.213561	0.015491	0.0307653	0	0.00461233	0	0.025001	0	0.559798	0.83499
TCGA-D7-A6F0	0.0543982	0	0.0140043	0.152189	0.161268	0.0728964	0.0430794	0	0	0	0.0903336	0	0.0637008	0.0810818	0.216568	0.0122405	0.021951	0.0162882	0	0	0	0	0.409636	0.91192
TCGA-D7-A6F2	0.0769448	0	0.0271275	0.109032	0.245378	0.0119927	0	0.0528681	0	0	0.029004	0.0115704	0.134771	0.0597896	0.148284	0.00384142	0	0.0356794	0	0.0537163	0	0	0.392006	0.919555
TCGA-D7-A747	0.19508	0	0	0.117372	0.235662	0.0251771	0.0010108	0.0694738	0.00410264	0	0.0192704	0	0	0.06003	0.115318	0.0507942	0.0278543	0.0785001	0	0.000354393	0	0	0.529912	0.852431
TCGA-D7-A748	0.0647592	0	0.0130867	0.0479875	0.197867	0.00567759	0.0255987	0.0421448	0	0	0.0300298	0.0150778	0.110301	0.0491095	0.144856	0.0686032	0.0242693	0.0704348	0	0.017956	0.072241	0	0.507647	0.869145
TCGA-D7-A74A	0	0.0901194	0.0206155	0.198952	0.177378	0.0563502	0.0507564	0.0800221	0	0	0.0119656	0.0121729	0.00151493	0.0702605	0.100665	0.0961573	0.0298443	0.000479036	0.00274615	0	0	0	0.331707	0.950168
TCGA-EQ-8122	0.102245	0	0	0.0525515	0.106257	0.00725795	0.00487858	0.0509689	0	0.006415	0.00466684	0	0.260159	0.0320695	0.198691	0	0.0808532	0.0257292	0	0	0.0672562	0	0.284306	0.972031
TCGA-F1-6874	0.00906926	0	0	0.0854445	0.257427	0.0736545	0.00819653	0.000908382	0	0.060074	0.00200326	0.00566407	0.205688	0.0990368	0.108352	0	0.00766746	0	0	0	0.0768141	0	0.430357	0.902189
TCGA-F1-6875	0	0.0915805	0	0.0831948	0.00360281	0	0.102765	0.0591548	0	0	0.0649062	0.0572556	0.21876	0	0.124402	0	0.0798415	0	0.114536	0	0	0.12	0.114061	1.04334
TCGA-F1-A448	0.130941	0	0.0717217	0.0806108	0.183501	0.0222398	0.0147574	0.0146569	0	0.0128568	0	0.00235519	0.151454	0.0247469	0.120356	0.00695371	0.0236245	0	0.0573489	0.0184868	0.0633899	0	0.509417	0.864833
TCGA-F1-A72C	0.0664726	0.00574914	0.0684932	0.152088	0.16155	0.0669061	0.0584613	0.011489	0	0	0.0524044	0	0.0952077	0.0693498	0.121159	0	0.0230966	0.0397302	0	0	0.00784259	0	0.432291	0.900915
TCGA-FP-7735	0.12766	0.0459845	0.0357613	0.183884	0.0540976	0	0.056987	0.0500814	0.0169449	0	0.0574664	0.0258697	0.0739339	0.0545828	0.135824	0.000371711	0.0370455	0.0435049	0	0	0	0	0.439981	0.8972
TCGA-FP-7829	0.08828	0	0.00671806	0	0.250765	0	0.0344243	0.0360432	0	0.0172405	0	0.0201232	0.223106	0.0247625	0.194375	0.0131216	0.0367813	0	0.0134975	0	0.0407619	0	0.325562	0.951326
TCGA-FP-7916	0.0852125	0	0.0701542	0.161879	0.12877	0.0695891	0.0153042	0.0462135	0	0	0.00820767	0.0302951	0.0556373	0.0863256	0.129242	0.0107727	0.0255722	0.0768244	0	0	0	0	0.581698	0.832054
TCGA-FP-7998	0.0579732	0	0.0716415	0.222519	0.0909785	0.110184	0.00533576	0.0214602	0	0	0.0259178	0.0116152	0.0555345	0.0846368	0.133547	0.022976	0.0207016	0.0581356	0	0.00434814	0.00249501	0	0.601948	0.820704
TCGA-FP-8099	0.0782063	0	0.0602856	0.0130056	0.190048	0	0.0251176	0.052231	0	0	0.0748665	0	0.163396	0.0715145	0.130642	0	0.0479529	0.0810645	0	0	0.0116704	0	0.350054	0.937687
TCGA-FP-8209	0.248973	0	0	0.141473	0.184559	0.0737054	0.0144634	0.000956942	0	0	0	0.00203902	0.0195881	0.0489039	0.119483	0.0230666	0.0213226	0.0983769	0	0.00308844	0	0	0.586935	0.824098
TCGA-FP-8210	0.176355	0	0.0161391	0.196595	0.117733	0.00814717	0.0632287	0.0313031	0	0	0.0129201	0.0136166	0.0241945	0.0413772	0.103976	0.0423465	0.0422786	0.105252	0	0.00143918	0.00309812	0	0.580019	0.829224
TCGA-FP-8211	0.156814	0	0.0651819	0.135983	0.246802	0.0591916	0.0177229	0.0402842	0.0109019	0	0.011986	0	0.03006	0.0600007	0.0779891	0.0347566	0.0268279	0.0254983	0	0	0	0	0.449066	0.892674
TCGA-FP-8631	0.0978917	0	0.0374886	0.0133779	0.133298	0.0524458	0.0340195	0.0245466	0	0	0.0260797	0	0.124072	0.0259025	0.140649	0	0.183071	0.0937079	0	0	0.0134502	0	0.229369	0.986816
TCGA-FP-A4BF	0.0236108	0.0048233	0.0821743	0.191695	0.137197	0.0576843	0.0294984	0.00380777	0	0	0.0821063	0.0120593	0.0300216	0.0563638	0.163444	0.00636461	0.0380091	0.0629189	0	0.0128426	0.00537937	0	0.572495	0.832624
TCGA-FP-A8CX	0.0256614	0.032785	0.101265	0.0983683	0.2736	0.0464679	0.0169103	0.00453328	0	0	0.0202106	0	0.0996773	0.0455654	0.109259	0.0392623	0.0366133	0.0491842	0.000636536	0	0	0	0.409723	0.911554
TCGA-FP-A9TM	0.368427	0.00496775	0	0.0598618	0.222463	0	0.0883294	0.000847605	0	0	0.0305533	0.0136371	0.0428183	0.071882	0.0495136	0.0287861	0	0.0179127	0	0	0	0	0.530583	0.846928
TCGA-HF-A5NB	0	0.0127201	0	0.207106	0.226665	0.0809792	0.0680838	0.0212096	0	0	0.0253954	0	0.0704506	0.0830927	0.140641	0.0636565	0	0	0	0	0	0	0.258819	0.988251
TCGA-HU-8238	0.0931954	0	0.0309327	0.0893684	0.131489	0.0291997	0.0186504	0.0611234	0	0.000432429	0	0.00489859	0.133749	0.061416	0.115556	0	0.044348	0.136643	0.0124409	0.0158649	0.0206922	0	0.444411	0.896835
TCGA-HU-8244	0.0401337	0	0.00311261	0.0946666	0.35862	0	0	0.00471736	0	0.0127298	0.0436193	0.00844395	0.120618	0.0161423	0.182919	0.0241411	0.007016	0	0.0831205	0	0	0.04	0.140305	1.03766
TCGA-HU-8249	0.167295	0	0.00111739	0.0715209	0.234409	0.150377	0.000914378	0	0	0.0169323	0.0157946	0	0.136877	0.0829682	0.0399016	0	0.0344979	0	0.0335237	0	0.0138711	0	0.416791	0.908276
TCGA-HU-8602	0.0490003	0	0.0348657	0.0890009	0.223856	0.0829766	0.0204105	0	0	0.0162318	0.0227915	0.00760058	0.123632	0.08464	0.135099	0	0.0560688	0	0	0.00381705	0.0500092	0	0.512139	0.863024
TCGA-HU-8604	0.0400029	0	0.0599248	0.148806	0.133463	0.0767667	0.0675753	0	0.0209107	0	0.0243266	0	0.195247	0.0578534	0.111071	0	0.00853634	0.0258744	0	0	0.0296427	0	0.515428	0.861092
TCGA-HU-8608	0.0967543	0	0.101245	0.114167	0.0793529	0.103429	0.0774908	0.0326523	0.00243005	0.0112298	0.00232913	0	0.0746349	0.0959426	0.116551	0.0123179	0.0600344	0.00418583	0	0	0.015253	0	0.590521	0.82262
TCGA-HU-8610	0.0726528	0	0.00571831	0.0149635	0.270811	0.0369448	0.039732	0.0352012	0	0.0349358	0	0.00890394	0.131416	0.0290906	0.10663	0.0154126	0.091369	0	0.0642612	0	0.0419576	0	0.490572	0.874306
TCGA-HU-A4G2	0.134572	0	0.0275882	0.181228	0.136116	0.101795	0	0.0201259	0.0213619	0	0.0179924	0	0.0441438	0.0736319	0.142053	0.064182	0.0115736	0.0230716	0	0	0.000565713	0	0.400172	0.915711
TCGA-HU-A4G3	0.0436584	0	0	0.0597539	0.179146	0	0.0132824	0.0238304	0	0	0.100905	0	0.150748	0.0275251	0.115373	0.013912	0.0112642	0.228916	0	0	0.031685	0	0.29931	0.961086
TCGA-HU-A4G8	0.108936	0.0423869	0.015944	0.0973491	0.22432	0.0910828	0.0787215	0	0	0	0.00297525	0	0.0778343	0.100223	0.116985	0.0120766	0.0205995	0.0105668	0	0	0	0	0.452693	0.891005
TCGA-HU-A4G9	0	0.0739551	0	0.0124033	0.306255	0.0199442	0.0346985	0.00643857	0	0	0.088645	0	0.139341	0.0671904	0.0642394	0	0.0408979	0.0887235	0	0	0.0572682	0.09	0.120032	1.03706
TCGA-HU-A4GC	0.0534192	0	0	0.151179	0.285985	0.0868868	0.00937726	0.0366069	0	0.00374935	0	0	0.0452798	0.0782058	0.121498	0.0617966	0	0.0622474	0	0	0.00376878	0	0.291352	0.96649
TCGA-HU-A4GD	0.119893	0	0.0456413	0.168301	0.0911159	0.138535	0.0667006	0.0976182	0	0	0.0102235	0	0.0607092	0.0226821	0.0143152	0.00348727	0.0844186	0.0458334	0	0	0.0305254	0.04	0.142721	1.03233
TCGA-HU-A4GF	0.0262608	0.0203901	0	0.0366419	0.255595	0.00614241	0.0202743	0	0	0	0.0703095	0.0574225	0.168632	0.0858494	0.0715488	0.0134703	0.0804269	0.00451398	0	0	0.0825218	0	0.327512	0.950913
TCGA-HU-A4GH	0.229439	0	0.021414	0	0.292853	0	0	0	0	0.0460039	0	0	0.151279	0.0314073	0	0.00685015	0.0313164	0	0.108684	0	0.0807534	0	0.260365	0.982552
TCGA-HU-A4GJ	0.217235	0	0.0271409	0.148205	0.18551	0.0399496	0.0835502	0.0429777	0.0129697	0	0	0	0.0271485	0.030315	0.0898287	0.0189357	0.0479511	0.0158253	0.0124572	0	0	0	0.634976	0.789616
TCGA-HU-A4GP	0.115828	0	0	0.0785028	0.193249	0.0585352	0.00734709	0.0210359	0	0	0.0234933	0.00588013	0.106598	0.0391759	0.155032	0.0672255	0.0294587	0.0851753	0	0	0.0134637	0	0.274234	0.966958
TCGA-HU-A4GQ	0.0572645	0	0.00478176	0.136269	0.112637	0.0970926	0.0545382	0.00263866	0	0	0.0379007	0.00558273	0.0646326	0.0810149	0.156818	0.0104763	0.0641592	0.0916903	0	0.00730394	0.0152002	0	0.355304	0.934839
TCGA-HU-A4GT	0.0474011	0	0.0215432	0.106736	0.206076	0.0824855	0.017686	0.0660038	0.00368968	0	0.0241198	0	0.182126	0.0719021	0.108597	0.00164765	0.0069418	0.0296318	0	0	0.0234129	0	0.284407	0.968795
TCGA-HU-A4GU	0.0165212	0	0	0.113116	0.315824	0.0107336	0.00614294	0.0406944	0	0	0.0506643	0	0.172841	0.0407151	0.15597	0	0.0184934	0	0.0477015	0	0.0105825	0	0.208002	1.01103
TCGA-HU-A4GX	0.00338596	0.0201205	0.113488	0.234545	0.143807	0.119573	0.0367992	0.01145	0	0	0.0155964	0.00987867	0.00532807	0.0953652	0.0989547	0.0215241	0.0131485	0.0501433	0	0	0.00689248	0	0.509924	0.861746
TCGA-HU-A4GY	0.148956	0.0149923	0	0.13137	0.175309	0.054409	0.00159925	0.06686	0	0	0	0.00864008	0.0262899	0.0729129	0.18345	0.0518528	0.02062	0.0427376	0	0	0	0	0.661067	0.790014
TCGA-HU-A4H0	0.0555352	0	0.0317611	0.155254	0.198775	0.0874858	0.082502	0.0176334	0	0.00746168	0.0112539	0	0.0412552	0.102451	0.133547	0.0124362	0.0240438	0.0386044	0	0	0	0	0.46156	0.886507
TCGA-HU-A4H2	0.0144105	0.0541676	0.0248132	0.170943	0.175567	0.0771388	0.0414903	0.0328366	0	0	0.017626	0	0.107647	0.0702505	0.0730402	0.0570342	0.0216463	0.0518047	0	0.00724846	0.00233641	0	0.382838	0.923666
TCGA-HU-A4H3	0.0556409	0	0	0.201224	0.11028	0.120855	0.0396493	0.0420149	0	0.00816081	0.012096	0	0.101974	0.0702713	0.120233	0	0.0295751	0	0.0411803	0.0213639	0.0254823	0	0.355955	0.936425
TCGA-HU-A4H4	0.00335316	0.0738493	0.0428394	0.153381	0.108853	0.0869501	0.070487	0.0214443	0	0	0.0190383	0	0.119968	0.0792628	0.11503	0	0.0512254	0.0250657	0	0	0.0292531	0	0.538992	0.850765
TCGA-HU-A4H5	0.0152958	0.107417	0.0745579	0.0515441	0.17573	0	0	0.00534995	0.0614249	0.00974476	0	0	0.213368	0.0623408	0.0694217	0	0.0276576	0	0.0761322	0	0.0500152	0	0.379875	0.925595
TCGA-HU-A4H6	0.130345	0.0704293	0.0592872	0.120911	0.116192	0.0225535	0.0632279	0.0226354	0	0	0.0375824	0.00118636	0.0430409	0.0614552	0.0864762	0.00595538	0.0475443	0.043305	0	0	0.0678738	0	0.491479	0.872202
TCGA-HU-A4H8	0	0.0611852	0	0.102446	0.329063	0.0525226	0.0218298	0.0190091	0	0	0.02749	0.0140414	0.0425912	0.0627308	0.156539	0.00647916	0.0755722	0.0278692	0	0	0.000631855	0	0.235889	0.992942
TCGA-HU-A4HB	0.190341	0	0.0328373	0.117551	0.1733	0.0729377	0.0270205	0.0423888	0	0	0	0.00625706	0.0532017	0.0466962	0.0711044	0.0404306	0.033069	0.0928639	0	0	0	0	0.56811	0.836498
TCGA-HU-A4HD	0.0611078	0	0.013386	0.102638	0.183076	0.0335065	0.0191705	0.0735044	0	0	0.0195875	0.0023282	0.176636	0.0559682	0.160071	0.0237981	0.00442298	0.0576793	0	0	0.0131197	0	0.285364	0.966491
TCGA-IN-7806	0.181246	0.0302439	0	0.0651205	0.283922	0	0	0.00713314	0	0	0.0020474	0.00444492	0.136269	0.0599658	0.172788	0.00710943	0	0.049711	0	0	0	0	0.229779	0.993137
TCGA-IN-7808	0.24805	0	0.00260889	0.170814	0.184073	0.0576313	0.0255841	0.0468832	0.0307099	0	0	0.0111106	0.0140195	0.0673275	0.112328	0.0193313	0.00902648	0.000500898	0	0	0	0	0.64123	0.783713
TCGA-IN-8462	0.133977	0	0.0835667	0.077081	0.110717	0.058112	0	0.0777729	0	0	0.00719209	0	0.036583	0.0869499	0.0893191	0.104656	0.00632422	0.124928	0	0	0.00282179	0	0.351626	0.936299
TCGA-IN-8663	0	0.00726035	0.00100286	0.173132	0.125633	0.110835	0.0145279	0.0132021	0	0	0.0260714	0	0.0965438	0.102019	0.174017	0.110729	0.00872192	0.0363051	0	0	0	0	0.187988	1.00806
TCGA-IN-A6RI	0.0824367	0	0.0485739	0.00503079	0.216214	0.00683625	0.0585134	0.0450506	0	0	0.0659732	0	0.145892	0.0139987	0.127612	0	0.123196	0.0370109	0	0	0.0236617	0	0.240186	0.984758
TCGA-IN-A6RJ	0.0564824	0.0562188	0.0374942	0.0791378	0.182826	0	0.00298404	0.0318114	0	0.00173275	0.0603072	0.0233041	0.0207781	0.0374394	0.118101	0.0384266	0.134392	0.0899557	0	0	0.0286079	0	0.267294	0.970988
TCGA-IN-A6RL	0.139974	0	0.0597649	0.0699394	0.312136	0.0338512	0.00680061	0	0	0	0	0.0278793	0	0.0559221	0.155643	0.0329194	0.0277573	0.00712514	0.0533823	0	0.0169051	0	0.390318	0.920267
TCGA-IN-A6RN	0.102905	0	0.0461199	0.0745781	0.332544	0	0	0.0430174	0	0	0.0560382	0	0.0774906	0.038753	0.125908	0.00965201	0.0173236	0.0756698	0	0	0	0	0.204091	1.00454
TCGA-IN-A6RR	0.0923705	0	0.0626553	0.223057	0.184323	0.0726671	0.0232224	0.00258938	0	0	0.0215307	0.00909996	0.0323794	0.0686887	0.127468	0	0.00998018	0.0677628	0	0	0.0022051	0	0.27219	0.97508
TCGA-IN-A6RS	0.0736586	0	0.0246585	0.193174	0.128008	0.109533	0.0296576	0.0459989	0	0	0.00539829	0	0.132985	0.046031	0.112857	0	0.0313723	0	0.0307084	0	0.0359591	0	0.418806	0.907273
TCGA-IN-A7NR	0.106396	0.0115496	0.069765	0.143743	0.163287	0.0201956	0.0108627	0.0881303	0	0	0.0182764	0.0146984	0	0.0523396	0.122931	0.0413437	0.0468359	0.089645	0	0	0	0	0.449252	0.893164
TCGA-IN-A7NT	0	0.0105398	0.00500609	0.0211929	0.155553	0	0.0506714	0	0	0.0289633	0	0	0.131924	0.0243151	0.163235	0	0.21045	0	0.168107	0	0.030042	0	0.351604	0.941872
TCGA-IN-A7NU	0.0230395	0.0109319	0.0627798	0.133225	0.110414	0.11442	0.0044869	0.0588208	0	0.00463237	0	0.00263723	0.0742359	0.0776324	0.182605	0.0473719	0.0212289	0.0418154	0	0	0.0297234	0	0.435334	0.900853
TCGA-IN-AB1V	0.109791	0.178378	0	0.104794	0.29479	0	0	0	0	0	0.0710771	0.0360798	0.0492975	0.0212232	0	0	0.0894222	0.0365424	0	0	0.00860467	0	0.24237	0.998007
TCGA-IN-AB1X	0.138959	0	0.0586696	0.186625	0.202333	0.0978068	0	0.0311316	0	0.00108985	0	0.00585589	0.0600616	0.0466328	0.0285494	0.00716005	0.0901675	0	0.0192201	0	0.025738	0	0.465106	0.884539
TCGA-IP-7968	0.0698928	0	0	0.231122	0.140741	0.0565906	0.0772611	0.0303353	0	0.0189164	0.00728877	0.0204141	0.08248	0.0846789	0.102261	0.0296084	0.0154217	0.0287681	0	0	0.00421971	0	0.353225	0.939421
TCGA-KB-A6F7	0.0511158	0	0.00186323	0.179742	0.148709	0.110411	0.0532443	0.00338612	0	0	0.0295788	0.0212547	0.0471483	0.0655211	0.198248	0.0317223	0.0500464	0	0.00800879	0	0	0	0.455164	0.890172
TCGA-KB-A93G	0.0371932	0	0	0.00346905	0.292678	0	0.00709868	0	0	0.0538718	0	0.0386901	0.113103	0.0279668	0.121579	0.0064692	0.0803743	0	0.0956233	0.0225496	0.0993342	0	0.405726	0.913202
TCGA-KB-A93H	0.0143189	0	0	0.0789784	0.420274	0.084599	0	0	0	0	0	0	0.182297	0.090299	0.105059	0	0.0228197	0	0	0	0.00135488	0	0.222098	1.00784
TCGA-KB-A93J	0.0560146	0	0.00406412	0.0481855	0.198916	0.0265193	0.0251642	0.0657781	0.0104294	0	0.0456759	0	0.141667	0.106957	0.169281	0.0500129	0.000920325	0.0504143	0	0	0	0	0.497249	0.870126
TCGA-MX-A5UG	0.0916219	0.0959509	0.0512987	0.0634561	0.266497	0.0592126	0.026007	0.0016243	0.00107781	0.018787	0	0.00729748	0.00760633	0.0377381	0.10341	0.0472253	0.0438539	0.0248097	0.0186279	0	0.0338969	0	0.53472	0.852637
TCGA-MX-A5UJ	0.0796165	0.0242647	0.0210039	0.100904	0.186433	0.0644433	0.0677608	0.0120462	0	0	0.0240156	0.0178821	0.0743683	0.0741914	0.117404	0	0.0159059	0.105961	0	0	0.0137988	0	0.37992	0.924412
TCGA-MX-A663	0.170698	0	0.00242033	0.0881548	0.194817	0	0.0336009	0.0595134	0	0	0.011407	0.00903098	0.122277	0.0689062	0.105088	0.0390809	0	0.0441943	0.0469241	0	0.00388648	0	0.326981	0.948666
TCGA-MX-A666	0.318306	0.018042	0.0833216	0.0594435	0.250629	0	0.0352359	0.0355391	0	0	0	0	0.0550143	0.0107058	0.0570259	0.00780143	0.0374015	0.00868831	0.0173921	0	0.0054536	0	0.51009	0.859595
TCGA-R5-A7O7	0.0804973	0	0.0847473	0.0703958	0.299479	0.0791749	0.00753538	0.0659047	0	0	0	0	0.13164	0.0608805	0.0542988	0.000928759	0.0173219	0	0.0242675	0	0.0229289	0	0.44578	0.894389
TCGA-R5-A7ZE	0.0830942	0	0	0.0529134	0.179091	0.0558375	0.0112561	0.0688005	0	0.0140215	0	0.0185457	0.186646	0	0	0.120471	0.0689727	0	0.0776	0	0.0627502	0.03	0.151378	1.02042
TCGA-R5-A7ZF	0	0.0140376	0.0147221	0.06073	0.240591	0.205568	0	0	0	0.0655893	0.0090126	0.0180259	0.175011	0.0896021	0	0	0.0487336	0	0.0512309	0.0071459	0	0	0.240982	0.990629
TCGA-R5-A7ZI	0.0168937	0.0741712	0.0503581	0.28027	0.06236	0.0904202	0.0238759	0.0308683	0	0.0320898	0	0.00722024	0.00490979	0.0455769	0.146537	0.0147079	0.0800201	0	0.0371555	0	0.00256543	0	0.552062	0.841399
TCGA-R5-A7ZR	0	0.117164	0.0656697	0.103354	0.259269	0.0199682	0.0230327	0.0441808	0	0	0.00697517	0.00332768	0.0449259	0.0722967	0.15537	0.00745384	0.034484	0.0127221	0.0298062	0	0	0	0.31639	0.954705
TCGA-R5-A805	0.0178885	0	0.043908	0.0525386	0.214501	0.00487833	0	0.051037	0	0	0.0165727	0.0283143	0.120868	0.0256005	0.126811	0	0.0669266	0	0.0874412	0.0155892	0.127126	0	0.507396	0.865293
TCGA-RD-A7BS	0.0771697	0.0754344	0.0586266	0.0938705	0.162719	0.0218255	0.0433044	0.0302434	0.012554	0	0.0221056	0	0.1004	0.0871741	0.0627601	0.0297788	0.0323867	0.0798891	0	0	0.00975752	0	0.457275	0.889539
TCGA-RD-A7BT	0.0788203	0	0.000112729	0.107435	0.245645	0.0638904	0.0525931	0.0405661	0	0	0.0673917	0	0.0238381	0.05854	0.0933183	0.0891366	0	0.0509463	0	0	0.027766	0	0.272088	0.974803
TCGA-RD-A7BW	0.0337312	0	0	0.310002	0.144652	0.0485704	0.00603012	0.0295777	0	0	0.0496721	0.0206769	0	0.0809607	0.175914	0.0141303	0.0206093	0.0585465	0	0.00520782	0.00171852	0	0.547055	0.839977
TCGA-RD-A7C1	0.0381257	0	0.0173257	0.229154	0.0834624	0.0971474	0.0168001	0.0486676	0	0	0.00351087	0.0021996	0.0950896	0.0669185	0.163872	0.0115731	0.02138	0	0.0148559	0.0194332	0.0704851	0	0.53606	0.851397
TCGA-RD-A8MV	0.124579	0.0255816	0.039325	0.147637	0.143435	0.0355157	0.069185	0.0177453	0	0	0.0215743	0.0419515	0.0350664	0.0548257	0.0553812	0.0208839	0.0670642	0.0170652	0.00644195	0	0.0767418	0	0.558364	0.839634
TCGA-RD-A8MW	0	0.0173399	0.0987909	0.12944	0.115046	0.0981823	0	0.0272398	0	0	0.0130422	0.0330604	0.148343	0.0857107	0.145142	0.00466282	0.0245944	0.0271353	0	0.0100211	0.0222483	0	0.558686	0.843097
TCGA-RD-A8N0	0.0983503	0.0689268	0.050113	0.141751	0.202485	0.0421042	0.0626244	0	0	0	0.0266869	0.00448297	0.012195	0.0440918	0.0972009	0.0121478	0.0366879	0.100152	0	0	0	0	0.605783	0.813991
TCGA-RD-A8N1	0.102505	0.0254841	0.0736485	0.105725	0.209754	0.0858538	0.0263225	0.00861165	0.00757655	0	0.00127886	0.0161251	0.0404722	0.0754708	0.12046	0.0576194	0.00982348	0.0250976	0	0.00817127	0	0	0.61394	0.814436
TCGA-RD-A8N2	0.135037	0	0	0.163932	0.192088	0.0246003	0	0.0216824	0	0.00540725	0.00183253	0.032064	0	0.0440153	0.17363	0.0820083	0.0150974	0.108606	0	0	0	0	0.421526	0.906484
TCGA-RD-A8N4	0.0613878	0.0761363	0.0222767	0.226156	0.159398	0.00245126	0.00651571	0	0	0	0.0526227	0.0449993	0	0.0907807	0.175763	0	0.0299119	0.0511962	0	0.000404805	0	0	0.457471	0.888577
TCGA-RD-A8N5	0.0771136	0	0.00293995	0	0.215047	0	0	0.0107878	0	0.0753023	0	0	0.135205	0	0.177503	0	0.0397364	0	0.132537	0.0172764	0.116551	0	0.459158	0.887967
TCGA-RD-A8N6	0.0636348	0	0	0.0612014	0.248816	0	0.00482018	0.0689163	0	0	0.0790427	0.00402445	0.0763435	0.114854	0.171872	0.026526	0.00325014	0.0693966	0	0.00730251	0	0	0.202508	1.00536
TCGA-RD-A8N9	0.0920814	0	0.0646768	0.136357	0.153031	0.0453526	0.0263886	0.0791481	0	0.0010064	0	0	0.0861413	0.0601636	0.14415	0.0366338	0.00497013	0.0698995	0	0	0	0	0.517571	0.862128
TCGA-RD-A8NB	0.126955	0	0.00520366	0.0889653	0.203381	0.0738144	0.0396009	0.0278799	0	0	0.0423196	0	0.0271243	0.0888083	0.113573	0.0376531	0.0277164	0.0666162	0	0	0.0303891	0	0.528253	0.856274
TCGA-SW-A7EA	0.00967235	0.0156198	0.0300732	0.193642	0.0385658	0.108773	0.0571117	0.0323731	0.0320536	0	0.0756535	0	0.0640954	0.0775167	0.085472	0.0379301	0.0613733	0.0645775	0	0	0.0154969	0	0.399591	0.91637
TCGA-SW-A7EB	0.181736	0	0.0455339	0.162173	0.202385	0.0238549	0.0620843	0.0488794	0	0	0.0309086	0.00671118	0.0347483	0.0434832	0.065154	0.0380658	0.0387189	0.0155638	0	0	0	0	0.430107	0.902756
TCGA-VQ-A8DT	0	0.0685346	0.027329	0.168173	0.269201	0.0735432	0.0147535	0.0150614	0	0	0.0366652	0	0.0768111	0.0343838	0.0849092	0	0.0327541	0.065184	0	0	0.0326966	0	0.244922	0.987571
TCGA-VQ-A8DU	0.0948431	0	0.00988475	0.12817	0.214551	0.0342445	0.0189454	0.0446015	0	0	0.0585095	0	0.128322	0.0732189	0.0789984	0.00479605	0.00342782	0.0976031	0	0	0.00988406	0	0.298743	0.962131
TCGA-VQ-A8DV	0.0243855	0.0321119	0	0.168913	0.133285	0	0.0180166	0.0057221	0	0.0242891	0	0.016637	0.195252	0.0566566	0.0961598	0	0.0466796	0.044932	0.0737244	0	0.0632354	0	0.19013	1.00943
TCGA-VQ-A8DZ	0.0754288	0	0.00504921	0.115238	0.175326	0.0761211	0.000300236	0.00540142	0	0	0.019812	0	0.196238	0.0508287	0.138632	0.000902424	0.00699458	0.0769319	0	0	0.0567961	0	0.251281	0.979643
TCGA-VQ-A8E0	0.105869	0	0.0120092	0.0474421	0.314883	0	0	0	0	0	0.0161135	0.000843325	0.0945119	0.00507077	0.161443	0.0219003	0.0732571	0	0.0670958	0	0.0795611	0	0.34794	0.939054
TCGA-VQ-A8E2	0.15408	0	0.0417882	0.137267	0.180839	0.0870361	0.0610246	0.000507026	0	0	0.0309483	0	0.114239	0.0667971	0.0388738	0.0412488	0.0058515	0.0395004	0	0	0	0	0.343078	0.942546
TCGA-VQ-A8E3	0.0734968	0	0.0357428	0.185887	0.0345487	0.0939238	0.0801962	0.0252825	0.0135473	0.0413758	0.0137324	0	0.0476976	0.060709	0.143124	0.00499704	0.0906758	0.0404037	0	0	0.0146597	0	0.468592	0.884363
TCGA-VQ-A8E7	0.106179	0	0.0213602	0.0286229	0.262967	0.0197872	0	0	0	0.00608515	0	0	0.231581	0.0670466	0.122701	0	0.0177431	0.06724	0.0173009	0.00768698	0.0236992	0	0.220275	0.99493
TCGA-VQ-A8P2	0.163551	0	0.0287824	0.178851	0.271116	0.0498553	0	0	0	0	0.0221937	0.00629935	0.0774573	0.00295922	0.101556	0	0.0217455	0	0.0659902	0	0.00964169	0	0.2124	1.00623
TCGA-VQ-A8P3	0.109236	0	0.0164687	0.241718	0.139282	0.0728981	0.0259635	0.0766847	0	0	0.0565948	0.00835108	0.0678446	0.0325865	0.0548457	0.0191039	0.0105326	0.0673111	0	0	0.00057827	0	0.341837	0.946681
TCGA-VQ-A8P5	0.10743	0	0.0566222	0.140031	0.114243	0.0771748	0.0454514	0.00775545	0	0.0287478	0	0	0.125332	0.0840839	0.119076	0	0.0222899	0.0241622	0	0	0.0475999	0	0.384375	0.92267
TCGA-VQ-A8P8	0.180154	0.0917073	0.0704239	0.0982425	0.26285	0.0223407	0	0	0	0	0.0137697	0	0.0680164	0.048823	0.0172597	0	0.0456798	0.0738417	0	0	0.0068914	0	0.489575	0.871235
TCGA-VQ-A8PB	0.0170329	0	0.0463943	0.170472	0.175941	0.0317752	0.0420945	0.0118496	0	0	0.0308294	0.00155831	0.130577	0.0580002	0.0963854	0	0.00854532	0	0.130734	0.0163458	0.0314649	0	0.381575	0.925293
TCGA-VQ-A8PC	0.0624257	0.0518718	0.0611289	0.0691821	0.255452	0.0193381	0.00781539	0.00829843	0	0.00732092	0	0.00529439	0.0106795	0.0406506	0.164111	0.0644264	0.0484633	0.0823161	0	0.016828	0.0243973	0	0.427806	0.904183
TCGA-VQ-A8PD	0.103489	0.0764796	0.0488071	0.0916423	0.29969	0.0562047	0	0.0242568	0	0.0219387	0	0.00308117	0.0330537	0.0649986	0.0473835	0.063614	0.0349221	0.00991669	0.00053281	0	0.0199893	0	0.564307	0.833629
TCGA-VQ-A8PE	0.169245	0.0146935	0.0126797	0.158157	0.167202	0.0732465	0.0369768	0.0189939	0	0	0.0307631	0	0.0950958	0.0554919	0.0714194	0.0122645	0.0647679	0.00310223	0	0	0.0159013	0	0.44258	0.89587
TCGA-VQ-A8PF	0.11697	0	0.102417	0.158987	0.122278	0.0747764	0.0277458	0.0251885	0	0.0228742	0	0.00855679	0.0277058	0.0716655	0.127574	0.0579045	0.0186268	0.0323828	0	0	0.00434602	0	0.603482	0.817808
TCGA-VQ-A8PH	0.0169196	0.118641	0.0246001	0.265225	0.208037	0.00817367	0.078991	0.0188966	0	0	0.0124466	0.0111564	0.0940878	0.0604385	0.0136152	0.0248907	0	0.0309211	0.0129604	0	0	0	0.392672	0.923862
TCGA-VQ-A8PJ	0.173838	0	0.0325207	0.0905703	0.23654	0	0	0.0407683	0	0	0	0.0157185	0.110567	0.0222279	0.0740464	0.00604525	0.0592429	0	0.128165	0.00974916	0	0	0.201017	1.00578
TCGA-VQ-A8PK	0.063364	0	0.0498762	0.0495576	0.181898	0.0707348	0.0599908	0	0	0	0.0775915	0	0.12835	0.0705594	0.108415	0	0.0651761	0.0744871	0	0	0	0	0.275195	0.969489
TCGA-VQ-A8PM	0.0565	0.0539327	0.140021	0.104921	0.223162	0.0418279	0.0190266	0.0441005	0	0.00897277	0	0	0.0411476	0.0450565	0.062331	0.0785622	0.0294263	0.0510125	0	0	0	0	0.508612	0.863064
TCGA-VQ-A8PO	0.109927	0	0.0187265	0.191404	0.122754	0.102176	0.0705428	0.0272504	0	0.0451841	0	0	0.125532	0.0761196	0.0562911	0.030574	0.0235187	0	0	0	0	0	0.484311	0.875009
TCGA-VQ-A8PP	0.168628	0	0.0216013	0.109727	0.18126	0.106666	0.0525004	0	0	0	0.0257579	0.0062687	0.0438914	0.0848324	0.0987699	0.0179911	0.0234253	0.0508533	0	0.00782737	0	0	0.435183	0.899634
TCGA-VQ-A8PQ	0.255719	0	0	0.0719113	0.283061	0.00265293	0.0565028	0.0296247	0	0	0.00446179	0.0237696	0.053653	0.0681248	0.0896967	0.00441196	0.017481	0.0389299	0	0	0	0	0.640754	0.786505
TCGA-VQ-A8PU	0.136446	0	0.0201163	0.0127669	0.376214	0	0	0.0230046	0	0	0.0689198	0	0.0814132	0.0171124	0.109047	0.0374609	0.0116898	0.0524666	0	0	0.0533435	0.26	0.0931827	1.04937
TCGA-VQ-A8PX	0.124445	0	0.130081	0.146831	0.239844	0.0348034	0.00336804	0.0605069	0	0.016546	0	0.00556474	0	0.0479452	0.0484997	0.0426581	0.0453096	0	0.0135237	0	0.0400743	0	0.37719	0.930276
TCGA-VQ-A91A	0.091601	0	0.0478236	0	0.178529	0	0	0.0152646	0	0.0377302	0	0.0487314	0.153526	0.0106222	0.133236	0	0.0743504	0	0.156127	0.00503246	0.0474262	0	0.416701	0.908228
TCGA-VQ-A91D	0.0514815	0	0.0330598	0.0999952	0.134999	0.033872	0.0812865	0	0	0.0106387	0.0387903	0.0140982	0.0908683	0.109198	0.135964	0	0.0121889	0	0.121167	0	0.0323926	0	0.381741	0.924751
TCGA-VQ-A91E	0.0895582	0.070639	0.126095	0.109669	0.187629	0.0161028	0.0597916	0.017198	0	0.0518364	0.0153309	0.0352175	0.0817126	0.0524791	0.00769785	0	0.0341094	0	0.025875	0.0190591	0	0	0.466433	0.883711
TCGA-VQ-A91K	0.0670327	0	0.00541763	0.147723	0.163244	0.0446055	0.0294387	0.0097664	0	0	0.0618854	0	0.0377074	0.0565844	0.259865	0	0.0728774	0.0429806	0	0.000872119	0	0	0.364268	0.932158
TCGA-VQ-A91N	0.169432	0	0.133312	0.112149	0.202743	0.040088	0.0317932	0.0287633	0	0	0.00860208	0	0.0474258	0.0467182	0.0313655	0.0890589	0.0222532	0.0248447	0	0.0114509	0	0	0.352798	0.941464
TCGA-VQ-A91Q	0.141302	0	0.024603	0.03606	0.387713	0.026657	0.00326764	0.0412659	0	0	0	0.00759779	0.109681	0.0641057	0.0482924	0	0.0358916	0.0343079	0.0363633	0	0.00289203	0	0.207833	1.00608
TCGA-VQ-A91S	0.00838571	0.0642352	0	0.160037	0.20417	0.0617312	0.0608542	0	0	0	0.0417898	0.00639592	0.10319	0.135911	0.0503841	0.00795836	0.0291323	0	0	0.0507433	0.0150815	0	0.387894	0.92413
TCGA-VQ-A91U	0.0474822	0	0.0717447	0.201372	0.132754	0.0835725	0.0519434	0.0394647	0	0	0.0206971	0	0.083892	0.0850657	0.105047	0.037978	0	0.0389868	0	0	0	0	0.437291	0.898539
TCGA-VQ-A91V	0.170278	0	0.0626043	0.10503	0.251662	0.0318989	0.00942897	0.0247174	0	0.00395169	0.000430996	0.00446223	0.054765	0.05298	0.0753435	0.0600492	0.0293146	0.0406487	0	0	0.0224347	0	0.216025	0.998077
TCGA-VQ-A91X	0.111572	0	0.0797293	0.120885	0.26263	0.0223729	0.0842836	0.00204367	0	0.0353911	0	0.00648065	0.141248	0.0250409	0.0149303	0.0301193	0.0237747	0	0.0394979	0	0	0.03	0.154405	1.03239
TCGA-VQ-A91Y	0.0538781	0.010727	0.0292718	0.111702	0.24007	0.0247784	0	0.058282	0	0	0.0387266	0	0.0718798	0.103474	0.13409	0.0308819	0.0118127	0.080425	0	0	0	0	0.539082	0.849543
TCGA-VQ-A91Z	0.125314	0	0.0214808	0.0429712	0.228466	0	0.124141	0.00999989	0	0.0297486	0.00364141	0	0.258253	0.0422255	0.0744546	0	0.0393034	0	0	0	0	0.03	0.146124	1.03564
TCGA-VQ-A922	0.139244	0	0.0246445	0.0215617	0.28573	0	0.0982443	0.0128701	0	0.0122011	0.0005173	0	0.150752	0.114439	0.103136	0.00109373	0.0212572	0.0143094	0	0	0	0	0.28366	0.972724
TCGA-VQ-A924	0.0217798	0	0	0.172445	0.182282	0.106363	0.0427024	0.0252897	0	0	0.0137266	0	0.124673	0.068876	0.165866	0	0.0449526	0.0242385	0	0	0.00680439	0	0.418951	0.907488
TCGA-VQ-A925	0.100297	0	0.0156401	0.205423	0.355725	0.0254542	0.0132152	0.00582018	0	0	0.0195467	0.0014523	0.0428004	0.0645171	0.0762791	0.0221295	0.0153439	0.0363556	0	0	0	0	0.249817	0.996712
TCGA-VQ-A927	0	0.0229403	0.2026	0.0480347	0.325007	0	0	0.0365254	0.00160783	0.00962445	0.00410974	0.0100681	0.0638795	0.0495214	0.113707	0.0010723	0.0218472	0.0542243	0	0.0112592	0.0239717	0	0.339427	0.947418
TCGA-VQ-A928	0.0778078	0	0.0514791	0.0448719	0.252336	0	0.0574443	0.0152596	0	0.0186321	0	0.0082014	0.137363	0.0369157	0.0597286	0.0275143	0.047338	0	0.136969	0	0.02814	0	0.374397	0.927557
TCGA-VQ-A92D	0.0122138	0.0485744	0.000293079	0.0748175	0.271754	0.058946	0.0374535	0.0526958	0	0.0140906	0	0	0.122199	0.135692	0.121461	0	0.0158734	0	0.0339068	2.89e-05	0	0	0.175453	1.02357
TCGA-VQ-A94O	0.144223	0	0.0305049	0.0884749	0.269426	0.0687701	0.0813936	0.0489005	0	0.0250794	0.000851094	0	0.0830463	0.0321767	0.0925738	0	0.0289454	0	0.00563436	0	0	0	0.34192	0.946307
TCGA-VQ-A94P	0.173193	0	0.0111597	0.16735	0.229194	0.000653554	0.0298401	0	0	0	0.0317657	0.0602454	0	0.0759874	0.149746	0.00930386	0	0.0559715	0	0.00559012	0	0	0.444104	0.895131
TCGA-VQ-A94R	0.108674	0	0	0.0804461	0.296646	0.0206586	0	0.045337	0	0.00193278	0.0121952	0.0235067	0.0338342	0.11667	0.163137	0.011405	0.00284222	0.0827152	0	0	0	0	0.390368	0.920593
TCGA-VQ-A94T	0.0642329	0	0.0318618	0	0.330371	0	0.00812473	0.0379582	0.00128898	0.0735949	0.0602866	0	0.190264	0.00601524	0.128193	0	0.0145408	0	0.0258334	0	0.0274342	0	0.189651	1.015
TCGA-VQ-A94U	0.0707891	0	0	0.0631423	0.36843	0.00142307	0	4.33e-05	0	0	0.0343651	0.0134197	0	0.0632566	0.206094	0.0840331	0	0.0950039	0	0	0	0.04	0.138557	1.02718
TCGA-VQ-AA64	0.12564	0	0.0445539	0.113944	0.199301	0.00086034	0.0593227	0.0278629	0	0	0.0637587	0	0.114375	0.0766134	0.0908383	0	0.0241405	0.0479739	0	0	0.0108144	0	0.310639	0.957978
TCGA-VQ-AA68	0.164955	0	0.0350791	0.127451	0.168297	0.0505815	0.0390128	0.0344637	0	0	0.0302113	0	0.0432871	0.0578585	0.0720913	0.0508614	0.0203242	0.105526	0	0	0	0	0.380009	0.924811
TCGA-VQ-AA69	0.0366166	0	0.00768441	0.204638	0.131242	0.106114	0.0528008	0	0	0.054062	0	0.0165069	0.0832859	0.0909585	0.14828	0.0102739	0.000205109	0.018654	0	0.0243131	0.0143653	0	0.302466	0.960757
TCGA-VQ-AA6A	0.0279924	0.019355	0.0101968	0.0798721	0.39112	0	0.00483847	0.0418927	0	0	0.0547103	0.00545227	0.102771	0.0485974	0.100896	0.00758548	0.0495264	0.0212747	0.033918	0	0	0	0.182077	1.02187
TCGA-VQ-AA6D	0.111488	0	0.0219809	0.0467546	0.261934	0.0193115	0	0.0297645	0	0.0263279	0	0.010834	0.235805	0.0514319	0	0	0.00774978	0	0.162574	0.00260191	0.011441	0.01	0.169393	1.02481
TCGA-VQ-AA6F	0.0762846	0.0734849	0.104892	0.121154	0.150931	0.0245958	0.0441036	0.0451861	0	0	0.032031	0	0.0786268	0.0758783	0.0681593	0	0.0241473	0.0805252	0	0	0	0	0.485473	0.874555
TCGA-VQ-AA6G	0.0535863	0	0.0678001	0.0349585	0.335953	0	0	0.0385507	0	0	0	0.00333808	0.17402	0.0173574	0.0523803	0	0.0908008	0	0.0988997	0	0.0323556	0	0.207514	1.0032
TCGA-VQ-AA6J	0.120005	0	0.0361427	0.0826386	0.175851	0.0654841	0.0583127	0.0312197	0	0.000900872	0.00302577	0	0.13914	0.0902331	0.132167	0.0217916	0.0122749	0.0242688	0	0	0.0065443	0	0.537798	0.851087
TCGA-VQ-AA6K	0.146119	0	0.111275	0.164534	0.185749	0.0601113	0.0252516	0.00892804	0	0.00304739	0.00719709	0	0.0608672	0.0518739	0.0676182	0.0342911	0.00992105	0.0632163	0	0	0	0	0.402204	0.915714
TCGA-ZA-A8F6	0.0545719	0	0	0.0962999	0.15195	0	0.0038276	0.0436199	0	0	0.0169922	0.0117993	0.178269	0.0228248	0.210236	0.0601776	0.0151133	0.134319	0	0	0	0	0.456885	0.890601
TCGA-ZQ-A9CR	0.0390301	0	0.0669042	0.134182	0.164845	0.105512	0.0080162	0	0	0.00597656	0.00344403	0.00552883	0.108222	0.084104	0.135014	0.00576642	0.0229493	0	0.0801861	0	0.0303195	0	0.471626	0.883241
