# Supplementary material for: A 13-Gene Metabolic Prognostic Signature Is Associated With Clinical and Immune Features in Stomach Adenocarcinoma
Source: Front Oncol. 2021 Jun 21;11:612952. doi: 10.3389/fonc.2021.612952 (PMC8256842; doi:10.3389/fonc.2021.612952)
Supplement: Supplementary file 14 [file Table_14.xlsx]

## Sheet: Sheet1
Supplementary table 14: The different expressed immune related genes between high riskscore group and low riskscore group in STAD.
gene	conMean	treatMean	logFC	pValue	fdr
ADCYAP1R1	0.423786	1.46815	1.79259	4.00714e-08	3.20285e-07
ADIPOQ	1.16356	2.70961	1.21954	0.000123799	0.00043839
ADRB2	4.1704	5.45529	0.387467	1.82169e-12	5.50938e-11
AGTR1	2.85664	4.56889	0.677523	3.24013e-09	3.32634e-08
AMHR2	0.812645	1.22182	0.588339	0.00627981	0.0141962
ANGPTL1	4.52058	6.65307	0.55751	3.56088e-13	1.37401e-11
ANGPTL5	0.676113	1.12005	0.728227	6.98467e-05	0.00026316
ANGPTL7	1.91215	3.43114	0.843491	3.55454e-10	5.37505e-09
APOD	8.03584	10.4839	0.38365	2.53237e-15	3.73034e-13
AR	2.90012	4.68849	0.693014	1.46069e-15	3.0007e-13
AVPR1A	4.49566	5.46084	0.28059	1.7788e-08	1.53113e-07
AVPR2	2.9484	4.12898	0.485851	5.34304e-13	1.99249e-11
BMP3	3.08173	5.19648	0.753795	1.36884e-09	1.57911e-08
BMP5	1.89612	2.57012	0.438788	0.000144148	0.000497845
BMPR1B	4.3914	5.75696	0.390626	6.53691e-08	4.78092e-07
BPI	1.17573	1.83434	0.641707	0.00107167	0.00298307
C7	6.17063	9.11191	0.562336	5.88111e-14	2.86129e-12
CALCA	0.78041	1.17425	0.589433	0.0173082	0.033742
CALCR	1.51736	1.86776	0.299741	0.0163843	0.0322783
CCL14	5.24222	7.14445	0.446646	3.59595e-15	4.02387e-13
CCL16	0.93295	1.23092	0.399859	0.00460913	0.0109041
CCL19	4.99889	6.86413	0.457468	3.80353e-08	3.06198e-07
CCL23	1.77472	2.5662	0.532045	7.65959e-06	3.63182e-05
CCR9	2.02373	2.50462	0.30757	0.00462762	0.0109247
CD1A	3.04439	3.74647	0.299377	6.02007e-05	0.000231493
CD1C	3.90998	5.24125	0.42275	6.6515e-08	4.83314e-07
CD1E	3.15427	4.22084	0.420222	1.01029e-06	5.65259e-06
CD22	5.53666	6.71206	0.277741	1.93724e-05	8.53452e-05
CGB	0.820154	1.58353	0.949175	0.000802066	0.00229543
CGB5	0.868037	1.87378	1.11012	0.0003143	0.000992164
CGB7	1.15155	1.59485	0.469842	0.00840058	0.0182193
CHGA	4.42454	5.91787	0.419551	0.000162244	0.000548493
CHGB	3.5486	4.83243	0.445501	5.34905e-06	2.63682e-05
CMA1	0.601257	1.77405	1.56099	2.98208e-09	3.09511e-08
CMTM5	0.428014	1.42112	1.73129	4.15663e-10	5.88768e-09
CNTF	3.25701	2.69329	-0.274179	0.00325159	0.00801437
CNTFR	3.42089	4.83697	0.499732	2.06264e-07	1.32649e-06
COLEC12	6.20041	7.6802	0.308781	2.25892e-12	6.16519e-11
CR2	5.45893	7.0253	0.36394	8.12299e-05	0.000302988
CRABP1	2.80333	3.94432	0.492634	0.000122915	0.00043664
CRHR2	0.689009	1.02768	0.5768	0.000314761	0.000992164
CRLF1	3.30718	5.0262	0.603865	6.19107e-10	8.24739e-09
CRLF2	0.949773	1.50679	0.665819	0.000261381	0.000838065
CTF1	5.75628	7.01127	0.284539	2.1462e-10	3.43085e-09
CTSG	2.05123	3.65476	0.833287	2.94542e-10	4.57767e-09
CX3CR1	4.61741	5.73553	0.312844	2.98724e-09	3.09511e-08
CXCL17	6.82271	8.58745	0.331885	7.16592e-05	0.000269083
CXCR5	4.5298	5.54997	0.293033	0.000257789	0.000828926
CYSLTR1	4.52047	5.58895	0.306106	1.4501e-09	1.63905e-08
DARC	6.40138	8.4508	0.400704	2.75799e-15	3.73034e-13
DES	9.12735	12.0791	0.404244	1.68755e-10	2.77701e-09
DKK1	5.28261	6.65082	0.332282	0.00195567	0.00513707
EGF	1.58039	1.96486	0.314144	0.00103085	0.00287662
ELANE	0.625135	1.56767	1.32638	4.04068e-10	5.80029e-09
ESR1	4.11185	5.08045	0.30517	1.84443e-08	1.57551e-07
ESRRG	3.39934	4.59019	0.4333	2.55825e-06	1.35032e-05
FABP4	3.45451	5.39018	0.64185	1.27553e-12	3.96478e-11
FAM19A2	2.43596	3.25619	0.418698	4.68786e-07	2.86651e-06
FAM19A3	0.96834	1.19733	0.306238	0.02252	0.042424
FAM19A4	1.20251	2.2119	0.879241	0.000708739	0.00203876
FGF10	1.48301	3.23823	1.12668	2.91309e-14	1.55226e-12
FGF13	4.55609	5.84678	0.359848	2.70061e-12	6.86815e-11
FGF14	4.80063	6.09447	0.344278	5.67613e-09	5.29299e-08
FGF2	6.15172	7.49303	0.28456	3.07274e-12	7.64088e-11
FGF20	1.32539	1.65636	0.321601	0.0125113	0.0255478
FGF5	1.91846	2.75945	0.524432	0.000496717	0.00147434
FGF7	7.17574	8.73059	0.282952	2.71262e-14	1.51771e-12
FGF8	1.03527	0.576599	-0.844362	3.86406e-05	0.000155535
FIGF	2.35244	3.46556	0.558934	8.35625e-08	6.03268e-07
FLT3	2.55687	3.41853	0.418996	9.98896e-05	0.00035941
GALR3	1.2455	0.899004	-0.470327	0.0025868	0.00654893
GCGR	0.7778	1.10787	0.510323	0.01876	0.0361939
GDF1	2.30248	3.06048	0.410566	2.52893e-05	0.000107192
GDF10	2.10547	3.65946	0.797487	1.26227e-09	1.48682e-08
GDF3	1.20246	1.85355	0.624307	4.14676e-09	4.07037e-08
GDF5	1.37381	2.00306	0.544019	0.000237897	0.000771615
GDF6	2.45354	3.60613	0.555589	5.81561e-07	3.40716e-06
GDF7	1.20688	2.33262	0.950673	4.36042e-11	8.41261e-10
GDNF	1.09198	1.80748	0.727035	1.29174e-06	7.19131e-06
GFAP	1.52367	2.34931	0.624689	1.89399e-07	1.24722e-06
GHR	4.85166	6.4968	0.42125	1.41365e-17	7.90939e-15
GHRL	3.04551	4.09387	0.426783	0.000141046	0.000489933
GKN1	4.26166	6.13144	0.524809	0.00596066	0.0135845
GLP1R	1.58354	2.34386	0.565731	8.25355e-05	0.000304809
GLP2R	1.39375	3.08934	1.14833	1.26527e-10	2.17402e-09
GPER	4.83736	5.91462	0.290065	1.24214e-07	8.63326e-07
GPR17	2.65762	3.63746	0.452797	2.06285e-08	1.70988e-07
GREM2	4.77771	7.22491	0.596661	4.54512e-15	4.23832e-13
GRP	1.78696	2.88688	0.692007	0.000375109	0.00115952
HGF	5.12359	6.40232	0.321441	5.11978e-11	9.71023e-10
HTR3A	2.66772	3.30956	0.311033	0.0112673	0.0233484
IFNG	3.19614	2.44192	-0.388316	0.000394364	0.00121234
IGF1	7.30401	9.36566	0.358692	1.60895e-15	3.0007e-13
IL17A	2.05675	1.46364	-0.490808	0.00145805	0.00394097
IL17B	1.61424	2.29447	0.507304	2.89371e-06	1.4922e-05
IL1F7	1.31925	0.946122	-0.47962	0.024884	0.0464086
IL1RL1	3.8877	5.01217	0.366519	3.64655e-07	2.29241e-06
IL29	1.03284	0.721535	-0.517474	0.00122842	0.00340248
IL31RA	1.78287	2.49466	0.484645	0.00232942	0.00595118
IL33	7.20569	8.70703	0.273044	5.64586e-13	1.99249e-11
IL5RA	1.09558	1.52243	0.474675	0.00567324	0.0130089
INHA	2.15352	2.71614	0.334866	0.00657488	0.0146852
KL	4.7034	5.85606	0.316227	3.32855e-12	8.09705e-11
LCN10	2.52447	3.68501	0.545685	3.38948e-08	2.76849e-07
LCN6	0.436729	1.0812	1.30783	1.8948e-07	1.24722e-06
LCNL1	0.885767	1.17738	0.410582	0.0107108	0.0224445
LEFTY2	1.80827	3.21996	0.832429	1.59042e-10	2.65625e-09
LHCGR	0.572071	1.02981	0.84812	0.000643044	0.00187387
LTF	7.10644	8.7828	0.305554	4.46555e-05	0.000178462
MAPT	4.61261	5.64831	0.292237	2.93777e-05	0.000121305
MASP1	3.6272	4.99469	0.461539	5.56272e-10	7.49963e-09
MC2R	0.899406	1.46706	0.705882	3.64307e-05	0.000147703
MLNR	1.02412	2.01909	0.979323	0.000155265	0.000528091
MPO	1.56415	1.95911	0.324818	0.00080614	0.0023012
MSTN	1.80837	2.23254	0.303999	0.000336833	0.00105284
NDP	2.50501	3.31591	0.404587	1.67097e-05	7.41989e-05
NGF	2.06608	2.95196	0.514782	5.81117e-08	4.33513e-07
NGFR	4.89101	7.16366	0.550563	6.75367e-14	3.1489e-12
NOS1	1.32414	2.51586	0.925997	6.20852e-07	3.6184e-06
NOV	6.16153	7.43923	0.271865	1.90583e-11	3.8775e-10
NOX5	1.33152	1.80721	0.440688	0.000310218	0.000983382
NPPC	0.651315	1.52758	1.22982	1.76362e-07	1.18885e-06
NPR3	2.55633	4.07557	0.672927	6.12441e-11	1.12348e-09
NPY	1.01145	2.16273	1.09643	2.80116e-05	0.000116524
NR1H4	2.51055	3.23771	0.366968	0.00757862	0.0166939
NRG1	4.11238	5.28106	0.360854	7.88477e-06	3.72281e-05
NRG2	2.73694	3.92631	0.520608	9.03391e-09	8.08715e-08
NRG3	1.70029	2.54747	0.583281	4.88348e-06	2.43956e-05
NRG4	2.2729	3.26623	0.523088	3.20067e-05	0.000131192
NTF4	0.811171	1.39258	0.779683	6.43333e-05	0.000243206
NTS	2.83757	3.55904	0.326831	0.000965439	0.00270759
OGN	5.92989	8.63618	0.54239	2.36864e-14	1.395e-12
PAK3	2.55788	3.92602	0.618119	2.47409e-10	3.8993e-09
PAK7	1.39791	1.87129	0.420759	0.0142719	0.0286719
PCSK1	3.4662	4.63435	0.419011	1.98273e-08	1.66784e-07
PCSK2	1.84731	2.94543	0.673054	5.20361e-07	3.09726e-06
PDGFRL	4.95388	6.26031	0.337675	7.51548e-10	9.77887e-09
PDIA2	4.34438	5.39915	0.313585	0.000645811	0.00187705
PENK	1.90876	3.79519	0.991536	8.53721e-10	1.08558e-08
PGR	4.58513	6.18264	0.431259	6.00336e-15	5.16751e-13
PLXNA4	5.82771	7.20266	0.3056	6.99594e-09	6.41677e-08
PMP2	1.13141	2.37635	1.07062	9.39953e-10	1.15583e-08
PNOC	3.16126	3.87092	0.292177	0.00480196	0.0112886
POMC	3.26787	4.13717	0.340296	7.31716e-07	4.19892e-06
PPBPL2	0.789632	0.394459	-1.0013	8.20144e-05	0.000304193
PRL	0.684802	0.973449	0.507419	0.00354873	0.00861394
PRLHR	0.624287	1.06956	0.776732	0.0191568	0.0367692
PROK1	0.749309	1.20543	0.685911	0.00539817	0.0125063
PSPN	1.40012	1.14487	-0.290368	0.0147099	0.0294989
PTGER1	4.12964	5.57877	0.433931	4.74394e-10	6.55366e-09
PTGER3	5.60474	7.36276	0.393601	2.27849e-14	1.395e-12
PTGFR	4.90169	6.10411	0.316503	3.85335e-10	5.67355e-09
PTH1R	2.3128	3.75939	0.700854	3.00027e-15	3.73034e-13
PTHLH	4.71321	5.73809	0.28386	1.81491e-09	2.01078e-08
PTN	6.07747	7.42229	0.288394	1.54554e-13	6.40542e-12
PTX3	3.16196	4.21862	0.415952	3.3609e-09	3.41895e-08
R3HDML	2.12608	1.65778	-0.358945	0.00719475	0.0159741
RAET1E	2.41968	3.00056	0.310414	0.000240092	0.000776484
RAET1G	2.7649	3.32887	0.267805	0.00327652	0.00805808
RBP5	4.4179	5.3274	0.270069	1.93039e-07	1.25588e-06
RBP7	4.14114	5.29497	0.354594	4.17215e-12	9.93327e-11
RNASE3	0.641796	0.856291	0.415985	0.0121632	0.0249736
ROBO2	5.0148	6.22299	0.311415	3.85671e-07	2.39759e-06
RORB	2.11644	3.21016	0.601006	5.63928e-09	5.29299e-08
RXFP1	1.27142	1.65385	0.37938	0.0207791	0.0394768
RXRG	1.0681	2.10566	0.979224	3.75041e-10	5.59561e-09
S100Z	0.961364	1.38888	0.530772	9.07611e-05	0.000331901
SCG2	4.83678	6.03941	0.320361	4.55832e-10	6.37595e-09
SCT	1.46751	1.96363	0.420158	0.00200421	0.00525226
SCTR	2.3669	3.41989	0.530952	0.000500289	0.00147711
SEMA3D	4.36993	5.52179	0.337526	8.92379e-07	5.04329e-06
SEMA3E	4.60427	6.16226	0.420488	5.07525e-07	3.03795e-06
SEMA6D	6.13083	7.38318	0.26816	1.9838e-12	5.69197e-11
SFTPD	1.42162	2.4342	0.775911	5.85732e-08	4.34063e-07
SHC4	3.71657	4.68247	0.333301	3.49329e-08	2.8326e-07
SLC22A17	6.34609	7.86051	0.308755	4.8105e-18	5.38294e-15
SLIT2	5.12993	7.10625	0.470149	7.45762e-11	1.34598e-09
SST	2.70528	4.37631	0.693938	5.01748e-07	3.03795e-06
STAB2	1.50669	2.04944	0.443843	0.00125434	0.00345717
TAC1	0.907407	2.66976	1.55689	4.675e-09	4.47122e-08
TACR1	2.85905	4.50641	0.656445	3.96949e-15	4.03805e-13
THPO	2.17984	2.88633	0.405017	3.59757e-06	1.82986e-05
TMSB15A	2.32137	2.82245	0.281969	0.000136132	0.000477528
TNFRSF13B	3.00444	3.99645	0.41162	0.000235934	0.000769711
TNFSF18	1.6843	2.10354	0.320668	0.0174898	0.0340367
TSLP	2.88563	4.26572	0.563902	1.34619e-14	1.00425e-12
TUBB4	3.59695	4.47748	0.315915	0.000154845	0.000528091
UCN3	1.0896	1.63895	0.588977	0.000468412	0.00140565
UTS2D	1.522	1.84225	0.275503	0.00358889	0.00867379
VIP	2.2333	4.26381	0.932963	2.73547e-09	2.88773e-08
VIPR2	3.47033	5.42873	0.64554	5.74888e-12	1.2866e-10
VTN	4.26406	5.87277	0.461814	1.24585e-10	2.17402e-09
XCR1	2.33976	2.94811	0.33343	0.0093723	0.0201298
