# Supplementary material for: A 13-Gene Metabolic Prognostic Signature Is Associated With Clinical and Immune Features in Stomach Adenocarcinoma
Source: Front Oncol. 2021 Jun 21;11:612952. doi: 10.3389/fonc.2021.612952 (PMC8256842; doi:10.3389/fonc.2021.612952)
Supplement: Supplementary file 15 [file Table_15.xlsx]

## Sheet: Sheet1
Supplementary table 15: The KEGG enrichment of different expressed immune related genes between high riskscore group and low riskscore group in STAD.
Term	Count	%	PValue	Genes
hsa04060:Cytokine-cytokine receptor interaction	30	15.625	4.33e-14	CRLF2, CTF1, GDF5, CNTFR, TNFSF18, IL17A, CCL23, IL17B, CXCR5, IFNG, EGF, XCR1, FIGF, PRL, GHR, AMHR2, IL29, FLT3, TNFRSF13B, CCL19, HGF, CCL16, CCR9, TSLP, CNTF, CCL14, CX3CR1, IL5RA, NGFR, BMPR1B
hsa04080:Neuroactive ligand-receptor interaction	27	14.0625	8.81e-12	CALCR, AVPR2, PRLHR, CYSLTR1, TACR1, ADCYAP1R1, LHCGR, PTH1R, VIPR2, GCGR, SCTR, AGTR1, GALR3, GLP2R, PRL, GHR, PTGER1, PTGER3, RXFP1, PTGFR, CRHR2, ADRB2, MLNR, MC2R, AVPR1A, GLP1R, CTSG
hsa05218:Melanoma	11	5.72917	1.92e-06	FGF5, FGF8, FGF7, FGF14, IGF1, FGF10, FGF13, HGF, EGF, FGF20, FGF2
hsa04640:Hematopoietic cell lineage	8	4.16667	0.00217083	CR2, FLT3, CD1C, CD22, CD1A, IL5RA, CD1E, THPO
hsa04012:ErbB signaling pathway	8	4.16667	0.00232019	PAK7, NRG4, NRG3, PAK3, NRG1, EGF, NRG2, SHC4
hsa04350:TGF-beta signaling pathway	8	4.16667	0.00232019	AMHR2, GDF7, GDF6, LEFTY2, IFNG, GDF5, BMPR1B, BMP5
hsa04630:Jak-STAT signaling pathway	10	5.20833	0.00535788	TSLP, CNTF, IL29, CRLF2, CTF1, IFNG, CNTFR, IL5RA, PRL, GHR
hsa05200:Pathways in cancer	15	7.8125	0.0090064	FGF5, AR, FGF8, FGF7, FGF14, FLT3, RXRG, IGF1, FGF10, FGF13, HGF, EGF, FGF20, FIGF, FGF2
hsa04020:Calcium signaling pathway	10	5.20833	0.0119696	AGTR1, PTGER1, ADRB2, NOS1, PTGER3, CYSLTR1, TACR1, LHCGR, AVPR1A, PTGFR
hsa04810:Regulation of actin cytoskeleton	11	5.72917	0.0153223	PAK7, FGF5, FGF8, FGF7, PAK3, FGF14, FGF10, FGF13, EGF, FGF20, FGF2
hsa04010:MAPK signaling pathway	12	6.25	0.0253634	FGF5, FGF8, FGF7, NTF4, FGF14, MAPT, FGF10, FGF13, EGF, FGF20, FGF2, NGF
hsa04062:Chemokine signaling pathway	9	4.6875	0.0443486	CCR9, CCL14, CCL23, CXCR5, CX3CR1, CCL19, CCL16, XCR1, SHC4
